# Supplementary material for: Cell-derived extracellular vesicles can be used as a biomarker reservoir for glioblastoma tumor subtyping
Source: Commun Biol. 2019 Aug 19;2:315. doi: 10.1038/s42003-019-0560-x (PMC6700082; doi:10.1038/s42003-019-0560-x)
Supplement: Supplementary file 3 — Supplementary Data 1 [file 42003_2019_560_MOESM3_ESM.xlsx]

## Sheet: Colonies in HA hydrogels
Average number of colonies in HA hydrogel, per well
AS	LN18	LN229	T98	U87	U118	U138	G166	GS090
2.33333	43.6667	36.6667	9	77.3333	25.3333	39.3333	18.3333	11
2.66667	54.3333	44.6667	8.66667	64.6667	19	21.6667	22.6667	47.6667
1.66667	58.3333	64	21.6667	48.6667	48	36.3333	15.3333	33.3333

## Sheet: Viability in HA hydrogels
Normalized RLU
AS	LN18	LN229	T98	U87	U118	U138	G166	GS090
1	4.24862	2.49119	2.93757	5.10594	1.90977	3.05917	1.46547	3.27468
1	4.57717	4.34995	0.863432	5.33406	1.41201	3.88896	3.93794	5.77146
1	3.78493	3.59704	0.713986	4.41082	1.16761	3.21584	0.817499	3.52074

## Sheet: Basement membrane invasion
Relative fluorescence (520nm)
AS	LN18	LN229	T98	U87	U118	U138	G166	GS090
1	0.7435	0.7272	2.012	2.616	0.9647	1.35	1.317	0.8639
1	0.9075	0.7526	0.4523	1.445	1.086	0.9793	0.9967	1.132
1	0.94	0.7554	0.6519	1.314	1.01	1.035	1.21	1.11
