# Supplementary material for: Cell-derived extracellular vesicles can be used as a biomarker reservoir for glioblastoma tumor subtyping
Source: Commun Biol. 2019 Aug 19;2:315. doi: 10.1038/s42003-019-0560-x (PMC6700082; doi:10.1038/s42003-019-0560-x)
Supplement: Supplementary file 4 — Supplementary Data 2 [file 42003_2019_560_MOESM4_ESM.xlsx]

## Sheet: Wound Healing
Relative Wound Healing
AS	LN18	LN229	T98	U87	U118	U138
1	1.04169	0.640011	0.027619	0.907185	0.966563	0.937048
1	0.120008	0.547466	0.123568	0.591945	1.01365	1.01424
1	0.402163	0.505201	0.114092	0.578823	0.990842	0.837233

## Sheet: Doubling time
Doubling time
AS	LN18	LN229	T98	U87	U118	U138
45.9064	28.7787	25.1858	34.7153	26.0288	46.8543	47.197
77.8299	27.1142	23.818	25.2874	25.1475	38.1144	39.0576
122.057	28.7624	30.6523	30.1573	25.24	37.6185	50.1062
