# Supplementary material for: Cell-derived extracellular vesicles can be used as a biomarker reservoir for glioblastoma tumor subtyping
Source: Commun Biol. 2019 Aug 19;2:315. doi: 10.1038/s42003-019-0560-x (PMC6700082; doi:10.1038/s42003-019-0560-x)
Supplement: Supplementary file 5 — Supplementary Data 3 [file 42003_2019_560_MOESM5_ESM.xlsx]

## Sheet: EGF-R gene
AS	LN18	LN229	T98	U87	U118	U138	G166	GS090
1	1.31445	0.120018	1.51179	0.63159	0.650372	0.384488	1.474	0.036
1	0.500773	0.020276	0.713878	0.117027	0.216093	0.271899	0.94	0.03
1	1.0234	0.0648794	0.739021	0.33611	0.51106	0.491198	1.86234	0.075
1	0.946207	0.0683912	0.988231	0.361576	0.459175	0.382528	1.42544	0.047	Average
0.701535	0.663798	0.0479788	0.693279	0.253658	0.322128	0.268357	1	0.0329722	Normalized for heatmap

## Sheet: NF-1 gene
AS	LN18	LN229	T98	U87	U118	U138	G166	GS090
1	0.671839	0.088506	0.39824	0.277198	0.347869	0.197096	1.689	0.042
1	0.194946	0.053946	0.135857	0.130291	0.156935	0.050731	1.797	0.067
1	0.587552	0.064459	0.585171	0.3058	0.367613	0.562968	0.950726	0.293
1	0.484779	0.0689703	0.373089	0.237763	0.290806	0.270265	1.47891	0.134	Average
0.676174	0.327795	0.046636	0.252273	0.160769	0.196635	0.182746	1	0.0906074	Normalized for heatmap

## Sheet: OLIG-2 gene
AS	LN18	LN229	T98	U87	U118	U138	G166	GS090
1	1.54044	36.6163	3.5984	5.0437	0.550412	0.135751	5.138	36.296
1	0.277991	14.9971	0.229944	0.234105	0.016584	0.025741	1.556	12.696
1	11.3631	44.9072	9.45055	5.12718	0.819526	1.03263	2.22138	60.447
1	4.39385	32.1735	4.4263	3.46833	0.462174	0.398042	2.97179	36.4797	Average
0.0274125	0.120447	0.881958	0.121336	0.0950757	0.0126694	0.0109113	0.0814643	1	Normalized for heatmap

## Sheet: PDGF-Ra gene
AS	LN18	LN229	T98	U87	U118	U138	G166	GS090
1	2.2485	0.057526	0.474446	0.01281	6.55624	9.20218	0.236	15.172
1	10.625	0.11	0.091	0.019	4.628	4.628	1.897	1.51
1	14.2622	0.117065	0.696854	0.166014	10.6971	14.6596	0.848164	7.812
1	9.04524	0.0948637	0.420767	0.0659413	7.29378	9.49661	0.993721	8.16467	Average
0.105301	0.95247	0.00998921	0.044307	0.00694367	0.76804	1	0.10464	0.859745	Normalized for heatmap

## Sheet: PTEN gene
AS	LN18	LN229	T98	U87	U118	U138	G166	GS090
1	1.21009	0.675535	1.15624	1.27774	0.042627	0.046517	1.036	0.018
1	0.230699	1.33089	0.639534	0.248877	0.015964	0.027695	0.014	0.042
1	0.285933	0.272714	0.568169	0.433538	0.013745	0.041664	0.556956	0.115268
1	0.575574	0.759712	0.787983	0.653387	0.024112	0.0386253	0.535652	0.0584227	Average
1	0.575574	0.759712	0.787983	0.653387	0.024112	0.0386253	0.535652	0.0584227	Normalized for heatmap

## Sheet: SOX-2 gene
AS	LN18	LN229	T98	U87	U118	U138	G166	GS090
1	5.6941e-05	0.001127	5.25e-05	0.000364	0.000416	0.000491	7.339	15.361
1	0.000579173	0.004075	0.000275	0.000809	0.000478	0.002816	7.404	7.19
1	0.000213928	0.002395	0.000133	0.000921	0.000401	0.002268	12.6736	16.847
1	0.000283347	0.00253233	0.0001535	0.000698	0.000431667	0.00185833	9.13885	13.1327	Average
0.076146	2.15758e-05	0.000192827	1.16884e-05	5.31499e-05	3.28697e-05	0.000141505	0.695887	1	Normalized for heatmap

## Sheet: VEGF-A gene
AS	LN18	LN229	T98	U87	U118	U138	G166	GS090
1	4.98111	0.626996	1.69264	9.02269	8.57881	2.24145	0.395	0.244
1	3.1027	1.70892	2.17952	4.34122	8.51521	3.69075	0.584	0.384
1	2.03788	1.07389	1.43894	3.71101	3.55079	2.67126	0.353727	0.838
1	3.3739	1.1366	1.77037	5.69164	6.8816	2.86782	0.444242	0.488667	Average
0.145315	0.490278	0.165165	0.257261	0.82708	1	0.416737	0.0645551	0.0710106	Normalized for heatmap
