# Supplementary material for: Cell-derived extracellular vesicles can be used as a biomarker reservoir for glioblastoma tumor subtyping
Source: Commun Biol. 2019 Aug 19;2:315. doi: 10.1038/s42003-019-0560-x (PMC6700082; doi:10.1038/s42003-019-0560-x)
Supplement: Supplementary file 6 — Supplementary Data 4 [file 42003_2019_560_MOESM6_ESM.xlsx]

## Sheet: VEGF-A cytokine
Relative cytokine secretion
AS	LN18	LN229	T98	U87	U118	U138	G166	GS090
1.00397	2.26016	0	2.8099	3.16894	3.40857	1.96174	2.03561	0.957713
0.997376	2.12162	0	1.6526	3.22152	2.80598	2.26461	3.85481	0.277733
1.00189	1.51818	0	2.04852	4.19446	3.48557	3.15446	4.38332	0.678768
