# Supplementary material for: Cell-derived extracellular vesicles can be used as a biomarker reservoir for glioblastoma tumor subtyping
Source: Commun Biol. 2019 Aug 19;2:315. doi: 10.1038/s42003-019-0560-x (PMC6700082; doi:10.1038/s42003-019-0560-x)
Supplement: Supplementary file 7 — Supplementary Data 5 [file 42003_2019_560_MOESM7_ESM.xlsx]

## Sheet: Clustering
LN18	LN229	T98	U87	U118	U138	G166	GS090		Normalised results
0.120447	0.881958	0.121336	0.0950757	0.0126694	0.0109113	0.0814643	1		OLIG2 gene
2.15758e-05	0.000192827	1.16884e-05	5.31499e-05	3.28697e-05	0.000141505	0.695887	1		SOX2 gene
1	0.00920643	0.040835	0.00639954	0.707854	0.921637	0.0964397	0.792373		PDGF-R gene
0.103003	0.21766	1	0.262187	0.172093	0.472633	0.272446	0.129698		OLIG2 protein
0.355701	0.767752	1	0.0270739	0.034272	0.0367651	0.078634	0.0775627		PTEN protein
0.490278	0.165165	0.257261	0.82708	1	0.416737	0.0645551	0.0710106		VEGF-A gene
0.468665	0.286757	0.638317	0.401826	0.644362	1	0.0666072	0.0878019		EGF-R protein
0.170942	0.165511	0.184268	0.131117	0.316169	1	0.0119697	0.00980592		NEFL protein
0.557393	0	0.615123	1	0.916409	0.697295	0.970601	0.180843		VEGF-A cytokine
0.663798	0.0479788	0.693279	0.253658	0.322128	0.268357	1	0.0329722		EGF-R gene
0.327795	0.046636	0.252273	0.160769	0.196635	0.182746	1	0.0906074		NF1 gene
0.918994	0.423469	0.936059	0.675534	0.160572	0.357703	1	0.206464		CD44 protein
0.73044	0.964123	1	0.829189	0.0305997	0.049018	0.679776	0.0741421		PTEN gene
0.849053	0.747619	0.823702	1	0.462687	0.621987	0.612703	0.031328		cMET protein
0.81993	0.762238	0.206294	1	0.484266	0.510489	0.295455	0.482517		Colonies in HA hydrogels
0.848144	0.690067	0.32018	1	0.306571	0.679327	0.394876	0.825712		Viability in HA hydrogels
0.498675	0.427453	0.562753	1	0.586434	0.634979	0.668272	0.598635		Basement membrane invasion
0.315753	0.705391	0.277155	0.717618	0.751882	0.552586	1	0.644193		Vimentin protein
