# Supplementary material for: Cell-derived extracellular vesicles can be used as a biomarker reservoir for glioblastoma tumor subtyping
Source: Commun Biol. 2019 Aug 19;2:315. doi: 10.1038/s42003-019-0560-x (PMC6700082; doi:10.1038/s42003-019-0560-x)
Supplement: Supplementary file 8 — Supplementary Data 6 [file 42003_2019_560_MOESM8_ESM.xlsx]

## Sheet: Cosine similarity assay
Cosine similarity assay
LN18 - U87	U118 - U87	G166 - GS090	GS090 - LN18	G166 - U87	G166 - LN18	GS090 - U118	LN18 - U118	GS090 - U87	G166 - U118
0.862939	0.493434	0.123795	0.114309	0.102787	0.0780721	0.0414648	0.00477223	0.0032021	0.00173971
