# Supplementary material for: Cell-derived extracellular vesicles can be used as a biomarker reservoir for glioblastoma tumor subtyping
Source: Commun Biol. 2019 Aug 19;2:315. doi: 10.1038/s42003-019-0560-x (PMC6700082; doi:10.1038/s42003-019-0560-x)
Supplement: Supplementary file 9 — Supplementary Data 7 [file 42003_2019_560_MOESM9_ESM.xlsx]

## Sheet: NTA concentration and size
Particles mL-1 per cell
Bin centre (nm)	LN18	U87	U118	G166	GS090
0.5	0	0	0	0	0
1.5	0	0	0	0	0
2.5	0	0	0	0	0
3.5	0	0	0	0	0
4.5	0	0	0	0	0
5.5	0	0	0	0	0
6.5	0	0	0	0	0
7.5	0	0	0	0	0
8.5	0	0	0	0	0
9.5	0	0	0	0	0
10.5	0	0	0	0	5.2798e-08
11.5	2.1739e-08	0	0	0	2.0803e-05
12.5	7.971e-08	0	0	0	0.00096352
13.5	2.3188e-07	0	0	0	0.0087085
14.5	5.7246e-07	0	0	0	0.022162
15.5	1.2609e-06	0	0	0	0.022113
16.5	2.4783e-06	0	0	0	0.013458
17.5	4.4493e-06	0	1.1429e-07	3.9063e-08	0.0122446
18.5	7.3696e-06	0	2.8571e-07	2.7344e-07	0.0210931
19.5	1.142e-05	0	7.4286e-07	1.2305e-06	0.037885
20.5	1.6761e-05	0	1.9429e-06	3.5352e-06	0.0601777
21.5	2.3536e-05	0	4.9143e-06	7.2481e-06	0.0840871
22.5	3.1935e-05	4.3478e-08	1.1771e-05	1.171e-05	0.104442
23.5	4.221e-05	6.5217e-08	2.6857e-05	1.8179e-05	0.116562
24.5	5.4768e-05	2.6087e-07	5.8457e-05	4.2928e-05	0.118148
25.5	7.0275e-05	1.3043e-06	0.00012166	0.00016654	0.109994
26.5	8.9848e-05	6.0652e-06	0.00024229	0.00066916	0.0952021
27.5	0.00011845	2.2587e-05	0.00046206	0.00228072	0.0776183
28.5	0.00018288	6.5946e-05	0.00084486	0.00644448	0.0604517
29.5	0.00035559	0.00015486	0.00148354	0.0153356	0.0456415
30.5	0.00069111	0.00030329	0.00250686	0.0314081	0.0339147
31.5	0.00109928	0.00051608	0.0040866	0.0565886	0.0251899
32.5	0.00140807	0.00079234	0.0064442	0.0915942	0.0190077
33.5	0.00155616	0.00113183	0.00985983	0.135838	0.0148349
34.5	0.00162138	0.00154405	0.0146943	0.187959	0.0122284
35.5	0.00171641	0.00206741	0.0214712	0.246581	0.0109022
36.5	0.00192534	0.00279495	0.0311346	0.310847	0.0107476
37.5	0.00231069	0.00390445	0.0455298	0.380561	0.0118403
38.5	0.00294583	0.00569799	0.0676765	0.456061	0.0144555
39.5	0.00395148	0.00863612	0.100991	0.538079	0.019138
40.5	0.00554716	0.0133285	0.147484	0.627733	0.0269468
41.5	0.00815644	0.0204537	0.206605	0.726676	0.0400599
42.5	0.0126524	0.0306295	0.276254	0.837361	0.0626975
43.5	0.0208802	0.0443084	0.355303	0.963497	0.103123
44.5	0.0365056	0.0617834	0.445812	1.11091	0.182009
45.5	0.0657515	0.083368	0.554066	1.28925	0.338935
46.5	0.116932	0.10976	0.69087	1.51496	0.590949
47.5	0.198391	0.142565	0.871677	1.81559	0.881228
48.5	0.31726	0.184994	1.11639	2.23485	1.14638
49.5	0.482019	0.242884	1.44832	2.8372	1.41813
50.5	0.706239	0.326188	1.89207	3.71159	1.80102
51.5	1.00757	0.450546	2.47101	4.97516	2.38788
52.5	1.40363	0.637899	3.20549	6.77807	3.21895
53.5	1.91297	0.916446	4.11398	9.30696	4.2866
54.5	2.56258	1.32346	5.21933	12.7807	5.55445
55.5	3.39513	1.91317	6.55867	17.4313	6.97754
56.5	4.47076	2.76009	8.18807	23.4696	8.52044
57.5	5.86296	3.93847	10.1682	31.0489	10.1708
58.5	7.64862	5.47986	12.5288	40.2395	11.9448
59.5	9.89182	7.35448	15.2347	51.0194	13.8851
60.5	12.6235	9.51315	18.1922	63.2759	16.0504
61.5	15.8231	11.9515	21.303	76.8081	18.5046
62.5	19.4106	14.7289	24.5294	91.3345	21.3095
63.5	23.2524	17.9324	27.9143	106.514	24.5256
64.5	27.1802	21.6267	31.5354	121.982	28.2167
65.5	31.0185	25.8162	35.4197	137.395	32.4407
66.5	34.6115	30.4232	39.474	152.464	37.2129
67.5	37.8472	35.2846	43.4788	166.975	42.4569
68.5	40.6712	40.1768	47.1575	180.785	47.9921
69.5	43.0884	44.8613	50.285	193.796	53.5841
70.5	45.1519	49.1266	52.7739	205.931	59.0299
71.5	46.9433	52.8074	54.6919	217.106	64.2194
72.5	48.5515	55.7844	56.2104	227.216	69.1434
73.5	50.0547	57.9796	57.5269	236.136	73.8604
74.5	51.5081	59.3607	58.801	243.735	78.4432
75.5	52.9394	59.9509	60.1251	249.896	82.9202
76.5	54.3478	59.8328	61.5252	254.534	87.2195
77.5	55.7087	59.1398	62.9771	257.611	91.1358
78.5	56.9804	58.0356	64.425	259.139	94.3419
79.5	58.1134	56.6873	65.7959	259.173	96.4583
80.5	59.0603	55.2443	67.0108	257.807	97.1633
81.5	59.7837	53.8243	67.9934	255.158	96.3
82.5	60.2611	52.5116	68.6783	251.365	93.9331
83.5	60.4869	51.3605	69.0209	246.585	90.3291
84.5	60.4713	50.4028	69.0048	240.987	85.8778
85.5	60.2373	49.6543	68.6468	234.75	80.9917
86.5	59.817	49.1204	67.9947	228.056	76.0245
87.5	59.2471	48.7978	67.1196	221.078	71.2295
88.5	58.5647	48.6758	66.1037	213.972	66.7552
89.5	57.803	48.7352	65.0263	206.863	62.6645
90.5	56.9874	48.948	63.9531	199.843	58.9626
91.5	56.1328	49.277	62.9304	192.969	55.6219
92.5	55.2419	49.6783	61.9833	186.266	52.601
93.5	54.3056	50.1047	61.1191	179.741	49.8564
94.5	53.3043	50.5107	60.3317	173.385	47.3501
95.5	52.2116	50.8576	59.6068	167.187	45.0527
96.5	50.9995	51.117	58.9268	161.14	42.9455
97.5	49.6451	51.2712	58.2744	155.241	41.0203
98.5	48.1376	51.3117	57.6355	149.496	39.2781
99.5	46.4844	51.2355	57.0015	143.913	37.7275
100.5	44.7145	51.0418	56.3706	138.503	36.3817
101.5	42.8772	50.7293	55.7479	133.279	35.2549
102.5	41.0361	50.2954	55.1446	128.249	34.3585
103.5	39.2592	49.7367	54.5766	123.418	33.697
104.5	37.6087	49.051	54.0614	118.792	33.2627
105.5	36.132	48.2396	53.6157	114.371	33.0325
106.5	34.8571	47.3089	53.2524	110.156	32.9658
107.5	33.792	46.2704	52.979	106.147	33.0051
108.5	32.9269	45.14	52.7962	102.346	33.0825
109.5	32.2381	43.9355	52.698	98.7543	33.1286
110.5	31.6912	42.6749	52.6713	95.377	33.0846
111.5	31.2444	41.3741	52.6973	92.2194	32.9126
112.5	30.8508	40.0471	52.7529	89.2879	32.6012
113.5	30.462	38.7062	52.8116	86.589	32.1651
114.5	30.0318	37.3639	52.8459	84.1283	31.6377
115.5	29.5219	36.0345	52.8289	81.9098	31.0618
116.5	28.9064	34.735	52.7365	79.9346	30.48
117.5	28.1758	33.4848	52.5493	78.2001	29.9274
118.5	27.3384	32.3046	52.2541	76.6992	29.4287
119.5	26.4184	31.2136	51.8461	75.4201	28.9975
120.5	25.4512	30.2272	51.3289	74.3454	28.6376
121.5	24.4768	29.3543	50.7148	73.4523	28.3445
122.5	23.5335	28.596	50.0232	72.7131	28.1078
123.5	22.6529	27.9456	49.2785	72.0952	27.9118
124.5	21.8573	27.3897	48.5073	71.5627	27.7376
125.5	21.159	26.9096	47.7345	71.0775	27.564
126.5	20.5621	26.4836	46.9808	70.6008	27.3692
127.5	20.064	26.089	46.2601	70.0955	27.1323
128.5	19.6578	25.704	45.5776	69.5276	26.8349
129.5	19.3329	25.3083	44.9295	68.8685	26.4623
130.5	19.076	24.8849	44.3032	68.0962	26.0052
131.5	18.8699	24.4201	43.6786	67.1969	25.4596
132.5	18.6932	23.904	43.0305	66.1656	24.8282
133.5	18.5195	23.331	42.3312	65.0064	24.1196
134.5	18.3178	22.6998	41.554	63.7325	23.3484
135.5	18.0548	22.0134	40.6761	62.3649	22.5337
136.5	17.6991	21.2782	39.6817	60.9311	21.6978
137.5	17.2261	20.5038	38.564	59.4626	20.8642
138.5	16.6236	19.7016	37.3261	57.9926	20.0558
139.5	15.8953	18.884	35.9813	56.5531	19.2924
140.5	15.0613	18.0632	34.5514	55.1724	18.5895
141.5	14.1551	17.2503	33.0645	53.873	17.9573
142.5	13.2169	16.4544	31.5522	52.6704	17.4
143.5	12.2872	15.6827	30.0467	51.5725	16.916
144.5	11.4001	14.94	28.5782	50.5796	16.498
145.5	10.5799	14.2295	27.1723	49.6854	16.134
146.5	9.84023	13.5526	25.8493	48.8781	15.8083
147.5	9.1853	12.9105	24.6232	48.1416	15.5029
148.5	8.61281	12.3039	23.5019	47.4571	15.1992
149.5	8.11648	11.7335	22.4875	46.8043	14.88
150.5	7.68828	11.2005	21.5778	46.1627	14.5316
151.5	7.3198	10.7055	20.7669	45.5127	14.1448
152.5	7.00301	10.2489	20.0464	44.8366	13.7164
153.5	6.73057	9.8297	19.4065	44.1195	13.2485
154.5	6.49587	9.44516	18.8364	43.35	12.7479
155.5	6.29313	9.09071	18.3254	42.5212	12.2244
156.5	6.11734	8.75996	17.8632	41.6306	11.6887
157.5	5.96439	8.44525	17.4402	40.6806	11.1515
158.5	5.83098	8.13847	17.0475	39.678	10.6215
159.5	5.71466	7.83218	16.6775	38.6336	10.1054
160.5	5.61364	7.52069	16.3238	37.5614	9.6075
161.5	5.5266	7.20102	15.9808	36.4769	9.13024
162.5	5.45243	6.87346	15.6446	35.3967	8.67459
163.5	5.38998	6.54161	15.312	34.3364	8.2407
164.5	5.3378	6.21194	14.9811	33.3102	7.82847
165.5	5.29401	5.89275	14.651	32.3293	7.43791
166.5	5.25622	5.59292	14.3213	31.4022	7.06948
167.5	5.2216	5.3206	13.9929	30.5337	6.7243
168.5	5.18705	5.08199	13.6667	29.7253	6.40415
169.5	5.1494	4.88063	13.3443	28.9757	6.11144
170.5	5.10572	4.7171	13.0274	28.281	5.84894
171.5	5.05356	4.58916	12.7178	27.6353	5.6194
172.5	4.99116	4.49226	12.4172	27.0318	5.42509
173.5	4.9176	4.42031	12.1271	26.4627	5.26736
174.5	4.83283	4.36646	11.8488	25.9207	5.14618
175.5	4.73763	4.32375	11.5833	25.3986	5.05998
176.5	4.63347	4.28577	11.3311	24.8905	5.00559
177.5	4.5223	4.24699	11.0926	24.3914	4.97843
178.5	4.40641	4.20305	10.8678	23.8982	4.97289
179.5	4.28818	4.15081	10.6563	23.4095	4.98278
180.5	4.16992	4.08834	10.4577	22.9254	5.00186
181.5	4.05374	4.01483	10.2711	22.448	5.02429
182.5	3.94145	3.93038	10.0956	21.9807	5.045
183.5	3.83449	3.83585	9.93011	21.5282	5.06002
184.5	3.73398	3.73259	9.77331	21.0959	5.06654
185.5	3.64072	3.6222	9.62391	20.6898	5.063
186.5	3.55531	3.50632	9.48053	20.3152	5.04895
187.5	3.47822	3.38645	9.3418	19.9769	5.02491
188.5	3.40992	3.26379	9.2064	19.6782	4.99218
189.5	3.35095	3.13918	9.07308	19.4205	4.95261
190.5	3.30199	3.0131	8.94072	19.2033	4.90842
191.5	3.26384	2.88579	8.80836	19.0234	4.86201
192.5	3.23737	2.75744	8.67518	18.8757	4.81584
193.5	3.22329	2.62836	8.54056	18.7527	4.77232
194.5	3.222	2.49924	8.40406	18.6454	4.73371
195.5	3.23333	2.37132	8.2654	18.544	4.70206
196.5	3.25629	2.24638	8.12444	18.4379	4.67914
197.5	3.28901	2.12672	7.98116	18.3173	4.66635
198.5	3.32863	2.0149	7.83561	18.1732	4.66467
199.5	3.37154	1.9134	7.68791	17.9985	4.67454
200.5	3.41355	1.82429	7.53818	17.7883	4.69582
201.5	3.45026	1.74886	7.38651	17.54	4.72774
202.5	3.47747	1.68739	7.23297	17.2536	4.76886
203.5	3.49143	1.63907	7.07758	16.9313	4.8171
204.5	3.48918	1.60204	6.92032	16.5774	4.86985
205.5	3.46868	1.57366	6.76116	16.1975	4.92409
206.5	3.42883	1.55075	6.60009	15.7984	4.97659
207.5	3.3695	1.53009	6.43716	15.3867	5.02411
208.5	3.29141	1.50872	6.27254	14.9694	5.06363
209.5	3.19606	1.48435	6.10652	14.5522	5.09256
210.5	3.08557	1.45558	5.93959	14.1402	5.10886
211.5	2.96263	1.42191	5.77238	13.737	5.1112
212.5	2.83035	1.38376	5.60569	13.3447	5.09891
213.5	2.69216	1.34213	5.44042	12.9643	5.07198
214.5	2.55161	1.29839	5.27753	12.5954	5.03097
215.5	2.41224	1.25397	5.11792	12.2366	4.97688
216.5	2.27732	1.2101	4.9624	11.8858	4.91105
217.5	2.14969	1.1677	4.81159	11.5403	4.83502
218.5	2.03156	1.12736	4.66587	11.1974	4.75046
219.5	1.92439	1.08936	4.52533	10.8545	4.65912
220.5	1.82889	1.05375	4.38981	10.5093	4.56273
221.5	1.74502	1.02043	4.25887	10.1607	4.46301
222.5	1.67211	0.989228	4.1319	9.80783	4.36155
223.5	1.60906	0.959983	4.00814	9.45131	4.25982
224.5	1.55446	0.932587	3.8868	9.09253	4.15907
225.5	1.50684	0.907057	3.76711	8.73382	4.06031
226.5	1.46481	0.883577	3.64842	8.37824	3.96429
227.5	1.42718	0.862519	3.53025	8.0294	3.8715
228.5	1.39305	0.844418	3.41229	7.69112	3.7822
229.5	1.36188	0.829902	3.29447	7.36717	3.69644
230.5	1.33343	0.819569	3.17687	7.06101	3.61418
231.5	1.30774	0.813828	3.05979	6.77554	3.53521
232.5	1.28508	0.812732	2.94361	6.51291	3.45929
233.5	1.26586	0.815856	2.82881	6.27442	3.3861
234.5	1.25051	0.822248	2.71591	6.06045	3.31526
235.5	1.23947	0.830488	2.60543	5.87051	3.24632
236.5	1.23304	0.838873	2.49781	5.70332	3.17877
237.5	1.2314	0.845675	2.39348	5.55688	3.11204
238.5	1.23455	0.849441	2.29275	5.4287	3.04558
239.5	1.24232	0.849244	2.19589	5.31589	2.97883
240.5	1.25439	0.844834	2.10306	5.21541	2.91134
241.5	1.27032	0.836634	2.01438	5.12419	2.84279
242.5	1.28957	0.825615	1.92992	5.03935	2.77306
243.5	1.3116	0.813053	1.84968	4.95832	2.70228
244.5	1.33583	0.80027	1.77367	4.87895	2.63078
245.5	1.36174	0.788401	1.70188	4.79964	2.55913
246.5	1.38884	0.778253	1.63429	4.71934	2.48806
247.5	1.41673	0.770258	1.57091	4.63761	2.4184
248.5	1.44503	0.764533	1.51172	4.55458	2.351
249.5	1.47345	0.761	1.45675	4.47082	2.28669
250.5	1.5017	0.759549	1.40602	4.38734	2.22616
251.5	1.52947	0.760181	1.35954	4.30536	2.16996
252.5	1.55645	0.763125	1.31734	4.22626	2.11845
253.5	1.58226	0.76886	1.27941	4.15141	2.07181
254.5	1.60645	0.778039	1.24575	4.0821	2.03003
255.5	1.62849	0.791275	1.21631	4.01941	1.99293
256.5	1.64779	0.808808	1.19101	3.96421	1.9602
257.5	1.6637	0.830098	1.16976	3.91711	1.93144
258.5	1.67555	0.853475	1.15238	3.87845	1.90613
259.5	1.68272	0.876009	1.13869	3.84837	1.88371
260.5	1.68461	0.893745	1.12845	3.82683	1.86356
261.5	1.68077	0.902384	1.12139	3.8136	1.84505
262.5	1.67089	0.898287	1.11721	3.80838	1.82751
263.5	1.65481	0.879533	1.11559	3.81074	1.8103
264.5	1.6326	0.846639	1.1162	3.82016	1.79279
265.5	1.60448	0.802639	1.11872	3.83606	1.7744
266.5	1.57088	0.752436	1.12284	3.8577	1.75462
267.5	1.53236	0.701647	1.12828	3.88426	1.733
268.5	1.4896	0.655331	1.13477	3.91472	1.70924
269.5	1.44336	0.617038	1.14211	3.9479	1.68314
270.5	1.39444	0.588403	1.15015	3.98245	1.65464
271.5	1.34363	0.569299	1.15877	4.01682	1.62384
272.5	1.2917	0.558345	1.16788	4.04934	1.59097
273.5	1.23936	0.553504	1.17746	4.07823	1.55638
274.5	1.18725	0.552577	1.1875	4.10166	1.52054
275.5	1.13592	0.553513	1.19799	4.1179	1.48397
276.5	1.08585	0.554537	1.20893	4.12531	1.44725
277.5	1.03741	0.55418	1.22033	4.12251	1.41097
278.5	0.990913	0.551263	1.23214	4.10841	1.37566
279.5	0.946591	0.544893	1.2443	4.08227	1.34183
280.5	0.904608	0.534466	1.25671	4.04374	1.30986
281.5	0.865075	0.519681	1.26926	3.99285	1.28004
282.5	0.828053	0.500558	1.28179	3.92996	1.25254
283.5	0.793562	0.477424	1.29412	3.85573	1.22743
284.5	0.761591	0.450886	1.30607	3.77103	1.20464
285.5	0.732106	0.421764	1.31747	3.6769	1.18402
286.5	0.705054	0.391012	1.32815	3.57441	1.16535
287.5	0.680374	0.359622	1.33798	3.46468	1.14836
288.5	0.658004	0.328531	1.34683	3.34878	1.13274
289.5	0.637885	0.298545	1.35463	3.22773	1.11821
290.5	0.619966	0.270286	1.36133	3.10252	1.10448
291.5	0.604209	0.244163	1.36688	2.97407	1.09133
292.5	0.59059	0.220381	1.37125	2.84327	1.07859
293.5	0.579097	0.198962	1.37439	2.71101	1.06615
294.5	0.569727	0.17979	1.37626	2.57815	1.05399
295.5	0.562483	0.162656	1.37675	2.44554	1.04213
296.5	0.557366	0.147305	1.37572	2.31403	1.03068
297.5	0.554369	0.133476	1.37301	2.18444	1.01978
298.5	0.553472	0.120927	1.3684	2.05752	1.00958
299.5	0.554638	0.109454	1.36164	1.93401	1.00028
300.5	0.557806	0.0988975	1.35248	1.81451	0.992059
301.5	0.562899	0.0891441	1.34067	1.69958	0.985062
302.5	0.569822	0.0801189	1.32601	1.58965	0.979405
303.5	0.578467	0.0717786	1.30836	1.48505	0.975147
304.5	0.588721	0.0641021	1.28767	1.38601	0.972287
305.5	0.600464	0.0570811	1.264	1.29266	0.970753
306.5	0.613575	0.0507121	1.23754	1.20502	0.970407
307.5	0.627918	0.0449901	1.20862	1.12307	0.971042
308.5	0.643334	0.0399042	1.17768	1.04667	0.972391
309.5	0.659614	0.0354361	1.14528	0.975656	0.974138
310.5	0.676483	0.0315595	1.11209	0.909814	0.975924
311.5	0.693573	0.0282421	1.0788	0.84889	0.977366
312.5	0.71041	0.0254484	1.04612	0.792617	0.978066
313.5	0.726419	0.0231429	1.01477	0.740717	0.977628
314.5	0.740939	0.0212928	0.985377	0.692912	0.975673
315.5	0.753268	0.0198706	0.958484	0.648934	0.97185
316.5	0.762723	0.0188558	0.934512	0.608532	0.965852
317.5	0.768708	0.0182356	0.913739	0.571476	0.957426
318.5	0.770786	0.0180056	0.896297	0.537561	0.946381
319.5	0.768738	0.0181696	0.882168	0.50661	0.932601
320.5	0.762597	0.0187395	0.871195	0.478471	0.916045
321.5	0.752657	0.0197347	0.863101	0.453016	0.896755
322.5	0.739445	0.0211824	0.857509	0.430143	0.874852
323.5	0.723672	0.0231172	0.853973	0.409767	0.850537
324.5	0.706163	0.0255808	0.851999	0.391818	0.82408
325.5	0.687774	0.028622	0.851079	0.376235	0.795817
326.5	0.669325	0.0322973	0.850714	0.362966	0.766133
327.5	0.65153	0.0366701	0.850433	0.351956	0.735456
328.5	0.634961	0.0418116	0.84982	0.343153	0.704237
329.5	0.620017	0.0478003	0.848518	0.336495	0.672935
330.5	0.60692	0.0547226	0.846247	0.331914	0.642011
331.5	0.595721	0.0626725	0.842806	0.329332	0.611906
332.5	0.58632	0.0717514	0.838075	0.328661	0.583039
333.5	0.578484	0.0820675	0.832013	0.3298	0.555794
334.5	0.571872	0.0937341	0.824652	0.332635	0.530518
335.5	0.566069	0.106867	0.816092	0.337044	0.507519
336.5	0.560606	0.121583	0.806492	0.342892	0.487065
337.5	0.554995	0.137989	0.796053	0.350034	0.469394
338.5	0.548758	0.15618	0.785015	0.358317	0.454707
339.5	0.54146	0.176229	0.77364	0.367581	0.443181
340.5	0.53274	0.198172	0.762199	0.377658	0.434969
341.5	0.522335	0.221997	0.750969	0.388375	0.430198
342.5	0.510102	0.24763	0.740213	0.399555	0.428966
343.5	0.496022	0.274919	0.730179	0.41102	0.431332
344.5	0.480206	0.303621	0.721091	0.42259	0.437302
345.5	0.462875	0.33339	0.713145	0.434086	0.446807
346.5	0.444342	0.363771	0.706502	0.445336	0.459676
347.5	0.42498	0.3942	0.701293	0.45617	0.475608
348.5	0.405191	0.424009	0.697614	0.466429	0.494148
349.5	0.385374	0.452443	0.695528	0.475968	0.51466
350.5	0.3659	0.478684	0.695065	0.484654	0.536323
351.5	0.347087	0.501886	0.696226	0.492375	0.558133
352.5	0.329191	0.521214	0.698983	0.49904	0.578933
353.5	0.312398	0.535889	0.70328	0.504582	0.597468
354.5	0.29683	0.545239	0.709032	0.508961	0.612461
355.5	0.282544	0.548744	0.716125	0.512167	0.62271
356.5	0.26955	0.546073	0.724416	0.51422	0.627192
357.5	0.257818	0.537117	0.733731	0.51517	0.625173
358.5	0.247288	0.522005	0.743861	0.515097	0.616289
359.5	0.237886	0.501107	0.754568	0.514109	0.60061
360.5	0.229526	0.475014	0.765579	0.51234	0.57865
361.5	0.222118	0.444515	0.776594	0.509947	0.551338
362.5	0.215577	0.410548	0.787287	0.507104	0.519934
363.5	0.209821	0.374148	0.797313	0.504	0.485924
364.5	0.204772	0.336391	0.806321	0.500832	0.450873
365.5	0.200364	0.298332	0.81396	0.497801	0.416296
366.5	0.196536	0.260952	0.819891	0.495103	0.383529
367.5	0.193233	0.225115	0.823806	0.492928	0.353636
368.5	0.190412	0.191531	0.825433	0.491453	0.327362
369.5	0.188033	0.160739	0.824551	0.490837	0.305116
370.5	0.186064	0.133099	0.821002	0.491217	0.287003
371.5	0.184482	0.108799	0.814692	0.492704	0.272868
372.5	0.183268	0.0878709	0.805602	0.495378	0.262372
373.5	0.18241	0.0702174	0.793786	0.49929	0.25506
374.5	0.181902	0.0556389	0.779368	0.504457	0.250424
375.5	0.181743	0.043865	0.762536	0.510862	0.247956
376.5	0.181935	0.0345832	0.743537	0.518457	0.247187
377.5	0.182487	0.0274651	0.722664	0.527159	0.247704
378.5	0.183407	0.0221876	0.700242	0.53686	0.249163
379.5	0.184708	0.0184484	0.676621	0.547426	0.251285
380.5	0.186403	0.0159771	0.652157	0.5587	0.253854
381.5	0.188503	0.0145409	0.627204	0.570513	0.256709
382.5	0.191019	0.0139464	0.602099	0.582686	0.259731
383.5	0.193961	0.0140384	0.577159	0.595035	0.262842
384.5	0.197333	0.014697	0.552665	0.607378	0.265998
385.5	0.20114	0.0158334	0.528863	0.619537	0.26918
386.5	0.205381	0.0173861	0.50596	0.631338	0.2724
387.5	0.210053	0.0193172	0.484119	0.642618	0.275692
388.5	0.21515	0.0216106	0.463461	0.653218	0.279116
389.5	0.220665	0.0242716	0.444071	0.662982	0.28275
390.5	0.226588	0.0273285	0.425993	0.671757	0.286694
391.5	0.232909	0.0308347	0.409242	0.679388	0.291062
392.5	0.23962	0.0348718	0.393805	0.685716	0.295982
393.5	0.246708	0.0395505	0.379643	0.690582	0.301589
394.5	0.254165	0.0450065	0.3667	0.693827	0.30802
395.5	0.261978	0.0513911	0.354908	0.695303	0.315411
396.5	0.270136	0.0588519	0.344185	0.694881	0.32389
397.5	0.278625	0.0675064	0.334443	0.692464	0.333578
398.5	0.287427	0.077409	0.325591	0.687995	0.34458
399.5	0.296519	0.0885201	0.317535	0.681472	0.356986
400.5	0.305875	0.100683	0.310178	0.672952	0.370874
401.5	0.315461	0.113621	0.303426	0.662548	0.386301
402.5	0.325235	0.126954	0.297187	0.650433	0.403309
403.5	0.335151	0.140246	0.291366	0.636819	0.421916
404.5	0.345154	0.153064	0.285876	0.62195	0.442111
405.5	0.355183	0.165052	0.280631	0.606084	0.463846
406.5	0.365175	0.17598	0.275549	0.589476	0.487027
407.5	0.375059	0.185788	0.270556	0.572367	0.511498
408.5	0.384765	0.194574	0.265583	0.554977	0.537032
409.5	0.394223	0.202567	0.260574	0.537503	0.563326
410.5	0.403364	0.210063	0.255481	0.520123	0.589999
411.5	0.412123	0.217357	0.250273	0.503001	0.616595
412.5	0.42044	0.224675	0.24493	0.486292	0.642606
413.5	0.428259	0.232136	0.23945	0.470155	0.667487
414.5	0.435534	0.239728	0.233847	0.454743	0.69069
415.5	0.442226	0.247316	0.228151	0.440207	0.711695
416.5	0.448299	0.254671	0.222408	0.426682	0.730036
417.5	0.453726	0.261503	0.216674	0.414272	0.745327
418.5	0.458485	0.267506	0.211021	0.403032	0.75728
419.5	0.462553	0.272386	0.205524	0.392946	0.76571
420.5	0.46591	0.27589	0.200267	0.383917	0.770535
421.5	0.468534	0.277821	0.195333	0.375755	0.771766
422.5	0.470399	0.278046	0.190803	0.368177	0.769488
423.5	0.471472	0.276498	0.18675	0.36082	0.763846
424.5	0.471714	0.27317	0.183241	0.353264	0.75502
425.5	0.47108	0.26811	0.180328	0.345062	0.74321
426.5	0.469516	0.261416	0.178048	0.33578	0.728623
427.5	0.466969	0.253225	0.17642	0.325041	0.711462
428.5	0.463383	0.243706	0.175446	0.31256	0.691918
429.5	0.458706	0.233052	0.175106	0.298176	0.670175
430.5	0.452897	0.221468	0.175359	0.281871	0.646412
431.5	0.44593	0.209169	0.176144	0.26378	0.620807
432.5	0.437803	0.196369	0.177381	0.244172	0.59355
433.5	0.428537	0.183274	0.178972	0.223434	0.56485
434.5	0.418189	0.170079	0.180804	0.202033	0.534941
435.5	0.406846	0.156961	0.182755	0.180478	0.504092
436.5	0.394631	0.144078	0.184692	0.159272	0.472608
437.5	0.381701	0.131563	0.186482	0.138884	0.440826
438.5	0.36824	0.119529	0.187998	0.119709	0.409115
439.5	0.354456	0.108063	0.189116	0.102052	0.377856
440.5	0.340571	0.0972329	0.189732	0.0861184	0.347438
441.5	0.326813	0.0870825	0.189756	0.0720143	0.318235
442.5	0.313407	0.0776388	0.189123	0.0597544	0.290589
443.5	0.300562	0.0689119	0.187795	0.0492791	0.264799
444.5	0.288466	0.0608983	0.185759	0.0404726	0.241099
445.5	0.277275	0.0535834	0.183033	0.033182	0.219653
446.5	0.267111	0.0469436	0.179658	0.0272352	0.200548
447.5	0.258051	0.0409484	0.175703	0.0224565	0.183795
448.5	0.250135	0.035563	0.171255	0.0186773	0.169332
449.5	0.243359	0.0307492	0.166417	0.0157436	0.157034
450.5	0.237682	0.0264671	0.161302	0.0135211	0.146725
451.5	0.233027	0.0226764	0.15603	0.011896	0.138194
452.5	0.229292	0.0193367	0.150716	0.0107746	0.131205
453.5	0.226351	0.0164087	0.145475	0.0100814	0.125516
454.5	0.224064	0.0138543	0.140408	0.00975626	0.12089
455.5	0.222286	0.0116372	0.135605	0.00975189	0.117102
456.5	0.220871	0.0097228	0.131141	0.010031	0.113952
457.5	0.219679	0.0080788	0.127075	0.0105639	0.111266
458.5	0.218581	0.00667483	0.12345	0.0113261	0.108898
459.5	0.217465	0.0054828	0.120294	0.0122969	0.106732
460.5	0.216239	0.00447674	0.11762	0.0134581	0.104681
461.5	0.21483	0.00363289	0.115434	0.0147928	0.102681
462.5	0.213187	0.00292959	0.113727	0.0162846	0.100691
463.5	0.211281	0.00234728	0.112486	0.0179165	0.0986899
464.5	0.209103	0.00186837	0.111696	0.0196713	0.0966691
465.5	0.206664	0.00147722	0.111335	0.0215305	0.094633
466.5	0.203987	0.00116002	0.111382	0.0234746	0.0925939
467.5	0.201109	0.00090461	0.111818	0.0254825	0.0905707
468.5	0.198076	0.00070048	0.112625	0.0275314	0.0885861
469.5	0.19494	0.00053854	0.113786	0.0295976	0.0866652
470.5	0.191753	0.00041104	0.115287	0.0316558	0.0848346
471.5	0.188567	0.00031143	0.117118	0.03368	0.0831211
472.5	0.185431	0.00023422	0.11927	0.0356434	0.0815512
473.5	0.182388	0.00017485	0.121738	0.0375191	0.0801508
474.5	0.179472	0.00012952	0.124519	0.0392804	0.0789443
475.5	0.17671	9.5217e-05	0.12761	0.0409015	0.0779549
476.5	0.17412	6.9478e-05	0.13101	0.0423579	0.0772038
477.5	0.171713	5.0283e-05	0.134721	0.0436271	0.0767098
478.5	0.169492	3.613e-05	0.138743	0.0446888	0.0764893
479.5	0.167457	2.5739e-05	0.143078	0.045526	0.0765556
480.5	0.165602	1.8196e-05	0.147726	0.046125	0.076918
481.5	0.163923	1.2761e-05	0.152691	0.0464756	0.0775819
482.5	0.162416	8.8913e-06	0.15797	0.0465724	0.0785478
483.5	0.161083	6.1304e-06	0.163566	0.0464137	0.0798106
484.5	0.159927	4.1957e-06	0.169476	0.0460025	0.0813596
485.5	0.158963	2.8478e-06	0.175696	0.0453465	0.0831777
486.5	0.158204	1.913e-06	0.182222	0.0444577	0.0852413
487.5	0.15767	1.2826e-06	0.189046	0.0433525	0.0875201
488.5	0.157374	8.4783e-07	0.196156	0.0420516	0.0899774
489.5	0.157324	5.6522e-07	0.203539	0.0405796	0.0925702

## Sheet: NTA average concentration
Average number of particles mL-1 per cell
LN18	U87	U118	G166	GS090
8070	6880	11800	11300	2520
7990	6800	11000	15500	2310
568	1170	5010	16800	8150
6580	3920	11400	12500	5090
540	3620	9070
3030	351	3620

## Sheet: NTA mode size
Mode size (nm)
LN18	U87	U118	G166	GS090
85.1	84.8	102.7	78.6	81.3
83.3	76.9	83.4	73.5	83.2
84.2	74.4	111.6	82.9	83.7
106.3	114.5	79.6	86.9	77.8
83.2	79.2	90.5
77.5	92.1	99.8
	82.2
