# Supplementary material for: Cell-derived extracellular vesicles can be used as a biomarker reservoir for glioblastoma tumor subtyping
Source: Commun Biol. 2019 Aug 19;2:315. doi: 10.1038/s42003-019-0560-x (PMC6700082; doi:10.1038/s42003-019-0560-x)
Supplement: Supplementary file 10 — Supplementary Data 8 [file 42003_2019_560_MOESM10_ESM.xlsx]

## Sheet: LN18_1
Protein IDs	Majority protein IDs	Peptide counts (all)	Peptide counts (razor+unique)	Peptide counts (unique)	Fasta headers	Number of proteins	Peptides	Razor + unique peptides	Unique peptides	Sequence coverage [%]	Unique + razor sequence coverage [%]	Unique sequence coverage [%]	Mol. weight [kDa]	Sequence length	Sequence lengths	Q-value	Score	Intensity	MS/MS count	Only identified by site	Reverse	Potential contaminant	id	Peptide IDs	Peptide is razor	Mod. peptide IDs	Evidence IDs	MS/MS IDs	Best MS/MS	Oxidation (M) site IDs	Oxidation (M) site positions
CON__A2I7N1;CON__A2I7N0;CON__REFSEQ:XP_001252647;CON__A2I7N3	CON__A2I7N1;CON__A2I7N0;CON__REFSEQ:XP_001252647;CON__A2I7N3	1;1;1;1	1;1;1;1	1;1;1;1	;;;	4	1	1	1	1.7	1.7	1.7	46.397	411	411;411;417;417	1	-2	5810900	1	+		+	0	2070	TRUE	2167	3918	5086	5086	0	277
CON__ENSEMBL:ENSBTAP00000024146;sp|P01023|A2MG_HUMAN	CON__ENSEMBL:ENSBTAP00000024146	17;2	17;2	17;2		2	17	17	17	14.6	14.6	14.6	164.34	1477	1477;1474	0	115.65	761170000	30			+	1	140;263;459;541;544;692;1011;1505;1850;1913;1954;2114;2562;2613;2682;3222;3337	True;True;True;True;True;True;True;True;True;True;True;True;True;True;True;True;True	146;274;478;568;571;730;1066;1574;1935;2000;2041;2220;2703;2758;2831;3392;3516	263;264;493;794;936;937;941;1253;1873;1874;1875;2814;3473;3474;3579;3580;3654;3655;3656;3657;3994;4979;5089;5090;5232;5233;6277;6523	340;341;680;1050;1225;1226;1227;1228;1232;1631;2431;2432;2433;3629;4495;4496;4638;4639;4640;4727;4728;4729;4730;5183;6452;6604;6605;6803;6804;6805;8269;8616	341;680;1050;1228;1232;1631;2433;3629;4495;4638;4727;5183;6452;6604;6805;8269;8616	1	963
CON__ENSEMBL:ENSBTAP00000024466;CON__ENSEMBL:ENSBTAP00000024462	CON__ENSEMBL:ENSBTAP00000024466;CON__ENSEMBL:ENSBTAP00000024462	1;1	1;1	1;1	;	2	1	1	1	3	3	3	43.9	401	401;419	0	7.9602	116960000	2			+	2	3089	TRUE	3257	6049;6050	7957;7958	7957
CON__ENSEMBL:ENSBTAP00000038253	CON__ENSEMBL:ENSBTAP00000038253	12	1	0		1	12	1	0	14.2	1.7	0	63.165	606	606	0.0068611	6.4438	0	1			+	3	59;252;594;941;1654;1655;1677;1866;2580;2581;2842;3322	True;False;False;False;False;False;False;False;False;False;False;False	62;263;627;628;995;1732;1733;1755;1952;2723;2724;2996;3500	90;468;469;470;471;472;473;474;475;476;477;478;1058;1059;1060;1061;1062;1063;1064;1065;1066;1067;1068;1069;1070;1071;1072;1073;1726;1727;1728;1729;1730;1731;1732;1733;1734;1735;1736;1737;1738;1739;1740;1741;1742;3111;3112;3113;3114;3115;3116;3117;3118;3159;3160;3161;3162;3494;5034;5035;5036;5037;5038;5039;5040;5041;5042;5043;5044;5549;5550;5551;5552;5553;5554;5555;5556;5557;6467;6468;6469;6470;64…	101;640;641;642;643;644;645;646;647;648;649;650;651;652;653;654;655;656;657;658;659;660;661;662;663;664;1371;1372;1373;1374;1375;1376;1377;1378;1379;1380;1381;1382;1383;1384;1385;1386;1387;1388;1389;1390;1391;1392;1393;1394;1395;1396;1397;1398;1399;1400;1401;1402;1403;1404;2228;2229;2230;2231;2232;2233;2234;2235;2236;2237;2238;2239;2240;2241;2242;2243;2244;2245;2246;2247;2248;2249;2250;2251;2252;…	101;640;1379;2228;3996;3999;4054;4521;6543;6552;7203;8516	2	465
CON__P00711	CON__P00711	2	2	2		1	2	2	2	25.2	25.2	25.2	14.186	123	123	0	16.25	555550000	6			+	4	381;939	True;True	397;992;993	686;1712;1713;1714;1715;1716	931;2206;2207;2208;2209;2210	931;2208	3	90
CON__P00761;tr|A6XGL3|A6XGL3_HUMAN;sp|P07477|TRY1_HUMAN;CON__P07477;tr|E7EQ64|E7EQ64_HUMAN;tr|E9PRA0|E9PRA0_HUMAN;tr|J3KQC6|J3KQC6_HUMAN;sp|Q9BYE2|TMPSD_HUMAN	CON__P00761	10;1;1;1;1;1;1;1	10;1;1;1;1;1;1;1	10;1;1;1;1;1;1;1		8	10	10	10	53.2	53.2	53.2	24.409	231	231;237;247;247;261;567;586;586	0	112.29	193480000000	399			+	5	228;1456;1457;1769;1963;2143;2438;2657;2993;3007	True;True;True;True;True;True;True;True;True;True	239;1522;1523;1852;2050;2253;2570;2805;3157;3171	422;423;424;425;426;427;428;2717;2718;2719;2720;2721;2722;3318;3319;3320;3321;3322;3323;3324;3325;3326;3327;3328;3329;3330;3331;3332;3333;3334;3335;3336;3676;3677;3678;3679;3680;3681;3682;3683;3684;3685;3686;3687;3688;3689;3690;3691;3692;3693;3694;3695;3696;3697;3698;3699;3700;3701;3702;3703;3704;3705;3706;3707;3708;3709;3710;3711;3712;3713;3714;3715;3716;3717;3718;3719;3720;3721;3722;3723;3724;3…	573;574;575;576;577;578;579;580;581;582;583;584;585;3503;3504;3505;3506;3507;3508;3509;4263;4264;4265;4266;4267;4268;4269;4270;4271;4272;4273;4274;4275;4276;4277;4278;4279;4280;4281;4282;4283;4284;4285;4286;4287;4288;4289;4290;4291;4292;4293;4294;4295;4296;4297;4298;4299;4300;4301;4302;4303;4304;4752;4753;4754;4755;4756;4757;4758;4759;4760;4761;4762;4763;4764;4765;4766;4767;4768;4769;4770;4771;47…	585;3504;3509;4277;4854;5243;6092;6734;7671;7822
sp|P02533|K1C14_HUMAN;CON__P02533;CON__Q9QWL7;sp|P08727|K1C19_HUMAN;CON__P08727;tr|K7ENV3|K7ENV3_HUMAN;CON__Q61782;tr|C9JM50|C9JM50_HUMAN;tr|K7ESE1|K7ESE1_HUMAN;tr|K7EMS3|K7EMS3_HUMAN	sp|P02533|K1C14_HUMAN;CON__P02533	20;20;8;4;4;3;3;3;2;2	17;17;7;3;3;3;3;2;2;2	3;3;0;0;0;0;1;0;0;0	sp|P02533|K1C14_HUMAN Keratin, type I cytoskeletal 14 OS=Homo sapiens OX=9606 GN=KRT14 PE=1 SV=4;	10	20	17	3	47.7	43.9	11.9	51.561	472	472;472;433;400;400;48;93;196;95;181	0	150.03	3616100000	69			+	6	154;226;269;837;1182;1187;1489;1529;1696;1741;1838;2078;2125;2321;2474;2827;2895;3119;3237;3238	True;True;True;True;True;True;True;True;False;True;True;True;True;True;True;True;True;True;False;False	160;237;280;884;1242;1247;1556;1600;1774;1823;1923;2177;2233;2234;2446;2447;2610;2980;3051;3287;3408;3409;3410	282;283;284;285;286;287;288;414;415;416;505;506;507;1518;1519;1520;1521;1522;1523;1524;1525;2202;2207;2208;2787;2863;2864;3191;3192;3193;3194;3195;3196;3197;3276;3277;3278;3458;3459;3929;3930;3931;3932;4021;4022;4023;4024;4025;4460;4461;4462;4773;5523;5524;5525;5682;5683;5684;5685;5686;5687;6090;6091;6092;6093;6295;6296;6297;6298;6299;6300;6301;6302;6303;6304;6305;6306;6307;6308;6309;6310;6311;63…	364;365;366;367;368;369;370;371;372;373;374;560;561;562;563;696;697;698;699;1973;1974;1975;1976;1977;1978;1979;1980;1981;1982;2824;2829;2830;3585;3700;3701;4086;4087;4088;4089;4090;4091;4092;4093;4215;4216;4217;4479;4480;5097;5098;5099;5100;5211;5212;5213;5214;5215;5759;5760;5761;6185;7156;7157;7158;7411;7412;7413;7414;7415;7416;7417;8001;8002;8003;8004;8005;8006;8007;8287;8288;8289;8290;8291;829…	366;560;696;1975;2824;2829;3585;3700;4092;4216;4480;5098;5214;5759;6185;7156;7416;8006;8299;8350	4;5;6;7;8	14;119;212;257;272
sp|P02538|K2C6A_HUMAN;CON__P02538;sp|O95678|K2C75_HUMAN;CON__O95678;sp|P05787|K2C8_HUMAN;CON__P05787;CON__H-INV:HIT000292931;tr|Q8IWY7|Q8IWY7_HUMAN	sp|P02538|K2C6A_HUMAN;CON__P02538	30;30;10;10;7;7;2;1	1;1;0;0;0;0;0;0	1;1;0;0;0;0;0;0	sp|P02538|K2C6A_HUMAN Keratin, type II cytoskeletal 6A OS=Homo sapiens OX=9606 GN=KRT6A PE=1 SV=3;	8	30	1	1	44.1	1.8	1.8	60.044	564	564;564;551;551;483;483;443;1649	0.0035587	6.5804	93190000	2			+	7	57;135;252;276;558;877;889;890;1185;1522;1622;1677;1735;1839;2138;2145;2146;2149;2309;2336;2353;2471;2512;2596;2728;2729;2847;3307;3322;3326	False;False;False;False;False;False;False;False;False;False;False;False;False;False;False;False;False;False;False;False;False;False;True;False;False;False;False;False;False;False	60;140;263;287;587;588;927;939;940;1245;1593;1700;1755;1817;1924;2248;2255;2256;2259;2434;2462;2481;2607;2651;2739;2878;2879;3001;3485;3500;3504	85;86;87;88;252;253;468;469;470;471;472;473;474;475;476;477;478;516;517;962;963;964;965;966;967;968;1592;1593;1624;1625;1626;1627;1628;1629;1630;2205;2850;2851;3039;3040;3041;3159;3160;3161;3162;3264;3460;4044;4056;4057;4058;4059;4060;4061;4062;4063;4064;4065;4066;4067;4068;4069;4070;4071;4072;4073;4074;4075;4076;4082;4083;4084;4085;4086;4087;4403;4404;4503;4504;4527;4528;4529;4761;4762;4763;4839…	95;96;97;98;99;325;326;640;641;642;643;644;645;646;647;648;649;650;651;652;653;654;655;656;657;658;659;660;661;662;663;664;708;709;1255;1256;1257;1258;1259;1260;1261;1262;1263;2058;2059;2103;2104;2105;2106;2107;2108;2109;2110;2827;3684;3685;3901;3902;3903;3904;4050;4051;4052;4053;4054;4187;4481;5236;5248;5249;5250;5251;5252;5253;5254;5255;5256;5257;5258;5259;5260;5261;5262;5263;5264;5265;5266;526…	99;325;640;709;1257;2059;2103;2105;2827;3684;3902;4054;4187;4481;5236;5249;5256;5286;5679;5824;5855;6170;6257;6577;6953;6954;7234;8492;8516;8562	9;10	279;452
CON__P02662	CON__P02662	11	11	11		1	11	11	11	49.7	49.7	49.7	22.975	199	199	0	141.2	63570000000	111			+	8	649;683;732;788;917;918;1304;1331;3182;3366;3372	True;True;True;True;True;True;True;True;True;True;True	685;721;774;832;833;969;970;1366;1394;3352;3546;3552	1162;1163;1210;1211;1212;1213;1214;1215;1216;1217;1218;1219;1220;1221;1222;1223;1224;1225;1226;1227;1228;1229;1230;1231;1232;1233;1234;1235;1236;1237;1238;1239;1240;1241;1242;1337;1338;1339;1340;1341;1439;1440;1441;1442;1443;1444;1445;1670;1671;1672;1673;1674;1675;2427;2428;2429;2430;2431;2432;2490;2491;2492;2493;2494;2495;2496;2497;2498;2499;2500;6204;6205;6206;6566;6567;6579;6580;6581;6582;6583	1504;1505;1506;1555;1556;1557;1558;1559;1560;1561;1562;1563;1564;1565;1566;1567;1568;1569;1570;1571;1572;1573;1574;1575;1576;1577;1578;1579;1580;1581;1582;1583;1584;1585;1586;1587;1588;1589;1590;1591;1592;1593;1594;1595;1596;1597;1598;1599;1600;1601;1602;1603;1604;1605;1606;1607;1608;1609;1610;1611;1612;1613;1614;1615;1616;1617;1618;1619;1620;1764;1765;1766;1767;1768;1892;1893;1894;1895;1896;1897…	1504;1555;1766;1896;2157;2158;3125;3207;8160;8661;8682	11	135
CON__P02663	CON__P02663	15	15	15		1	15	15	15	56.5	56.5	56.5	24.348	207	207	0	105.29	13494000000	111			+	9	182;207;779;797;887;1541;1968;2108;2163;2410;2822;2824;2825;2931;2954	True;True;True;True;True;True;True;True;True;True;True;True;True;True;True	189;216;823;842;937;1613;2055;2213;2273;2274;2542;2975;2977;2978;3092;3116	341;342;343;344;345;346;386;1425;1426;1427;1428;1429;1456;1457;1618;1619;1620;1621;1622;2887;2888;2889;2890;2891;2892;2893;2894;2895;3752;3753;3754;3755;3756;3757;3978;3979;3980;3981;3982;3983;3984;3985;4109;4110;4111;4112;4113;4114;4115;4652;4653;4654;5509;5510;5514;5515;5516;5517;5518;5519;5520;5753;5785;5786;5787;5788	466;467;468;469;470;471;472;473;474;475;476;477;478;479;480;481;482;483;484;485;486;530;1875;1876;1877;1878;1879;1880;1881;1882;1909;1910;2095;2096;2097;2098;2099;2100;2101;3729;3730;3731;3732;3733;3734;3735;3736;3737;4897;4898;4899;4900;4901;4902;5151;5152;5153;5154;5155;5156;5157;5158;5159;5160;5161;5162;5163;5164;5165;5166;5167;5168;5169;5170;5171;5172;5173;5319;5320;5321;5322;5323;5324;5325;5…	467;530;1881;1910;2095;3730;4900;5173;5330;6039;7140;7146;7147;7489;7527	12;13	26;141
CON__P02666	CON__P02666	6	6	6		1	6	6	6	30.6	30.6	30.6	23.583	209	209	0	47.38	4882200000	16			+	10	323;479;961;1162;3111;3145	True;True;True;True;True;True	336;502;503;1015;1221;3279;3313	600;601;839;840;841;842;843;1770;1771;1772;1773;1774;1775;2157;2158;2159;6080;6081;6082;6133	834;835;1110;1111;1112;1113;1114;2299;2300;2301;2302;2303;2304;2775;2776;2777;7991;7992;7993;8067	834;1113;2304;2775;7991;8067	14;15	102;185
CON__P02668	CON__P02668	7	7	7		1	7	7	7	54.4	54.4	54.4	18.974	169	169	0	126.81	4135000000	49			+	11	1328;2283;2315;2440;2615;3362;3398	True;True;True;True;True;True;True	1391;2408;2440;2572;2573;2760;3542;3579	2477;2478;2479;2480;2481;2482;4365;4366;4367;4368;4369;4370;4371;4372;4413;4414;4415;4700;4701;4702;4703;4704;4705;4706;4707;4708;4709;5092;5093;5094;5095;6557;6558;6559;6560;6616;6617;6618	3192;3193;3194;3195;3196;3197;3198;3199;5633;5634;5635;5636;5637;5638;5639;5640;5688;5689;5690;6095;6096;6097;6098;6099;6100;6101;6102;6103;6104;6105;6106;6107;6108;6109;6110;6111;6112;6607;6608;6609;6610;8650;8651;8652;8653;8654;8723;8724;8725;8726	3197;5640;5690;6104;6609;8654;8725	16;17	95;106
CON__P02754	CON__P02754	10	10	10		1	10	10	10	54.9	54.9	54.9	18.281	162	162	0	103.66	23515000000	164			+	12	186;1371;1821;1952;2821;2876;2877;3154;3155;3298	True;True;True;True;True;True;True;True;True;True	193;1436;1904;1905;2039;2974;3032;3033;3322;3323;3476	352;353;2566;2567;2568;2569;2570;2571;2572;2573;2574;2575;2576;2577;3404;3405;3406;3407;3408;3409;3410;3411;3412;3413;3414;3415;3416;3417;3418;3419;3420;3421;3422;3423;3646;3647;3648;5504;5505;5506;5507;5508;5629;5630;5631;5632;5633;5634;5635;5636;5637;5638;5639;5640;5641;5642;5643;5644;5645;5646;5647;5648;5649;5650;5651;5652;5653;5654;5655;5656;5657;5658;5659;5660;6144;6145;6146;6147;6148;6149;6…	493;494;3292;3293;3294;3295;3296;3297;3298;3299;3300;3301;3302;3303;3304;3305;3306;3307;3308;3309;3310;3311;3312;3313;4377;4378;4379;4380;4381;4382;4383;4384;4385;4386;4387;4388;4389;4390;4391;4392;4393;4394;4395;4396;4397;4398;4399;4400;4401;4402;4403;4404;4405;4406;4407;4408;4409;4410;4411;4412;4413;4414;4718;4719;4720;4721;7134;7135;7136;7137;7138;7139;7325;7326;7327;7328;7329;7330;7331;7332;7…	493;3294;4406;4721;7139;7344;7389;8084;8100;8471	18;19	7;145
sp|P02768|ALBU_HUMAN;CON__P02768-1;tr|A0A0C4DGB6|A0A0C4DGB6_HUMAN;tr|B7WNR0|B7WNR0_HUMAN;tr|C9JKR2|C9JKR2_HUMAN;tr|H0YA55|H0YA55_HUMAN;tr|D6RHD5|D6RHD5_HUMAN;tr|A0A087WWT3|A0A087WWT3_HUMAN;tr|H7C013|H7C013_HUMAN	sp|P02768|ALBU_HUMAN;CON__P02768-1;tr|A0A0C4DGB6|A0A0C4DGB6_HUMAN;tr|B7WNR0|B7WNR0_HUMAN;tr|C9JKR2|C9JKR2_HUMAN;tr|H0YA55|H0YA55_HUMAN;tr|D6RHD5|D6RHD5_HUMAN;tr|A0A087WWT3|A0A087WWT3_HUMAN	15;15;14;12;11;11;11;10;4	12;12;11;9;8;8;8;7;4	12;12;11;9;8;8;8;7;4	sp|P02768|ALBU_HUMAN Serum albumin OS=Homo sapiens OX=9606 GN=ALB PE=1 SV=2;;tr|A0A0C4DGB6|A0A0C4DGB6_HUMAN Serum albumin OS=Homo sapiens OX=9606 GN=ALB PE=1 SV=1;tr|B7WNR0|B7WNR0_HUMAN Serum albumin OS=Homo sapiens OX=9606 GN=ALB PE=1 SV=1;tr|C9JKR2|C9JKR	9	15	12	12	23.2	19.2	19.2	69.366	609	609;609;604;494;417;454;459;396;197	0	76.056	390330000	18			+	13	68;320;340;379;937;959;1650;1712;1984;2008;2399;2568;2959;3183;3358	True;True;False;True;True;True;False;True;True;True;True;True;True;False;True	71;333;354;395;990;1013;1728;1793;2072;2097;2531;2709;3121;3353;3538	115;595;596;622;680;1710;1767;1768;3092;3093;3094;3095;3096;3097;3098;3099;3100;3101;3102;3103;3104;3105;3229;3230;3783;3829;3830;3831;4631;4993;5793;6207;6208;6209;6550;6551	145;829;830;856;925;2204;2296;2297;3963;3964;3965;3966;3967;3968;3969;3970;3971;3972;3973;3974;3975;3976;3977;3978;3979;3980;3981;3982;3983;3984;3985;3986;3987;3988;3989;3990;4135;4136;4929;4994;4995;4996;6004;6467;7536;8161;8162;8163;8164;8165;8166;8643;8644	145;830;856;925;2204;2297;3974;4135;4929;4996;6004;6467;7536;8166;8643	20	572
CON__P02769	CON__P02769	34	34	31		1	34	34	31	55.2	55.2	51.2	69.293	607	607	0	323.31	20618000000	244			+	14	176;340;346;380;457;543;600;833;868;936;1319;1326;1329;1638;1650;1708;1761;1774;1825;2007;2017;2068;2112;2113;2371;2400;2401;2412;2526;2567;2751;2943;3183;3357	True;True;True;True;True;True;True;True;True;True;True;True;True;True;True;True;True;True;True;True;True;True;True;True;True;True;True;True;True;True;True;True;True;True	182;354;361;396;476;570;635;880;918;989;1381;1389;1392;1716;1728;1788;1844;1857;1909;2096;2106;2164;2165;2218;2219;2500;2532;2533;2544;2665;2708;2902;3104;3105;3353;3537	332;622;635;636;681;682;683;684;685;790;791;792;939;940;1091;1092;1093;1509;1510;1578;1579;1580;1699;1700;1701;1702;1703;1704;1705;1706;1707;1708;1709;2449;2450;2451;2452;2453;2454;2455;2456;2457;2458;2459;2460;2461;2471;2472;2473;2474;2475;2483;2484;2485;2486;3062;3063;3064;3065;3066;3067;3068;3069;3070;3071;3072;3092;3093;3094;3095;3096;3097;3098;3099;3100;3101;3102;3103;3104;3105;3220;3221;330…	457;856;874;875;926;927;928;929;930;1046;1047;1048;1230;1231;1424;1425;1426;1964;1965;2044;2045;2046;2188;2189;2190;2191;2192;2193;2194;2195;2196;2197;2198;2199;2200;2201;2202;2203;3148;3149;3150;3151;3152;3153;3154;3155;3156;3157;3158;3159;3160;3161;3162;3163;3164;3165;3166;3167;3168;3169;3170;3171;3172;3173;3174;3175;3176;3186;3187;3188;3189;3190;3200;3201;3202;3203;3926;3927;3928;3929;3930;393…	457;856;875;926;1046;1230;1425;1964;2044;2192;3161;3187;3202;3931;3974;4126;4251;4314;4421;4992;5009;5079;5178;5182;5932;6008;6012;6044;6335;6465;7006;7502;8166;8641	21;22;23	111;469;571
CON__P04259	CON__P04259	32	21	1		1	32	21	1	47.3	35.8	1.4	59.998	564	564	0	142.85	1386200000	48			+	15	57;252;276;283;558;877;889;890;1055;1185;1522;1622;1677;1735;1839;2138;2145;2146;2149;2169;2309;2336;2353;2471;2511;2596;2728;2729;2847;3307;3322;3326	True;False;True;True;True;True;False;False;True;True;True;False;False;True;False;True;False;False;False;True;True;True;True;True;True;True;True;True;False;True;False;True	60;263;287;294;587;588;927;939;940;1110;1245;1593;1700;1755;1817;1924;2248;2255;2256;2259;2283;2434;2462;2481;2607;2650;2739;2878;2879;3001;3485;3500;3504	85;86;87;88;468;469;470;471;472;473;474;475;476;477;478;516;517;526;962;963;964;965;966;967;968;1592;1593;1624;1625;1626;1627;1628;1629;1630;1946;2205;2850;2851;3039;3040;3041;3159;3160;3161;3162;3264;3460;4044;4056;4057;4058;4059;4060;4061;4062;4063;4064;4065;4066;4067;4068;4069;4070;4071;4072;4073;4074;4075;4076;4082;4083;4084;4085;4086;4087;4133;4403;4404;4503;4504;4527;4528;4529;4761;4762;476…	95;96;97;98;99;640;641;642;643;644;645;646;647;648;649;650;651;652;653;654;655;656;657;658;659;660;661;662;663;664;708;709;720;1255;1256;1257;1258;1259;1260;1261;1262;1263;2058;2059;2103;2104;2105;2106;2107;2108;2109;2110;2522;2827;3684;3685;3901;3902;3903;3904;4050;4051;4052;4053;4054;4187;4481;5236;5248;5249;5250;5251;5252;5253;5254;5255;5256;5257;5258;5259;5260;5261;5262;5263;5264;5265;5266;52…	99;640;709;720;1257;2059;2103;2105;2522;2827;3684;3902;4054;4187;4481;5236;5249;5256;5286;5351;5679;5824;5855;6170;6255;6577;6953;6954;7234;8492;8516;8562	9;10	279;452
CON__P06868	CON__P06868	1	1	1		1	1	1	1	1.4	1.4	1.4	91.215	812	812	0.0069204	6.4893	22938000	1			+	16	802	TRUE	847	1462	1915	1915
sp|P08779|K1C16_HUMAN;CON__P08779;CON__Q9Z2K1;CON__Q3ZAW8;tr|K7ENW6|K7ENW6_HUMAN	sp|P08779|K1C16_HUMAN;CON__P08779	19;19;6;6;4	8;8;1;1;3	8;8;1;1;3	sp|P08779|K1C16_HUMAN Keratin, type I cytoskeletal 16 OS=Homo sapiens OX=9606 GN=KRT16 PE=1 SV=4;	5	19	8	8	40.6	20.3	20.3	51.267	473	473;473;469;474;162	0	78.555	639810000	24			+	17	154;225;269;514;836;846;1187;1437;1529;1696;1741;2321;2373;2490;2826;2895;3119;3237;3238	False;True;False;True;True;True;False;True;False;False;False;False;True;True;True;False;False;False;False	160;236;280;540;541;883;896;1247;1503;1600;1774;1823;2446;2447;2502;2627;2979;3051;3287;3408;3409;3410	282;283;284;285;286;287;288;412;413;505;506;507;894;895;896;897;898;1514;1515;1516;1517;1548;1549;1550;2207;2208;2680;2681;2682;2683;2863;2864;3191;3192;3193;3194;3195;3196;3197;3276;3277;3278;4460;4461;4462;4583;4806;4807;4808;5521;5522;5682;5683;5684;5685;5686;5687;6090;6091;6092;6093;6295;6296;6297;6298;6299;6300;6301;6302;6303;6304;6305;6306;6307;6308;6309;6310;6311;6312;6313;6314;6315;6316;6…	364;365;366;367;368;369;370;371;372;373;374;558;559;696;697;698;699;1175;1176;1177;1178;1179;1969;1970;1971;1972;2009;2010;2011;2829;2830;3455;3456;3457;3458;3700;3701;4086;4087;4088;4089;4090;4091;4092;4093;4215;4216;4217;5759;5760;5761;5941;6221;6222;6223;7154;7155;7411;7412;7413;7414;7415;7416;7417;8001;8002;8003;8004;8005;8006;8007;8287;8288;8289;8290;8291;8292;8293;8294;8295;8296;8297;8298;8…	366;559;696;1179;1970;2009;2829;3457;3700;4092;4216;5759;5941;6221;7155;7416;8006;8299;8350	7;8;24	14;121;296
CON__P12763	CON__P12763	2	2	2		1	2	2	2	5.8	5.8	5.8	38.418	359	359	0	12.363	203690000	4			+	18	1345;2303	True;True	1410;2428	2526;2527;2528;4397	3247;3248;3249;5672	3248;5672
sp|P13645|K1C10_HUMAN;CON__P13645;CON__P02535-1;sp|Q7Z3Y7|K1C28_HUMAN;CON__Q7Z3Y7;sp|Q7Z3Y8|K1C27_HUMAN;CON__Q7Z3Y8;sp|Q7Z3Z0|K1C25_HUMAN;CON__Q7Z3Z0;CON__Q148H6;tr|A0A1B0GVI3|A0A1B0GVI3_HUMAN	sp|P13645|K1C10_HUMAN;CON__P13645	36;36;8;5;5;4;4;2;2;2;1	36;36;8;5;5;4;4;2;2;2;1	29;29;5;2;2;1;1;1;1;1;1	sp|P13645|K1C10_HUMAN Keratin, type I cytoskeletal 10 OS=Homo sapiens OX=9606 GN=KRT10 PE=1 SV=6;	11	36	36	29	60.4	60.4	55.5	58.826	584	584;593;570;464;486;459;459;450;450;464;107	0	323.31	55568000000	509			+	19	49;50;86;155;344;766;1201;1205;1286;1512;1577;1628;1696;1740;1831;2123;2124;2199;2234;2238;2364;2369;2370;2423;2475;2476;2515;2569;2648;2649;2665;2808;3120;3237;3238;3330	True;True;True;True;True;True;True;True;True;True;True;True;True;True;True;True;True;True;True;True;True;True;True;True;True;True;True;True;True;True;True;True;True;True;True;True	51;52;53;89;161;358;809;1261;1266;1348;1581;1651;1706;1774;1822;1915;2229;2230;2231;2232;2316;2355;2359;2360;2493;2498;2499;2555;2611;2612;2654;2710;2796;2797;2813;2961;3288;3408;3409;3410;3508	66;67;68;69;70;71;72;73;74;75;76;136;137;138;139;140;141;142;143;289;290;291;292;293;294;295;296;297;627;628;629;630;631;1396;1397;1398;1399;1400;1401;1402;1403;1404;2233;2234;2235;2236;2242;2243;2244;2245;2388;2389;2825;2826;2827;2828;2829;2830;2831;2832;2954;3048;3049;3191;3192;3193;3194;3195;3196;3197;3270;3271;3272;3273;3274;3275;3436;3437;3438;3439;3440;3441;3442;3443;3444;3445;3446;3447;344…	74;75;76;77;78;79;80;81;82;83;84;167;168;169;170;171;172;173;174;175;176;177;178;179;180;375;376;377;378;379;380;381;382;383;384;385;386;387;388;389;390;391;392;393;394;395;396;397;398;399;400;401;402;403;404;405;406;407;408;409;410;411;412;413;414;415;416;861;862;863;864;865;866;867;868;869;870;1840;1841;1842;1843;1844;1845;1846;1847;1848;1849;1850;1851;2863;2864;2865;2866;2867;2868;2869;2870;28…	77;84;175;413;861;1842;2870;2882;3085;3653;3807;3911;4092;4196;4454;5199;5209;5460;5540;5565;5878;5896;5918;6069;6187;6193;6267;6510;6697;6711;6772;7103;8016;8299;8350;8603	8;25;26;27	150;271;291;306
tr|K7ERE3|K7ERE3_HUMAN;sp|P13646|K1C13_HUMAN;CON__P13646-1;CON__ENSEMBL:ENSP00000377550;tr|K7EMD9|K7EMD9_HUMAN	tr|K7ERE3|K7ERE3_HUMAN;sp|P13646|K1C13_HUMAN;CON__P13646-1;CON__ENSEMBL:ENSP00000377550;tr|K7EMD9|K7EMD9_HUMAN	11;11;11;10;6	4;4;4;3;1	2;2;2;2;1	tr|K7ERE3|K7ERE3_HUMAN Keratin, type I cytoskeletal 13 OS=Homo sapiens OX=9606 GN=KRT13 PE=1 SV=1;sp|P13646|K1C13_HUMAN Keratin, type I cytoskeletal 13 OS=Homo sapiens OX=9606 GN=KRT13 PE=1 SV=4;;;tr|K7EMD9|K7EMD9_HUMAN Keratin, type I cytoskeletal 13 (Fra	5	11	4	2	19	8.7	4.6	45.26	415	415;458;458;420;165	0	26.897	104590000	7			+	20	154;806;1488;1628;1741;2123;2369;2370;2570;2767;2895	False;True;True;False;False;False;False;False;True;True;False	160;851;852;1555;1706;1823;2229;2230;2498;2499;2711;2919;3051	282;283;284;285;286;287;288;1468;1469;1470;2785;2786;3048;3049;3276;3277;3278;4008;4009;4557;4558;4559;4560;4561;4562;4563;4564;4565;4566;4567;4568;4569;4570;4571;4572;4573;4574;5022;5417;5682;5683;5684;5685;5686;5687	364;365;366;367;368;369;370;371;372;373;374;1921;1922;1923;3583;3584;3911;3912;4215;4216;4217;5198;5199;5896;5897;5898;5899;5900;5901;5902;5903;5904;5905;5906;5907;5908;5909;5910;5911;5912;5913;5914;5915;5916;5917;5918;5919;5920;5921;5922;5923;5924;5925;5926;5927;6519;7029;7411;7412;7413;7414;7415;7416;7417	366;1923;3584;3911;4216;5199;5896;5918;6519;7029;7416	28;29	247;284
sp|P13647|K2C5_HUMAN;CON__P13647;tr|F8W0C6|F8W0C6_HUMAN;tr|H0YI76|H0YI76_HUMAN;tr|F8VV57|F8VV57_HUMAN;tr|H0YIN9|H0YIN9_HUMAN;CON__Q8VED5;tr|F8VUG2|F8VUG2_HUMAN;tr|F8W1U3|F8W1U3_HUMAN;CON__H-INV:HIT000016045;tr|F8VP67|F8VP67_HUMAN;tr|F8VU69|F8VU69_HUMAN;CON__Q9DCV7;sp|P08729|K2C7_HUMAN;CON__Q3KNV1;CON__P08729;sp|Q9NSB2|KRT84_HUMAN;CON__Q9NSB2;CON__Q6ISB0;CON__Q9H552;sp|P12036|NFH_HUMAN;CON__REFSEQ…	sp|P13647|K2C5_HUMAN;CON__P13647	31;31;13;10;7;7;7;6;6;3;3;3;3;3;3;3;3;3;3;2;2;1	16;16;2;6;7;4;0;0;0;0;0;3;0;0;0;0;0;0;0;0;0;0	5;5;0;3;2;1;0;0;0;0;0;0;0;0;0;0;0;0;0;0;0;0	sp|P13647|K2C5_HUMAN Keratin, type II cytoskeletal 5 OS=Homo sapiens OX=9606 GN=KRT5 PE=1 SV=3;	22	31	16	5	44.6	26.4	9	62.378	590	590;590;178;201;132;196;531;273;289;99;113;147;457;469;469;469;600;600;600;499;1026;345	0	122.51	3089500000	82			+	21	74;251;558;876;889;890;1185;1274;1523;1622;1668;1677;1839;2145;2146;2149;2168;2336;2353;2499;2514;2597;2598;2847;2900;2910;3008;3211;3307;3322;3325	True;True;False;True;False;False;False;True;True;False;True;False;False;False;False;False;True;False;False;True;True;True;True;False;True;True;True;True;False;False;True	77;262;587;588;926;939;940;1245;1335;1336;1594;1700;1746;1755;1924;2255;2256;2259;2281;2282;2462;2481;2636;2653;2740;2741;3001;3057;3067;3068;3172;3173;3381;3485;3500;3503	121;122;123;465;466;467;962;963;964;965;966;967;968;1590;1591;1624;1625;1626;1627;1628;1629;1630;2205;2361;2362;2363;2364;2365;2852;2853;2854;2855;3039;3040;3041;3141;3142;3143;3144;3159;3160;3161;3162;3460;4056;4057;4058;4059;4060;4061;4062;4063;4064;4065;4066;4067;4068;4069;4070;4071;4072;4073;4074;4075;4076;4082;4083;4084;4085;4086;4087;4126;4127;4128;4129;4130;4131;4132;4503;4504;4527;4528;45…	151;152;153;637;638;639;1255;1256;1257;1258;1259;1260;1261;1262;1263;2056;2057;2103;2104;2105;2106;2107;2108;2109;2110;2827;3054;3055;3056;3057;3058;3686;3687;3688;3689;3690;3691;3692;3901;3902;3903;3904;4028;4029;4030;4031;4032;4050;4051;4052;4053;4054;4481;5248;5249;5250;5251;5252;5253;5254;5255;5256;5257;5258;5259;5260;5261;5262;5263;5264;5265;5266;5267;5268;5269;5270;5271;5282;5283;5284;5285;…	152;637;1257;2056;2103;2105;2827;3054;3691;3902;4029;4054;4481;5249;5256;5286;5346;5824;5855;6235;6261;6579;6583;7234;7426;7447;7826;8251;8492;8516;8548	9;30;31;32;33;34;35	247;274;284;297;303;389;457
sp|P20930|FILA_HUMAN;CON__P20930	sp|P20930|FILA_HUMAN;CON__P20930	4;4	4;4	4;4	sp|P20930|FILA_HUMAN Filaggrin OS=Homo sapiens OX=9606 GN=FLG PE=1 SV=3;	2	4	4	4	0.8	0.8	0.8	435.16	4061	4061;4061	0	25.505	62471000	9			+	22	781;1337;1587;1607	True;True;True;True	825;1402;1663;1684	1431;2516;2517;2518;2982;3014;3015;3016;3017	1884;3236;3237;3238;3837;3872;3873;3874;3875	1884;3238;3837;3872
sp|P35908|K22E_HUMAN;CON__P35908v2;CON__P35908;sp|Q01546|K22O_HUMAN;CON__Q01546;CON__Q6NXH9	sp|P35908|K22E_HUMAN;CON__P35908v2;CON__P35908	52;52;51;12;11;6	52;52;51;12;11;6	34;34;33;0;0;0	sp|P35908|K22E_HUMAN Keratin, type II cytoskeletal 2 epidermal OS=Homo sapiens OX=9606 GN=KRT2 PE=1 SV=2;;	6	52	52	34	79.5	79.5	59.9	65.432	639	639;639;645;638;638;539	0	323.31	43954000000	380			+	23	12;233;252;561;595;651;889;890;941;1042;1058;1059;1069;1079;1082;1085;1207;1283;1394;1584;1622;1654;1655;1677;1839;1885;1923;2075;2141;2142;2149;2235;2270;2271;2543;2550;2551;2590;2591;2695;2726;2727;2847;2901;2902;3020;3023;3158;3322;3327;3350;3368	True;True;True;True;True;True;True;True;True;True;True;True;True;True;True;True;True;True;True;True;True;True;True;True;True;True;True;True;True;True;True;True;True;True;True;True;True;True;True;True;True;True;True;True;True;True;True;True;True;True;True;True	12;244;263;592;593;629;630;687;939;940;995;1097;1113;1114;1124;1134;1137;1140;1268;1345;1459;1660;1700;1732;1733;1755;1924;1972;2010;2173;2174;2251;2252;2259;2356;2394;2395;2684;2691;2692;2733;2734;2845;2876;2877;3001;3058;3059;3185;3188;3326;3500;3505;3529;3548	16;17;18;19;433;434;468;469;470;471;472;473;474;475;476;477;478;994;995;996;997;998;999;1000;1001;1002;1003;1004;1005;1006;1074;1075;1076;1077;1078;1079;1080;1081;1082;1083;1084;1085;1086;1165;1166;1624;1625;1626;1627;1628;1629;1630;1726;1727;1728;1729;1730;1731;1732;1733;1734;1735;1736;1737;1738;1739;1740;1741;1742;1923;1924;1925;1926;1949;1950;1951;1952;1953;1954;1955;1956;1957;1958;1959;1960;1…	18;19;20;21;22;23;24;590;591;640;641;642;643;644;645;646;647;648;649;650;651;652;653;654;655;656;657;658;659;660;661;662;663;664;1298;1299;1300;1301;1302;1303;1304;1305;1306;1307;1308;1309;1310;1311;1405;1406;1407;1408;1409;1410;1411;1412;1413;1414;1415;1416;1417;1418;1419;1508;1509;2103;2104;2105;2106;2107;2108;2109;2110;2228;2229;2230;2231;2232;2233;2234;2235;2236;2237;2238;2239;2240;2241;2242;…	19;591;640;1299;1405;1508;2103;2105;2228;2500;2530;2564;2587;2619;2637;2651;2886;3075;3350;3832;3902;3996;3999;4054;4481;4580;4654;5093;5241;5242;5286;5545;5616;5617;6368;6411;6422;6561;6567;6854;6940;6949;7234;7428;7431;7848;7852;8109;8516;8566;8632;8676	36;37;38	294;467;491
sp|P48668|K2C6C_HUMAN;CON__P48668	sp|P48668|K2C6C_HUMAN;CON__P48668	31;31	1;1	0;0	sp|P48668|K2C6C_HUMAN Keratin, type II cytoskeletal 6C OS=Homo sapiens OX=9606 GN=KRT6C PE=1 SV=3;	2	31	1	0	45.9	3	0	60.024	564	564;564	0	8.4081	27221000	1			+	24	57;135;252;276;558;877;889;890;1185;1522;1622;1677;1735;1839;2138;2145;2146;2149;2169;2309;2336;2353;2471;2511;2596;2728;2729;2847;3307;3322;3326	False;True;False;False;False;False;False;False;False;False;False;False;False;False;False;False;False;False;False;False;False;False;False;False;False;False;False;False;False;False;False	60;140;263;287;587;588;927;939;940;1245;1593;1700;1755;1817;1924;2248;2255;2256;2259;2283;2434;2462;2481;2607;2650;2739;2878;2879;3001;3485;3500;3504	85;86;87;88;252;253;468;469;470;471;472;473;474;475;476;477;478;516;517;962;963;964;965;966;967;968;1592;1593;1624;1625;1626;1627;1628;1629;1630;2205;2850;2851;3039;3040;3041;3159;3160;3161;3162;3264;3460;4044;4056;4057;4058;4059;4060;4061;4062;4063;4064;4065;4066;4067;4068;4069;4070;4071;4072;4073;4074;4075;4076;4082;4083;4084;4085;4086;4087;4133;4403;4404;4503;4504;4527;4528;4529;4761;4762;4763…	95;96;97;98;99;325;326;640;641;642;643;644;645;646;647;648;649;650;651;652;653;654;655;656;657;658;659;660;661;662;663;664;708;709;1255;1256;1257;1258;1259;1260;1261;1262;1263;2058;2059;2103;2104;2105;2106;2107;2108;2109;2110;2827;3684;3685;3901;3902;3903;3904;4050;4051;4052;4053;4054;4187;4481;5236;5248;5249;5250;5251;5252;5253;5254;5255;5256;5257;5258;5259;5260;5261;5262;5263;5264;5265;5266;526…	99;325;640;709;1257;2059;2103;2105;2827;3684;3902;4054;4187;4481;5236;5249;5256;5286;5351;5679;5824;5855;6170;6255;6577;6953;6954;7234;8492;8516;8562	9;10	279;452
CON__P62894;tr|C9JFR7|C9JFR7_HUMAN;sp|P99999|CYC_HUMAN	CON__P62894	3;1;1	3;1;1	3;1;1		3	3	3	3	21.9	21.9	21.9	11.703	105	105;101;105	0	20.092	1028900000	17			+	25	642;1601;2787	True;True;True	677;1678;2939	1150;3000;3001;3002;5444;5445;5446;5447;5448;5449;5450;5451	1491;3855;3856;3857;7059;7060;7061;7062;7063;7064;7065;7066;7067;7068;7069;7070;7071	1491;3857;7069
sp|Q04695|K1C17_HUMAN;CON__Q04695;tr|F5GWP8|F5GWP8_HUMAN;tr|K7EPJ9|K7EPJ9_HUMAN	sp|Q04695|K1C17_HUMAN;CON__Q04695;tr|F5GWP8|F5GWP8_HUMAN	9;9;8;4	2;2;2;1	2;2;2;1	sp|Q04695|K1C17_HUMAN Keratin, type I cytoskeletal 17 OS=Homo sapiens OX=9606 GN=KRT17 PE=1 SV=2;;tr|F5GWP8|F5GWP8_HUMAN Keratin, type I cytoskeletal 17 OS=Homo sapiens OX=9606 GN=KRT17 PE=1 SV=2	4	9	2	2	18.8	4.9	4.9	48.105	432	432;432;349;231	0	11.032	13731000	1			+	26	268;837;1696;1741;2125;2474;2809;2895;3119	True;False;False;False;False;False;True;False;False	279;884;1774;1823;2233;2234;2610;2962;3051;3287	504;1518;1519;1520;1521;1522;1523;1524;1525;3191;3192;3193;3194;3195;3196;3197;3276;3277;3278;4021;4022;4023;4024;4025;4773;5483;5682;5683;5684;5685;5686;5687;6090;6091;6092;6093	695;1973;1974;1975;1976;1977;1978;1979;1980;1981;1982;4086;4087;4088;4089;4090;4091;4092;4093;4215;4216;4217;5211;5212;5213;5214;5215;6185;7104;7411;7412;7413;7414;7415;7416;7417;8001;8002;8003;8004;8005;8006;8007	695;1975;4092;4216;5214;6185;7104;7416;8006	6	226
sp|Q14532|K1H2_HUMAN;CON__Q14532	sp|Q14532|K1H2_HUMAN;CON__Q14532	4;4	4;4	3;3	sp|Q14532|K1H2_HUMAN Keratin, type I cuticular Ha2 OS=Homo sapiens OX=9606 GN=KRT32 PE=2 SV=3;	2	4	4	3	9.6	9.6	6.7	50.343	448	448;448	0	24.683	39371000	4			+	27	530;1733;2090;2339	True;True;True;True	557;1815;2191;2465	916;3262;3955;4507	1199;4185;5127;5828	1199;4185;5127;5828	39	167
CON__Q2KJC7;tr|B1ALD9|B1ALD9_HUMAN;sp|Q15063|POSTN_HUMAN	CON__Q2KJC7;tr|B1ALD9|B1ALD9_HUMAN;sp|Q15063|POSTN_HUMAN	2;2;2	2;2;2	2;2;2	;tr|B1ALD9|B1ALD9_HUMAN Periostin OS=Homo sapiens OX=9606 GN=POSTN PE=1 SV=1;sp|Q15063|POSTN_HUMAN Periostin OS=Homo sapiens OX=9606 GN=POSTN PE=1 SV=2	3	2	2	2	2.6	2.6	2.6	86.858	779	779;808;836	0	11.659	17303000	2			+	28	1441;2988	True;True	1507;3150	2695;5840	3478;7592	3478;7592	40	301
sp|Q7RTS7|K2C74_HUMAN;CON__Q7RTS7;sp|Q86Y46|K2C73_HUMAN;CON__Q32MB2;tr|F8W1S1|F8W1S1_HUMAN;sp|Q3SY84|K2C71_HUMAN;CON__Q3SY84;tr|H0YIC5|H0YIC5_HUMAN	sp|Q7RTS7|K2C74_HUMAN;CON__Q7RTS7;sp|Q86Y46|K2C73_HUMAN;CON__Q32MB2;tr|F8W1S1|F8W1S1_HUMAN;sp|Q3SY84|K2C71_HUMAN;CON__Q3SY84	7;7;7;7;7;5;5;3	1;1;1;1;1;1;1;0	0;0;0;0;0;0;0;0	sp|Q7RTS7|K2C74_HUMAN Keratin, type II cytoskeletal 74 OS=Homo sapiens OX=9606 GN=KRT74 PE=1 SV=2;;sp|Q86Y46|K2C73_HUMAN Keratin, type II cytoskeletal 73 OS=Homo sapiens OX=9606 GN=KRT73 PE=1 SV=1;;tr|F8W1S1|F8W1S1_HUMAN Keratin, type II cytoskeletal 74 OS	8	7	1	0	9.1	2.3	0	57.865	529	529;529;540;540;543;523;523;285	0.0018315	6.8596	1541700000	17			+	29	59;233;889;890;940;1622;1839	False;False;False;False;True;False;False	62;244;939;940;994;1700;1924	90;433;434;1624;1625;1626;1627;1628;1629;1630;1717;1718;1719;1720;1721;1722;1723;1724;1725;3039;3040;3041;3460	101;590;591;2103;2104;2105;2106;2107;2108;2109;2110;2211;2212;2213;2214;2215;2216;2217;2218;2219;2220;2221;2222;2223;2224;2225;2226;2227;3901;3902;3903;3904;4481	101;591;2103;2105;2212;3902;4481
CON__Q3ZBS7	CON__Q3ZBS7	2	2	2		1	2	2	2	3.9	3.9	3.9	54.099	484	484	0	12.188	76386000	5			+	30	958;1278	True;True	1012;1340	1764;1765;1766;2369	2292;2293;2294;2295;3062	2293;3062	41	312
sp|Q5D862|FILA2_HUMAN;CON__Q5D862	sp|Q5D862|FILA2_HUMAN;CON__Q5D862	2;2	2;2	2;2	sp|Q5D862|FILA2_HUMAN Filaggrin-2 OS=Homo sapiens OX=9606 GN=FLG2 PE=1 SV=1;	2	2	2	2	1	1	1	248.07	2391	2391;2391	0	17.995	201160000	5			+	31	971;2714	True;True	1025;2864	1787;1788;1789;5308;5309	2316;2317;2318;6895;6896	2317;6896
CON__Q61726;tr|A0A087X106|A0A087X106_HUMAN;sp|O43790|KRT86_HUMAN;CON__O43790;sp|P78385|KRT83_HUMAN;CON__Q6NT21;CON__P78385;sp|Q14533|KRT81_HUMAN;CON__Q14533	CON__Q61726;tr|A0A087X106|A0A087X106_HUMAN;sp|O43790|KRT86_HUMAN;CON__O43790;sp|P78385|KRT83_HUMAN;CON__Q6NT21;CON__P78385;sp|Q14533|KRT81_HUMAN;CON__Q14533	2;1;1;1;1;1;1;1;1	2;1;1;1;1;1;1;1;1	1;1;1;1;1;1;1;1;1	;tr|A0A087X106|A0A087X106_HUMAN Keratin, type II cuticular Hb1 OS=Homo sapiens OX=9606 GN=KRT81 PE=1 SV=1;sp|O43790|KRT86_HUMAN Keratin, type II cuticular Hb6 OS=Homo sapiens OX=9606 GN=KRT86 PE=1 SV=1;;sp|P78385|KRT83_HUMAN Keratin, type II cuticular Hb3	9	2	2	1	3.5	3.5	1.7	52.809	479	479;484;486;486;493;493;493;505;505	0	11.237	36018000	2			+	32	249;1840	True;True	260;1925	453;3461	611;4482	611;4482
CON__Q6IFZ6	CON__Q6IFZ6	8	1	0		1	8	1	0	8.4	2.1	0	61.358	572	572	0	7.8617	14391000	1			+	33	889;890;941;2145;2146;2558;2847;3322	False;False;False;False;False;True;False;False	939;940;995;2255;2256;2699;3001;3500	1624;1625;1626;1627;1628;1629;1630;1726;1727;1728;1729;1730;1731;1732;1733;1734;1735;1736;1737;1738;1739;1740;1741;1742;4056;4057;4058;4059;4060;4061;4062;4063;4064;4065;4066;4067;4068;4069;4070;4071;4072;4073;4074;4075;4076;4975;5564;6467;6468;6469;6470;6471;6472;6473;6474	2103;2104;2105;2106;2107;2108;2109;2110;2228;2229;2230;2231;2232;2233;2234;2235;2236;2237;2238;2239;2240;2241;2242;2243;2244;2245;2246;2247;2248;2249;2250;2251;2252;2253;5248;5249;5250;5251;5252;5253;5254;5255;5256;5257;5258;5259;5260;5261;5262;5263;5264;5265;5266;5267;5268;5269;5270;5271;6448;7234;8511;8512;8513;8514;8515;8516;8517;8518;8519;8520	2103;2105;2228;5249;5256;6448;7234;8516
sp|Q6KB66|K2C80_HUMAN;CON__Q6KB66-1;CON__Q0VBK2	sp|Q6KB66|K2C80_HUMAN;CON__Q6KB66-1	4;4;1	4;4;1	4;4;1	sp|Q6KB66|K2C80_HUMAN Keratin, type II cytoskeletal 80 OS=Homo sapiens OX=9606 GN=KRT80 PE=1 SV=2;	3	4	4	4	8.8	8.8	8.8	50.525	452	452;452;452	0	23.643	28846000	3			+	34	248;2426;2469;2560	True;True;True;True	259;2558;2605;2701	452;4680;4759;4977	610;6073;6168;6450	610;6073;6168;6450
sp|Q8N1N4|K2C78_HUMAN;CON__Q8N1N4-2;CON__Q7RTT2	sp|Q8N1N4|K2C78_HUMAN;CON__Q8N1N4-2;CON__Q7RTT2	4;4;4	2;2;2	2;2;2	sp|Q8N1N4|K2C78_HUMAN Keratin, type II cytoskeletal 78 OS=Homo sapiens OX=9606 GN=KRT78 PE=1 SV=2;;	3	4	2	2	6.7	3.3	3.3	56.865	520	520;521;521	0	11.357	30520000	3			+	35	59;1839;2889;3015	False;False;True;True	62;1924;3045;3180	90;3460;5674;5675;5945	101;4481;7403;7404;7837	101;4481;7404;7837
sp|Q7Z794|K2C1B_HUMAN;CON__Q7Z794;tr|F8VS61|F8VS61_HUMAN	sp|Q7Z794|K2C1B_HUMAN;CON__Q7Z794	8;8;2	3;3;1	3;3;1	sp|Q7Z794|K2C1B_HUMAN Keratin, type II cytoskeletal 1b OS=Homo sapiens OX=9606 GN=KRT77 PE=2 SV=3;	3	8	3	3	12.1	5	5	61.901	578	578;578;248	0	18.923	57935000	5			+	36	793;889;890;941;2558;2605;3322;3402	True;False;False;False;False;True;False;True	838;939;940;995;2699;2749;3500;3583	1450;1451;1624;1625;1626;1627;1628;1629;1630;1726;1727;1728;1729;1730;1731;1732;1733;1734;1735;1736;1737;1738;1739;1740;1741;1742;4975;5078;5079;6467;6468;6469;6470;6471;6472;6473;6474;6622	1903;1904;2103;2104;2105;2106;2107;2108;2109;2110;2228;2229;2230;2231;2232;2233;2234;2235;2236;2237;2238;2239;2240;2241;2242;2243;2244;2245;2246;2247;2248;2249;2250;2251;2252;2253;6448;6592;6593;8511;8512;8513;8514;8515;8516;8517;8518;8519;8520;8730	1903;2103;2105;2228;6448;6593;8516;8730	42;43	169;243
sp|Q86YZ3|HORN_HUMAN;CON__Q86YZ3	sp|Q86YZ3|HORN_HUMAN;CON__Q86YZ3	18;18	18;18	18;18	sp|Q86YZ3|HORN_HUMAN Hornerin OS=Homo sapiens OX=9606 GN=HRNR PE=1 SV=2;	2	18	18	18	18.9	18.9	18.9	282.39	2850	2850;2850	0	252.35	1534800000	50			+	37	1045;1172;1173;1197;1198;1288;1289;1290;1291;1292;1293;2366;2367;2368;2486;2663;2664;3349	True;True;True;True;True;True;True;True;True;True;True;True;True;True;True;True;True;True	1100;1232;1233;1257;1258;1350;1351;1352;1353;1354;1355;2495;2496;2497;2623;2811;2812;3528	1931;1932;1933;1934;1935;2180;2181;2182;2183;2184;2185;2186;2187;2188;2189;2222;2223;2224;2225;2391;2392;2393;2394;2395;2396;2397;2398;2399;2400;2401;2402;2403;2404;2405;4551;4552;4553;4554;4555;4556;4798;5200;5201;5202;5203;5204;5205;5206;6536;6537;6538	2507;2508;2509;2510;2511;2801;2802;2803;2804;2805;2806;2807;2808;2809;2810;2852;2853;2854;2855;3087;3088;3089;3090;3091;3092;3093;3094;3095;3096;3097;3098;3099;3100;3101;5890;5891;5892;5893;5894;5895;6213;6765;6766;6767;6768;6769;6770;6771;8629;8630;8631	2507;2803;2806;2852;2854;3087;3088;3090;3093;3095;3097;5893;5894;5895;6213;6766;6770;8630
CON__Q922U2	CON__Q922U2	21	1	0		1	21	1	0	24.7	1.7	0	61.766	580	580	1	-2	10326000	1	+		+	38	558;876;889;890;1185;1274;1622;1677;1839;1941;1942;2145;2146;2170;2473;2556;2847;2910;3008;3322;3325	False;False;False;False;False;False;False;False;False;False;False;False;False;True;False;False;False;False;False;False;False	587;588;926;939;940;1245;1335;1336;1700;1755;1924;2028;2029;2255;2256;2284;2609;2697;3001;3067;3068;3172;3173;3500;3503	962;963;964;965;966;967;968;1590;1591;1624;1625;1626;1627;1628;1629;1630;2205;2361;2362;2363;2364;2365;3039;3040;3041;3159;3160;3161;3162;3460;3620;3621;3622;3623;3624;3625;3626;3627;3628;3629;3630;3631;3632;4056;4057;4058;4059;4060;4061;4062;4063;4064;4065;4066;4067;4068;4069;4070;4071;4072;4073;4074;4075;4076;4134;4765;4766;4767;4768;4769;4770;4771;4772;4966;4967;4968;4969;4970;4971;4972;4973;5…	1255;1256;1257;1258;1259;1260;1261;1262;1263;2056;2057;2103;2104;2105;2106;2107;2108;2109;2110;2827;3054;3055;3056;3057;3058;3901;3902;3903;3904;4050;4051;4052;4053;4054;4481;4688;4689;4690;4691;4692;4693;4694;4695;4696;4697;4698;4699;4700;5248;5249;5250;5251;5252;5253;5254;5255;5256;5257;5258;5259;5260;5261;5262;5263;5264;5265;5266;5267;5268;5269;5270;5271;5352;6174;6175;6176;6177;6178;6179;6180…	1257;2056;2103;2105;2827;3054;3902;4054;4481;4689;4699;5249;5256;5352;6175;6437;7234;7447;7826;8516;8548	9;30;31;33;34;35	268;278;291;297;383;451
CON__Q9TRI1	CON__Q9TRI1	1	1	1		1	1	1	1	1.1	1.1	1.1	106.19	946	946	0.0093168	5.9745	14621000	1			+	39	2773	TRUE	2925	5423	7036	7036
REV__CON__P19001	REV__CON__P19001	1	1	1		1	1	1	1	0	0	0	44.541	403	403	0.0018484	6.8972	160960000	2		+	+	40	1526	TRUE	1597	2859;2860	3696;3697	3697
REV__sp|B3EWF7|EP2A2_HUMAN	REV__sp|B3EWF7|EP2A2_HUMAN	1	1	1	sp|B3EWF7|EP2A2_HUMAN Laforin, isoform 9 OS=Homo sapiens OX=9606 GN=EPM2A PE=1 SV=1	1	1	1	1	0	0	0	35.169	344	344	0.0035714	6.5987	36666000	1		+		41	6	TRUE	6	9	11	11
REV__sp|P17021|ZNF17_HUMAN	REV__sp|P17021|ZNF17_HUMAN	1	1	1	sp|P17021|ZNF17_HUMAN Zinc finger protein 17 OS=Homo sapiens OX=9606 GN=ZNF17 PE=2 SV=3	1	1	1	1	0	0	0	77.203	662	662	0.0053381	6.567	43812000	1		+		42	2260	TRUE	2382	4334	5601	5601
REV__tr|F5H0I7|F5H0I7_HUMAN;REV__tr|B4E127|B4E127_HUMAN;REV__tr|G8JL98|G8JL98_HUMAN;REV__sp|Q13569|TDG_HUMAN	REV__tr|F5H0I7|F5H0I7_HUMAN;REV__tr|B4E127|B4E127_HUMAN;REV__tr|G8JL98|G8JL98_HUMAN;REV__sp|Q13569|TDG_HUMAN	1;1;1;1	1;1;1;1	1;1;1;1	tr|F5H0I7|F5H0I7_HUMAN G/T mismatch-specific thymine DNA glycosylase (Fragment) OS=Homo sapiens OX=9606 GN=TDG PE=1 SV=1;tr|B4E127|B4E127_HUMAN G/T mismatch-specific thymine DNA glycosylase OS=Homo sapiens OX=9606 GN=TDG PE=1 SV=1;tr|G8JL98|G8JL98_HUMAN G/	4	1	1	1	0	0	0	28.909	257	257;267;406;410	0.0081833	6.2317	59560000	1		+		43	1937	TRUE	2024	3616	4683	4683
REV__sp|Q5BKX6|S45A4_HUMAN;REV__tr|E7EV90|E7EV90_HUMAN	REV__sp|Q5BKX6|S45A4_HUMAN;REV__tr|E7EV90|E7EV90_HUMAN	1;1	1;1	1;1	sp|Q5BKX6|S45A4_HUMAN Solute carrier family 45 member 4 OS=Homo sapiens OX=9606 GN=SLC45A4 PE=1 SV=2;tr|E7EV90|E7EV90_HUMAN Solute carrier family 45 member 4 OS=Homo sapiens OX=9606 GN=SLC45A4 PE=1 SV=1	2	1	1	1	0	0	0	83.877	768	768;808	0.0070299	6.5273	25644000	1		+		44	100	TRUE	103	200	257	257
REV__tr|H9KV82|H9KV82_HUMAN;REV__sp|Q8N7U6|EFHB_HUMAN	REV__tr|H9KV82|H9KV82_HUMAN;REV__sp|Q8N7U6|EFHB_HUMAN	1;1	1;1	1;1	tr|H9KV82|H9KV82_HUMAN EF-hand domain-containing family member B OS=Homo sapiens OX=9606 GN=EFHB PE=1 SV=1;sp|Q8N7U6|EFHB_HUMAN EF-hand domain-containing family member B OS=Homo sapiens OX=9606 GN=EFHB PE=2 SV=4	2	1	1	1	0	0	0	69.442	623	623;833	1	-2	10344000	2	+	+		45	2312	TRUE	2437	4409;4410	5684;5685	5685	44	552
REV__sp|Q9P273|TEN3_HUMAN	REV__sp|Q9P273|TEN3_HUMAN	1	1	1	sp|Q9P273|TEN3_HUMAN Teneurin-3 OS=Homo sapiens OX=9606 GN=TENM3 PE=2 SV=3	1	1	1	1	0	0	0	300.95	2699	2699	1	-2	13697000	2	+	+		46	67	TRUE	70	113;114	143;144	143	45	89
REV__sp|Q9UPV0|CE164_HUMAN	REV__sp|Q9UPV0|CE164_HUMAN	1	1	1	sp|Q9UPV0|CE164_HUMAN Centrosomal protein of 164 kDa OS=Homo sapiens OX=9606 GN=CEP164 PE=1 SV=3	1	1	1	1	0	0	0	164.31	1460	1460	1	-2	888980	0	+	+		47	760	TRUE	803	1382	1817	1817	46	844
REV__sp|Q9UPY3|DICER_HUMAN	REV__sp|Q9UPY3|DICER_HUMAN	1	1	1	sp|Q9UPY3|DICER_HUMAN Endoribonuclease Dicer OS=Homo sapiens OX=9606 GN=DICER1 PE=1 SV=3	1	1	1	1	0	0	0	218.68	1922	1922	1	-2	179410000	1	+	+		48	2470	TRUE	2606	4760	6169	6169	47	1026
REV__sp|Q9Y646|CBPQ_HUMAN	REV__sp|Q9Y646|CBPQ_HUMAN	1	1	1	sp|Q9Y646|CBPQ_HUMAN Carboxypeptidase Q OS=Homo sapiens OX=9606 GN=CPQ PE=1 SV=1	1	1	1	1	0	0	0	51.887	472	472	0.0094787	6.022	267890000	3		+		49	2964	TRUE	3126	5799;5800;5801;5802	7542;7543;7544;7545	7545
sp|A6NMB1|SIG16_HUMAN	sp|A6NMB1|SIG16_HUMAN	1	1	1	sp|A6NMB1|SIG16_HUMAN Sialic acid-binding Ig-like lectin 16 OS=Homo sapiens OX=9606 GN=SIGLEC16 PE=2 SV=3	1	1	1	1	5.2	5.2	5.2	52.991	481	481	0.0079114	6.0321	25868000	1				50	1967	TRUE	2054	3751	4896	4896
sp|Q99613|EIF3C_HUMAN;sp|B5ME19|EIFCL_HUMAN	sp|Q99613|EIF3C_HUMAN;sp|B5ME19|EIFCL_HUMAN	2;2	2;2	2;2	sp|Q99613|EIF3C_HUMAN Eukaryotic translation initiation factor 3 subunit C OS=Homo sapiens OX=9606 GN=EIF3C PE=1 SV=1;sp|B5ME19|EIFCL_HUMAN Eukaryotic translation initiation factor 3 subunit C-like protein OS=Homo sapiens OX=9606 GN=EIF3CL PE=3 SV=1	2	2	2	2	2	2	2	105.34	913	913;914	0	13.355	31946000	2				51	705;1790	True;True	745;1873	1276;1277;3368	1654;1655;4339	1654;4339
tr|K7EKP8|K7EKP8_HUMAN;sp|O00154|BACH_HUMAN	tr|K7EKP8|K7EKP8_HUMAN;sp|O00154|BACH_HUMAN	2;2	2;2	2;2	tr|K7EKP8|K7EKP8_HUMAN Cytosolic acyl coenzyme A thioester hydrolase (Fragment) OS=Homo sapiens OX=9606 GN=ACOT7 PE=1 SV=8;sp|O00154|BACH_HUMAN Cytosolic acyl coenzyme A thioester hydrolase OS=Homo sapiens OX=9606 GN=ACOT7 PE=1 SV=3	2	2	2	2	10	10	10	30.792	279	279;380	0	15.379	18076000	2				52	2052;2867	True;True	2145;3023	3889;5615	5057;7310	5057;7310	48	20
tr|F5H6E2|F5H6E2_HUMAN;sp|O00159|MYO1C_HUMAN	tr|F5H6E2|F5H6E2_HUMAN;sp|O00159|MYO1C_HUMAN	2;2	2;2	2;2	tr|F5H6E2|F5H6E2_HUMAN Unconventional myosin-Ic OS=Homo sapiens OX=9606 GN=MYO1C PE=1 SV=1;sp|O00159|MYO1C_HUMAN Unconventional myosin-Ic OS=Homo sapiens OX=9606 GN=MYO1C PE=1 SV=4	2	2	2	2	1.8	1.8	1.8	118.99	1039	1039;1063	0	12.44	28638000	2				53	1791;1867	True;True	1874;1953	3369;3495	4340;4522	4340;4522
sp|O00186|STXB3_HUMAN	sp|O00186|STXB3_HUMAN	1	1	1	sp|O00186|STXB3_HUMAN Syntaxin-binding protein 3 OS=Homo sapiens OX=9606 GN=STXBP3 PE=1 SV=2	1	1	1	1	2.5	2.5	2.5	67.764	592	592	0.0065681	6.239	9031000	1				54	2770	TRUE	2922	5420	7033	7033
sp|O00203|AP3B1_HUMAN	sp|O00203|AP3B1_HUMAN	2	2	2	sp|O00203|AP3B1_HUMAN AP-3 complex subunit beta-1 OS=Homo sapiens OX=9606 GN=AP3B1 PE=1 SV=3	1	2	2	2	1.9	1.9	1.9	121.32	1094	1094	0	11.95	26456000	2				55	1836;2500	True;True	1921;2637	3456;4822	4477;6238	4477;6238
sp|O00231|PSD11_HUMAN;tr|J3QRY4|J3QRY4_HUMAN	sp|O00231|PSD11_HUMAN	6;2	6;2	6;2	sp|O00231|PSD11_HUMAN 26S proteasome non-ATPase regulatory subunit 11 OS=Homo sapiens OX=9606 GN=PSMD11 PE=1 SV=3	2	6	6	6	16.8	16.8	16.8	47.463	422	422;187	0	40.435	166900000	6				56	4;79;801;2957;3197;3257	True;True;True;True;True;True	4;82;846;3119;3367;3433	7;128;1461;5791;6248;6371	8;9;159;1914;7534;8232;8402	8;159;1914;7534;8232;8402
sp|O00232|PSD12_HUMAN;tr|J3KTJ5|J3KTJ5_HUMAN;tr|J3KSK1|J3KSK1_HUMAN	sp|O00232|PSD12_HUMAN	6;1;1	6;1;1	6;1;1	sp|O00232|PSD12_HUMAN 26S proteasome non-ATPase regulatory subunit 12 OS=Homo sapiens OX=9606 GN=PSMD12 PE=1 SV=3	3	6	6	6	13.6	13.6	13.6	52.904	456	456;38;42	0	38.835	117930000	6				57	661;916;1899;1922;2043;2742	True;True;True;True;True;True	698;968;1986;2009;2135;2893	1181;1669;3553;3589;3878;5368	1524;2152;4610;4650;5046;6976	1524;2152;4610;4650;5046;6976	49;50	436;451
sp|O00303|EIF3F_HUMAN;tr|H0YDT6|H0YDT6_HUMAN;tr|E9PQV8|E9PQV8_HUMAN;tr|A0A1W2PP79|A0A1W2PP79_HUMAN	sp|O00303|EIF3F_HUMAN	5;1;1;1	5;1;1;1	5;1;1;1	sp|O00303|EIF3F_HUMAN Eukaryotic translation initiation factor 3 subunit F OS=Homo sapiens OX=9606 GN=EIF3F PE=1 SV=1	4	5	5	5	16	16	16	37.563	357	357;100;124;124	0	32.197	80343000	5				58	339;946;1426;1806;3096	True;True;True;True;True	353;1000;1492;1889;3264	621;1747;2659;3385;6058	855;2260;3434;4358;7966	855;2260;3434;4358;7966	51;52	253;309
sp|O00391|QSOX1_HUMAN	sp|O00391|QSOX1_HUMAN	5	5	5	sp|O00391|QSOX1_HUMAN Sulfhydryl oxidase 1 OS=Homo sapiens OX=9606 GN=QSOX1 PE=1 SV=3	1	5	5	5	8	8	8	82.577	747	747	0	31.017	102530000	5				59	121;1671;2501;3141;3190	True;True;True;True;True	125;1749;2638;3309;3360	234;3147;4823;6129;6221	304;4035;6239;8063;8188	304;4035;6239;8063;8188	53	253
tr|A0A087X208|A0A087X208_HUMAN;sp|O00468|AGRIN_HUMAN;tr|H0Y5U1|H0Y5U1_HUMAN	tr|A0A087X208|A0A087X208_HUMAN;sp|O00468|AGRIN_HUMAN	7;7;2	7;7;2	7;7;2	tr|A0A087X208|A0A087X208_HUMAN Agrin OS=Homo sapiens OX=9606 GN=AGRN PE=1 SV=1;sp|O00468|AGRIN_HUMAN Agrin OS=Homo sapiens OX=9606 GN=AGRN PE=1 SV=6	3	7	7	7	4.9	4.9	4.9	202.29	1930	1930;2068;287	0	49.857	59020000	7				60	7;598;1141;1738;2428;2497;2880	True;True;True;True;True;True;True	7;633;1196;1820;2560;2634;3036	10;1089;2123;3267;4682;4816;5663	12;1422;2741;4190;6075;6231;7392	12;1422;2741;4190;6075;6231;7392
sp|O00469|PLOD2_HUMAN;tr|E7ETU9|E7ETU9_HUMAN;tr|C9JXZ0|C9JXZ0_HUMAN;tr|F8WEW3|F8WEW3_HUMAN	sp|O00469|PLOD2_HUMAN;tr|E7ETU9|E7ETU9_HUMAN;tr|C9JXZ0|C9JXZ0_HUMAN	7;6;4;1	7;6;4;1	7;6;4;1	sp|O00469|PLOD2_HUMAN Procollagen-lysine,2-oxoglutarate 5-dioxygenase 2 OS=Homo sapiens OX=9606 GN=PLOD2 PE=1 SV=2;tr|E7ETU9|E7ETU9_HUMAN Procollagen-lysine,2-oxoglutarate 5-dioxygenase 2 OS=Homo sapiens OX=9606 GN=PLOD2 PE=1 SV=1;tr|C9JXZ0|C9JXZ0_HUMAN Pr	4	7	7	7	11.1	11.1	11.1	84.685	737	737;703;229;98	0	49.057	260560000	9				61	1050;1067;1519;1549;1666;1872;3292	True;True;True;True;True;True;True	1105;1122;1590;1621;1744;1958;3470	1941;1987;1988;1989;2847;2903;3139;3503;6418	2517;2578;2579;2580;3680;3745;4026;4532;8454	2517;2579;3680;3745;4026;4532;8454
sp|O00487|PSDE_HUMAN	sp|O00487|PSDE_HUMAN	2	2	2	sp|O00487|PSDE_HUMAN 26S proteasome non-ATPase regulatory subunit 14 OS=Homo sapiens OX=9606 GN=PSMD14 PE=1 SV=1	1	2	2	2	8.7	8.7	8.7	34.577	310	310	0	14.294	53914000	3				62	298;1813	True;True	310;1896	550;3392	750;751;4365	750;4365	54;55	167;168
sp|O00560|SDCB1_HUMAN;tr|B4DHN5|B4DHN5_HUMAN;tr|E9PBU7|E9PBU7_HUMAN	sp|O00560|SDCB1_HUMAN;tr|B4DHN5|B4DHN5_HUMAN;tr|E9PBU7|E9PBU7_HUMAN	7;4;4	7;4;4	2;1;1	sp|O00560|SDCB1_HUMAN Syntenin-1 OS=Homo sapiens OX=9606 GN=SDCBP PE=1 SV=1;tr|B4DHN5|B4DHN5_HUMAN cDNA FLJ55055, moderately similar to Syntenin-1 OS=Homo sapiens OX=9606 GN=SDCBP PE=1 SV=1;tr|E9PBU7|E9PBU7_HUMAN Syntenin-1 OS=Homo sapiens OX=9606 GN=SDCBP	3	7	7	2	36.9	36.9	9.4	32.444	298	298;239;244	0	72.477	1465500000	13				63	215;534;2027;2282;2533;2577;2600	True;True;True;True;True;True;True	225;561;2116;2406;2407;2672;2719;2720;2743	397;398;921;922;3855;4362;4363;4364;4895;5030;5031;5072	541;542;1206;1207;5023;5630;5631;5632;6344;6527;6528;6529;6586	541;1207;5023;5632;6344;6528;6586	56;57;58	57;92;291
tr|A0A2R8YDT5|A0A2R8YDT5_HUMAN;tr|A0A2R8Y7T2|A0A2R8Y7T2_HUMAN;tr|A0A2R8Y5G6|A0A2R8Y5G6_HUMAN;tr|A0A0D9SFB3|A0A0D9SFB3_HUMAN;tr|A0A2R8YF78|A0A2R8YF78_HUMAN;tr|A0A2R8YCW1|A0A2R8YCW1_HUMAN;tr|A0A0D9SG12|A0A0D9SG12_HUMAN;tr|A0A2R8YFR4|A0A2R8YFR4_HUMAN;tr|A0A2U3TZJ9|A0A2U3TZJ9_HUMAN;tr|A0A2R8YFS5|A0A2R8YFS5_HUMAN;tr|A0A2R8Y4A4|A0A2R8Y4A4_HUMAN;sp|O00571|DDX3X_HUMAN;tr|A0A2R8Y645|A0A2R8Y645_HUMAN;tr|A0…	tr|A0A2R8YDT5|A0A2R8YDT5_HUMAN;tr|A0A2R8Y7T2|A0A2R8Y7T2_HUMAN;tr|A0A2R8Y5G6|A0A2R8Y5G6_HUMAN;tr|A0A0D9SFB3|A0A0D9SFB3_HUMAN;tr|A0A2R8YF78|A0A2R8YF78_HUMAN;tr|A0A2R8YCW1|A0A2R8YCW1_HUMAN;tr|A0A0D9SG12|A0A0D9SG12_HUMAN;tr|A0A2R8YFR4|A0A2R8YFR4_HUMAN;tr|A0A2U3TZJ9|A0A2U3TZJ9_HUMAN;tr|A0A2R8YFS5|A0A2R8YFS5_HUMAN;tr|A0A2R8Y4A4|A0A2R8Y4A4_HUMAN;sp|O00571|DDX3X_HUMAN;tr|A0A2R8Y645|A0A2R8Y645_HUMAN;tr|A0…	6;6;6;6;6;6;6;6;6;6;6;6;6;6;5;5;5;2;1;1;1;1	6;6;6;6;6;6;6;6;6;6;6;6;6;6;5;5;5;2;1;1;1;1	5;5;5;5;5;5;5;5;5;5;5;5;5;5;4;4;4;2;0;1;1;1	tr|A0A2R8YDT5|A0A2R8YDT5_HUMAN ATP-dependent RNA helicase DDX3X OS=Homo sapiens OX=9606 GN=DDX3X PE=1 SV=1;tr|A0A2R8Y7T2|A0A2R8Y7T2_HUMAN ATP-dependent RNA helicase DDX3X OS=Homo sapiens OX=9606 GN=DDX3X PE=1 SV=1;tr|A0A2R8Y5G6|A0A2R8Y5G6_HUMAN ATP-depende	22	6	6	5	13.9	13.9	11.6	52.797	475	475;476;622;640;641;647;647;660;661;661;662;662;716;733;503;629;660;222;153;189;518;724	0	40.306	68335000	6				64	739;2055;2498;2621;3081;3386	True;True;True;True;True;True	781;2149;2635;2767;3249;3567	1353;3893;4817;5102;6039;6602	1783;5061;6232;6617;7947;8709	1783;5061;6232;6617;7947;8709	59;60	166;169
sp|O00592|PODXL_HUMAN	sp|O00592|PODXL_HUMAN	2	2	2	sp|O00592|PODXL_HUMAN Podocalyxin OS=Homo sapiens OX=9606 GN=PODXL PE=1 SV=2	1	2	2	2	4.3	4.3	4.3	58.635	558	558	0	12.302	20577000	3				65	377;1695	True;True	393;1773	678;3189;3190	923;4084;4085	923;4085
sp|O14657|TOR1B_HUMAN	sp|O14657|TOR1B_HUMAN	1	1	1	sp|O14657|TOR1B_HUMAN Torsin-1B OS=Homo sapiens OX=9606 GN=TOR1B PE=1 SV=2	1	1	1	1	3	3	3	37.978	336	336	1	-2	8813400	0	+			66	2970	TRUE	3132	5808	7551	7551	61	311
sp|O14672|ADA10_HUMAN	sp|O14672|ADA10_HUMAN	3	3	3	sp|O14672|ADA10_HUMAN Disintegrin and metalloproteinase domain-containing protein 10 OS=Homo sapiens OX=9606 GN=ADAM10 PE=1 SV=1	1	3	3	3	4.4	4.4	4.4	84.141	748	748	0	18.753	62947000	3				67	130;957;1987	True;True;True	135;1011;2075	247;1763;3786	319;2291;4932	319;2291;4932
sp|O14744|ANM5_HUMAN;tr|G3V580|G3V580_HUMAN;tr|G3V5L5|G3V5L5_HUMAN;tr|G3V2L6|G3V2L6_HUMAN;tr|C9JSX3|C9JSX3_HUMAN;tr|G3V2X6|G3V2X6_HUMAN;tr|H0YJX6|H0YJX6_HUMAN;tr|G3V507|G3V507_HUMAN;tr|G3V2F5|G3V2F5_HUMAN;tr|G3V5T6|G3V5T6_HUMAN;tr|H0YJ77|H0YJ77_HUMAN	sp|O14744|ANM5_HUMAN;tr|G3V580|G3V580_HUMAN;tr|G3V5L5|G3V5L5_HUMAN;tr|G3V2L6|G3V2L6_HUMAN;tr|C9JSX3|C9JSX3_HUMAN	5;4;3;3;3;2;2;1;1;1;1	5;4;3;3;3;2;2;1;1;1;1	5;4;3;3;3;2;2;1;1;1;1	sp|O14744|ANM5_HUMAN Protein arginine N-methyltransferase 5 OS=Homo sapiens OX=9606 GN=PRMT5 PE=1 SV=4;tr|G3V580|G3V580_HUMAN Protein arginine N-methyltransferase 5 (Fragment) OS=Homo sapiens OX=9606 GN=PRMT5 PE=1 SV=1;tr|G3V5L5|G3V5L5_HUMAN Protein argini	11	5	5	5	9.1	9.1	9.1	72.683	637	637;180;169;183;186;185;279;42;86;104;138	0	30.999	107950000	7				68	24;376;668;2204;3413	True;True;True;True;True	25;26;392;705;2322;3594	33;34;35;677;1189;4227;6635	38;39;40;922;1532;5478;8744	38;922;1532;5478;8744	62	4
sp|O14818|PSA7_HUMAN;tr|H0Y586|H0Y586_HUMAN;tr|A0A087WYS6|A0A087WYS6_HUMAN;sp|Q8TAA3|PSMA8_HUMAN	sp|O14818|PSA7_HUMAN;tr|H0Y586|H0Y586_HUMAN	5;4;1;1	5;4;1;1	5;4;1;1	sp|O14818|PSA7_HUMAN Proteasome subunit alpha type-7 OS=Homo sapiens OX=9606 GN=PSMA7 PE=1 SV=1;tr|H0Y586|H0Y586_HUMAN Proteasome endopeptidase complex (Fragment) OS=Homo sapiens OX=9606 GN=PSMA7 PE=1 SV=1	4	5	5	5	24.6	24.6	24.6	27.887	248	248;187;224;256	0	35.114	208690000	7				69	442;1480;1983;2245;3420	True;True;True;True;True	460;1547;2071;2367;3601	772;2772;3782;4313;6647	1027;1028;3569;3570;4928;5579;8760	1027;3570;4928;5579;8760
sp|P19105|ML12A_HUMAN;sp|O14950|ML12B_HUMAN;tr|J3QRS3|J3QRS3_HUMAN	sp|P19105|ML12A_HUMAN;sp|O14950|ML12B_HUMAN;tr|J3QRS3|J3QRS3_HUMAN	1;1;1	1;1;1	1;1;1	sp|P19105|ML12A_HUMAN Myosin regulatory light chain 12A OS=Homo sapiens OX=9606 GN=MYL12A PE=1 SV=2;sp|O14950|ML12B_HUMAN Myosin regulatory light chain 12B OS=Homo sapiens OX=9606 GN=MYL12B PE=1 SV=2;tr|J3QRS3|J3QRS3_HUMAN Myosin regulatory light chain 12A	3	1	1	1	6.4	6.4	6.4	19.794	171	171;172;177	0.0079872	6.0725	21754000	1				70	979	TRUE	1033	1821	2373	2373
sp|O14980|XPO1_HUMAN	sp|O14980|XPO1_HUMAN	4	4	4	sp|O14980|XPO1_HUMAN Exportin-1 OS=Homo sapiens OX=9606 GN=XPO1 PE=1 SV=1	1	4	4	4	4.3	4.3	4.3	123.38	1071	1071	0	25.034	40218000	4				71	540;665;2350;2427	True;True;True;True	567;702;2477;2559	935;1186;4523;4681	1224;1529;5849;6074	1224;1529;5849;6074	63	297
sp|O15118|NPC1_HUMAN;tr|K7EQ23|K7EQ23_HUMAN	sp|O15118|NPC1_HUMAN;tr|K7EQ23|K7EQ23_HUMAN	2;1	2;1	2;1	sp|O15118|NPC1_HUMAN NPC intracellular cholesterol transporter 1 OS=Homo sapiens OX=9606 GN=NPC1 PE=1 SV=2;tr|K7EQ23|K7EQ23_HUMAN NPC intracellular cholesterol transporter 1 (Fragment) OS=Homo sapiens OX=9606 GN=NPC1 PE=1 SV=1	2	2	2	2	1.7	1.7	1.7	142.17	1278	1278;971	0	13.677	31874000	2				72	563;1924	True;True	595;2011	1008;3596	1313;4657	1313;4657
sp|O15143|ARC1B_HUMAN;tr|C9JEY1|C9JEY1_HUMAN;tr|C9K057|C9K057_HUMAN;tr|A0A1W2PNV4|A0A1W2PNV4_HUMAN	sp|O15143|ARC1B_HUMAN;tr|C9JEY1|C9JEY1_HUMAN;tr|C9K057|C9K057_HUMAN;tr|A0A1W2PNV4|A0A1W2PNV4_HUMAN	2;1;1;1	2;1;1;1	2;1;1;1	sp|O15143|ARC1B_HUMAN Actin-related protein 2/3 complex subunit 1B OS=Homo sapiens OX=9606 GN=ARPC1B PE=1 SV=3;tr|C9JEY1|C9JEY1_HUMAN Actin-related protein 2/3 complex subunit 1B (Fragment) OS=Homo sapiens OX=9606 GN=ARPC1B PE=1 SV=2;tr|C9K057|C9K057_HUMAN	4	2	2	2	8.3	8.3	8.3	40.949	372	372;334;352;684	0	18.178	25790000	2				73	274;2215	True;True	285;2334	513;4242	705;5493	705;5493
sp|O15145|ARPC3_HUMAN	sp|O15145|ARPC3_HUMAN	2	2	2	sp|O15145|ARPC3_HUMAN Actin-related protein 2/3 complex subunit 3 OS=Homo sapiens OX=9606 GN=ARPC3 PE=1 SV=3	1	2	2	2	10.1	10.1	10.1	20.546	178	178	0	11.535	25486000	2				74	2586;3056	True;True	2729;3223	5049;6007	6557;7907	6557;7907
sp|O15230|LAMA5_HUMAN	sp|O15230|LAMA5_HUMAN	2	2	2	sp|O15230|LAMA5_HUMAN Laminin subunit alpha-5 OS=Homo sapiens OX=9606 GN=LAMA5 PE=1 SV=8	1	2	2	2	0.5	0.5	0.5	399.73	3695	3695	0	12.386	16121000	1				75	132;1661	True;True	137;1739	249;3124	321;4010	321;4010
sp|O15294|OGT1_HUMAN;tr|C9JZL3|C9JZL3_HUMAN	sp|O15294|OGT1_HUMAN;tr|C9JZL3|C9JZL3_HUMAN	2;1	2;1	2;1	sp|O15294|OGT1_HUMAN UDP-N-acetylglucosamine--peptide N-acetylglucosaminyltransferase 110 kDa subunit OS=Homo sapiens OX=9606 GN=OGT PE=1 SV=3;tr|C9JZL3|C9JZL3_HUMAN UDP-N-acetylglucosamine--peptide N-acetylglucosaminyltransferase 110 kDa subunit (Fragment	2	2	2	2	2.4	2.4	2.4	116.92	1046	1046;156	0	14.293	19449000	2				76	528;874	True;True	555;924	914;1588	1197;2054	1197;2054
tr|B0QYA5|B0QYA5_HUMAN;sp|O15371|EIF3D_HUMAN;tr|B0QYA4|B0QYA4_HUMAN;tr|B0QYA6|B0QYA6_HUMAN	tr|B0QYA5|B0QYA5_HUMAN;sp|O15371|EIF3D_HUMAN;tr|B0QYA4|B0QYA4_HUMAN;tr|B0QYA6|B0QYA6_HUMAN	2;2;1;1	2;2;1;1	2;2;1;1	tr|B0QYA5|B0QYA5_HUMAN Eukaryotic translation initiation factor 3 subunit D (Fragment) OS=Homo sapiens OX=9606 GN=EIF3D PE=1 SV=1;sp|O15371|EIF3D_HUMAN Eukaryotic translation initiation factor 3 subunit D OS=Homo sapiens OX=9606 GN=EIF3D PE=1 SV=1;tr|B0QYA	4	2	2	2	7.8	7.8	7.8	31.729	269	269;548;105;173	0	12.109	22623000	2				77	533;1407	True;True	560;1473	920;2635	1205;3391	1205;3391
sp|O15427|MOT4_HUMAN;tr|J3QRP8|J3QRP8_HUMAN;tr|J3QLE3|J3QLE3_HUMAN;tr|J3KTM6|J3KTM6_HUMAN;tr|J3QRU2|J3QRU2_HUMAN;tr|J3KT83|J3KT83_HUMAN;tr|J3QRA0|J3QRA0_HUMAN;tr|J3QQS9|J3QQS9_HUMAN;tr|J3QQV2|J3QQV2_HUMAN;tr|J3QSC3|J3QSC3_HUMAN	sp|O15427|MOT4_HUMAN	3;1;1;1;1;1;1;1;1;1	3;1;1;1;1;1;1;1;1;1	3;1;1;1;1;1;1;1;1;1	sp|O15427|MOT4_HUMAN Monocarboxylate transporter 4 OS=Homo sapiens OX=9606 GN=SLC16A3 PE=1 SV=1	10	3	3	3	8.4	8.4	8.4	49.469	465	465;79;135;157;163;219;223;235;263;291	0	21.896	118170000	5				78	789;1066;1804	True;True;True	834;1121;1887	1446;1984;1985;1986;3383	1899;2575;2576;2577;4356	1899;2577;4356
sp|O43143|DHX15_HUMAN	sp|O43143|DHX15_HUMAN	7	7	7	sp|O43143|DHX15_HUMAN Pre-mRNA-splicing factor ATP-dependent RNA helicase DHX15 OS=Homo sapiens OX=9606 GN=DHX15 PE=1 SV=2	1	7	7	7	9.8	9.8	9.8	90.932	795	795	0	48.132	123210000	8				79	593;839;1333;2578;2609;2829;3046	True;True;True;True;True;True;True	626;886;1398;2721;2754;2982;2983;3212	1057;1527;2512;5032;5084;5527;5528;5990	1370;1984;3232;6530;6599;7160;7161;7886	1370;1984;3232;6530;6599;7160;7886	64	273
sp|O43172|PRP4_HUMAN	sp|O43172|PRP4_HUMAN	1	1	1	sp|O43172|PRP4_HUMAN U4/U6 small nuclear ribonucleoprotein Prp4 OS=Homo sapiens OX=9606 GN=PRPF4 PE=1 SV=2	1	1	1	1	2.3	2.3	2.3	58.449	522	522	0.0052724	6.5277	11740000	1				80	2333	TRUE	2459	4486	5797	5797
tr|A0A286YF22|A0A286YF22_HUMAN;tr|A0A2C9F2M7|A0A2C9F2M7_HUMAN;sp|O43175|SERA_HUMAN;tr|A0A286YFL2|A0A286YFL2_HUMAN;tr|A0A286YFA2|A0A286YFA2_HUMAN;tr|A0A286YFM8|A0A286YFM8_HUMAN;tr|A0A286YF78|A0A286YF78_HUMAN;tr|A0A286YER3|A0A286YER3_HUMAN;tr|A0A286YFC8|A0A286YFC8_HUMAN;tr|A0A286YFB2|A0A286YFB2_HUMAN;tr|A0A286YF34|A0A286YF34_HUMAN;tr|A0A286YFE1|A0A286YFE1_HUMAN;tr|A0A286YFF3|A0A286YFF3_HUMAN;tr|A0A…	tr|A0A286YF22|A0A286YF22_HUMAN;tr|A0A2C9F2M7|A0A2C9F2M7_HUMAN;sp|O43175|SERA_HUMAN;tr|A0A286YFL2|A0A286YFL2_HUMAN;tr|A0A286YFA2|A0A286YFA2_HUMAN;tr|A0A286YFM8|A0A286YFM8_HUMAN	10;10;10;7;7;6;4;3;3;3;2;2;1;1	10;10;10;7;7;6;4;3;3;3;2;2;1;1	10;10;10;7;7;6;4;3;3;3;2;2;1;1	tr|A0A286YF22|A0A286YF22_HUMAN D-3-phosphoglycerate dehydrogenase OS=Homo sapiens OX=9606 GN=PHGDH PE=1 SV=1;tr|A0A2C9F2M7|A0A2C9F2M7_HUMAN D-3-phosphoglycerate dehydrogenase OS=Homo sapiens OX=9606 GN=PHGDH PE=1 SV=1;sp|O43175|SERA_HUMAN D-3-phosphoglycer	14	10	10	10	23.8	23.8	23.8	55.938	526	526;532;533;429;445;239;276;97;123;165;72;89;63;145	0	77.574	560770000	19				81	116;199;949;1074;1222;1482;2101;2290;2834;3219	True;True;True;True;True;True;True;True;True;True	120;206;1003;1129;1283;1549;2205;2415;2988;3389	226;371;1751;2012;2013;2274;2275;2775;2776;3970;4381;5534;5535;6273	294;295;512;2264;2607;2608;2609;2610;2915;2916;2917;2918;3573;3574;5143;5650;7167;7168;8263	294;512;2264;2607;2915;3573;5143;5650;7168;8263	65	139
sp|O43242|PSMD3_HUMAN	sp|O43242|PSMD3_HUMAN	9	9	9	sp|O43242|PSMD3_HUMAN 26S proteasome non-ATPase regulatory subunit 3 OS=Homo sapiens OX=9606 GN=PSMD3 PE=1 SV=2	1	9	9	9	18.7	18.7	18.7	60.977	534	534	0	64.434	176250000	10				82	326;420;455;650;742;799;953;1524;2725	True;True;True;True;True;True;True;True;True	340;438;474;686;784;844;1007;1595;2875	605;742;788;1164;1362;1459;1755;2856;5332;5333	839;996;1044;1507;1796;1912;2268;3693;6932;6933	839;996;1044;1507;1796;1912;2268;3693;6933
tr|D6RBD7|D6RBD7_HUMAN;tr|C9J1V9|C9J1V9_HUMAN;sp|O43324|MCA3_HUMAN;tr|H0YAL7|H0YAL7_HUMAN;tr|D6RCQ0|D6RCQ0_HUMAN	tr|D6RBD7|D6RBD7_HUMAN;tr|C9J1V9|C9J1V9_HUMAN;sp|O43324|MCA3_HUMAN;tr|H0YAL7|H0YAL7_HUMAN	3;3;3;2;1	3;3;3;2;1	3;3;3;2;1	tr|D6RBD7|D6RBD7_HUMAN Eukaryotic translation elongation factor 1 epsilon-1 OS=Homo sapiens OX=9606 GN=EEF1E1 PE=4 SV=1;tr|C9J1V9|C9J1V9_HUMAN EEF1E1-BLOC1S5 readthrough (NMD candidate) OS=Homo sapiens OX=9606 GN=EEF1E1-BLOC1S5 PE=4 SV=2;sp|O43324|MCA3_HUM	5	3	3	3	20.7	20.7	20.7	16.686	150	150;151;174;136;94	0	19.337	100810000	3				83	3;466;873	True;True;True	3;486;923	6;804;1587	7;1060;2053	7;1060;2053
tr|H3BLU7|H3BLU7_HUMAN;sp|O43488|ARK72_HUMAN	tr|H3BLU7|H3BLU7_HUMAN;sp|O43488|ARK72_HUMAN	2;2	2;2	2;2	tr|H3BLU7|H3BLU7_HUMAN Aflatoxin B1 aldehyde reductase member 2 (Fragment) OS=Homo sapiens OX=9606 GN=AKR7A2 PE=1 SV=1;sp|O43488|ARK72_HUMAN Aflatoxin B1 aldehyde reductase member 2 OS=Homo sapiens OX=9606 GN=AKR7A2 PE=1 SV=3	2	2	2	2	7.6	7.6	7.6	34.684	314	314;359	0	16.27	91474000	3				84	700;2991	True;True	739;3154;3155	1267;5846;5847	1645;7598;7599	1645;7599	66	37
sp|O43493|TGON2_HUMAN	sp|O43493|TGON2_HUMAN	2	2	2	sp|O43493|TGON2_HUMAN Trans-Golgi network integral membrane protein 2 OS=Homo sapiens OX=9606 GN=TGOLN2 PE=1 SV=3	1	2	2	2	5.4	5.4	5.4	51.018	479	479	0	14.58	14533000	2				85	693;2502	True;True	731;2639	1254;4824	1632;6240	1632;6240
tr|J3QT28|J3QT28_HUMAN;sp|O43684|BUB3_HUMAN;tr|J3QSX4|J3QSX4_HUMAN	tr|J3QT28|J3QT28_HUMAN;sp|O43684|BUB3_HUMAN	5;5;2	5;5;2	5;5;2	tr|J3QT28|J3QT28_HUMAN Mitotic checkpoint protein BUB3 (Fragment) OS=Homo sapiens OX=9606 GN=BUB3 PE=1 SV=1;sp|O43684|BUB3_HUMAN Mitotic checkpoint protein BUB3 OS=Homo sapiens OX=9606 GN=BUB3 PE=1 SV=1	3	5	5	5	23.4	23.4	23.4	31.703	278	278;328;145	0	61.753	89596000	11				86	1897;2050;2165;2995;3297	True;True;True;True;True	1984;2143;2276;3159;3475	3551;3887;4117;5911;5912;6425;6426;6427;6428;6429	4608;5055;5335;7786;7787;7788;8462;8463;8464;8465;8466	4608;5055;5335;7787;8466	67;68	81;167
sp|O43707|ACTN4_HUMAN	sp|O43707|ACTN4_HUMAN	2	1	1	sp|O43707|ACTN4_HUMAN Alpha-actinin-4 OS=Homo sapiens OX=9606 GN=ACTN4 PE=1 SV=2	1	2	1	1	2.5	1.2	1.2	104.85	911	911	0.0053004	6.55	6413700	1				87	590;2814	True;False	623;2967	1054;5491	1367;7113	1367;7113
sp|O43747|AP1G1_HUMAN	sp|O43747|AP1G1_HUMAN	3	3	3	sp|O43747|AP1G1_HUMAN AP-1 complex subunit gamma-1 OS=Homo sapiens OX=9606 GN=AP1G1 PE=1 SV=5	1	3	3	3	3.6	3.6	3.6	91.35	822	822	0	22.068	66510000	3				88	306;2946;3153	True;True;True	318;3108;3321	560;5776;6143	763;7517;8078	763;7517;8078
sp|O43776|SYNC_HUMAN;tr|K7EIU7|K7EIU7_HUMAN;tr|K7EMQ6|K7EMQ6_HUMAN;tr|K7EJ19|K7EJ19_HUMAN;tr|K7EPK2|K7EPK2_HUMAN;tr|K7EQ35|K7EQ35_HUMAN;REV__sp|H7BZ55|CRCC2_HUMAN	sp|O43776|SYNC_HUMAN;tr|K7EIU7|K7EIU7_HUMAN;tr|K7EMQ6|K7EMQ6_HUMAN;tr|K7EJ19|K7EJ19_HUMAN;tr|K7EPK2|K7EPK2_HUMAN;tr|K7EQ35|K7EQ35_HUMAN	4;3;2;2;2;2;1	4;3;2;2;2;2;1	4;3;2;2;2;2;1	sp|O43776|SYNC_HUMAN Asparagine--tRNA ligase, cytoplasmic OS=Homo sapiens OX=9606 GN=NARS PE=1 SV=1;tr|K7EIU7|K7EIU7_HUMAN Asparagine--tRNA ligase, cytoplasmic (Fragment) OS=Homo sapiens OX=9606 GN=NARS PE=1 SV=1;tr|K7EMQ6|K7EMQ6_HUMAN Asparagine--tRNA lig	7	4	4	4	7.7	7.7	7.7	62.942	548	548;162;128;136;163;167;1655	0	23.007	62062000	4				89	607;1417;2389;3115	True;True;True;True	642;1483;2519;3283	1104;2645;4612;6086	1437;3403;5985;7997	1437;3403;5985;7997
sp|O43854|EDIL3_HUMAN	sp|O43854|EDIL3_HUMAN	4	4	4	sp|O43854|EDIL3_HUMAN EGF-like repeat and discoidin I-like domain-containing protein 3 OS=Homo sapiens OX=9606 GN=EDIL3 PE=1 SV=1	1	4	4	4	9.2	9.2	9.2	53.764	480	480	0	29.115	136880000	4				90	1425;2517;3230;3231	True;True;True;True	1491;2656;3400;3401	2658;4872;6286;6287	3433;6320;8278;8279	3433;6320;8278;8279
tr|C9K0S0|C9K0S0_HUMAN;tr|H0Y8B3|H0Y8B3_HUMAN;sp|O43865|SAHH2_HUMAN;sp|Q96HN2|SAHH3_HUMAN	tr|C9K0S0|C9K0S0_HUMAN;tr|H0Y8B3|H0Y8B3_HUMAN;sp|O43865|SAHH2_HUMAN;sp|Q96HN2|SAHH3_HUMAN	1;1;1;1	1;1;1;1	1;1;1;1	tr|C9K0S0|C9K0S0_HUMAN Adenosylhomocysteinase 3 (Fragment) OS=Homo sapiens OX=9606 GN=AHCYL2 PE=1 SV=8;tr|H0Y8B3|H0Y8B3_HUMAN Adenosylhomocysteinase (Fragment) OS=Homo sapiens OX=9606 GN=AHCYL2 PE=1 SV=1;sp|O43865|SAHH2_HUMAN S-adenosylhomocysteine hydrola	4	1	1	1	6	6	6	19.846	182	182;518;530;611	0	7.0278	12105000	1				91	235	TRUE	246	436	593	593
sp|O43896|KIF1C_HUMAN	sp|O43896|KIF1C_HUMAN	1	1	1	sp|O43896|KIF1C_HUMAN Kinesin-like protein KIF1C OS=Homo sapiens OX=9606 GN=KIF1C PE=1 SV=3	1	1	1	1	0.8	0.8	0.8	122.95	1103	1103	1	-2	149480000	1	+			92	3079	TRUE	3247	6037	7945	7945	69	530
sp|O60341|KDM1A_HUMAN;tr|R4GMQ1|R4GMQ1_HUMAN	sp|O60341|KDM1A_HUMAN;tr|R4GMQ1|R4GMQ1_HUMAN	1;1	1;1	1;1	sp|O60341|KDM1A_HUMAN Lysine-specific histone demethylase 1A OS=Homo sapiens OX=9606 GN=KDM1A PE=1 SV=2;tr|R4GMQ1|R4GMQ1_HUMAN Lysine-specific histone demethylase OS=Homo sapiens OX=9606 GN=KDM1A PE=1 SV=2	2	1	1	1	1.3	1.3	1.3	92.902	852	852;858	0	9.5104	15919000	1				93	867	TRUE	917	1577	2043	2043
tr|H0Y9A0|H0Y9A0_HUMAN;sp|O60488|ACSL4_HUMAN	tr|H0Y9A0|H0Y9A0_HUMAN;sp|O60488|ACSL4_HUMAN	1;1	1;1	1;1	tr|H0Y9A0|H0Y9A0_HUMAN Long-chain-fatty-acid--CoA ligase 4 (Fragment) OS=Homo sapiens OX=9606 GN=ACSL4 PE=1 SV=1;sp|O60488|ACSL4_HUMAN Long-chain-fatty-acid--CoA ligase 4 OS=Homo sapiens OX=9606 GN=ACSL4 PE=1 SV=2	2	1	1	1	8.3	8.3	8.3	16.987	156	156;711	0.0068143	6.4156	4101800	1				94	2731	TRUE	2881	5351	6956	6956
tr|H7C2V1|H7C2V1_HUMAN;sp|O60568|PLOD3_HUMAN;tr|H7C0B8|H7C0B8_HUMAN;tr|H7C2S8|H7C2S8_HUMAN	tr|H7C2V1|H7C2V1_HUMAN;sp|O60568|PLOD3_HUMAN;tr|H7C0B8|H7C0B8_HUMAN;tr|H7C2S8|H7C2S8_HUMAN	2;2;1;1	2;2;1;1	2;2;1;1	tr|H7C2V1|H7C2V1_HUMAN Multifunctional procollagen lysine hydroxylase and glycosyltransferase LH3 (Fragment) OS=Homo sapiens OX=9606 GN=PLOD3 PE=1 SV=1;sp|O60568|PLOD3_HUMAN Multifunctional procollagen lysine hydroxylase and glycosyltransferase LH3 OS=Homo	4	2	2	2	8.9	8.9	8.9	31.129	270	270;738;66;264	0	13.648	42296000	2				95	1994;2465	True;True	2082;2601	3794;4754	4942;6163	4942;6163
sp|O60662|KLH41_HUMAN	sp|O60662|KLH41_HUMAN	1	1	1	sp|O60662|KLH41_HUMAN Kelch-like protein 41 OS=Homo sapiens OX=9606 GN=KLHL41 PE=1 SV=2	1	1	1	1	1.8	1.8	1.8	68.036	606	606	0.0065466	6.235	1449400	0				96	532	TRUE	559	919	1204	1204
tr|A0A1W2PRB1|A0A1W2PRB1_HUMAN;tr|A0A1W2PR88|A0A1W2PR88_HUMAN;sp|O60687|SRPX2_HUMAN	tr|A0A1W2PRB1|A0A1W2PRB1_HUMAN;tr|A0A1W2PR88|A0A1W2PR88_HUMAN;sp|O60687|SRPX2_HUMAN	2;2;2	2;2;2	2;2;2	tr|A0A1W2PRB1|A0A1W2PRB1_HUMAN Sushi repeat-containing protein SRPX2 (Fragment) OS=Homo sapiens OX=9606 GN=SRPX2 PE=1 SV=1;tr|A0A1W2PR88|A0A1W2PR88_HUMAN Sushi repeat-containing protein SRPX2 (Fragment) OS=Homo sapiens OX=9606 GN=SRPX2 PE=1 SV=1;sp|O60687|	3	2	2	2	9	9	9	25.115	223	223;312;465	0	14.313	27639000	4				97	518;1076	True;True	545;1131	902;903;2015;2016	1183;1184;2612;2613	1183;2612
sp|O60701|UGDH_HUMAN;tr|E7ER83|E7ER83_HUMAN;tr|E7ETF4|E7ETF4_HUMAN;tr|E7EV97|E7EV97_HUMAN;tr|D6RHF4|D6RHF4_HUMAN;tr|E9PBD2|E9PBD2_HUMAN;tr|E7ER95|E7ER95_HUMAN	sp|O60701|UGDH_HUMAN	7;2;2;2;1;1;1	7;2;2;2;1;1;1	7;2;2;2;1;1;1	sp|O60701|UGDH_HUMAN UDP-glucose 6-dehydrogenase OS=Homo sapiens OX=9606 GN=UGDH PE=1 SV=1	7	7	7	7	19.8	19.8	19.8	55.023	494	494;130;153;181;53;55;84	0	53.58	294980000	9				98	604;1404;1442;1659;2057;3134;3248	True;True;True;True;True;True;True	639;1470;1508;1737;2151;3302;3420	1097;2631;2696;3122;3895;6122;6339;6340;6341	1430;3387;3479;4008;5063;8055;8362;8363;8364;8365	1430;3387;3479;4008;5063;8055;8364	70	432
sp|O60763|USO1_HUMAN	sp|O60763|USO1_HUMAN	9	9	9	sp|O60763|USO1_HUMAN General vesicular transport factor p115 OS=Homo sapiens OX=9606 GN=USO1 PE=1 SV=2	1	9	9	9	11.2	11.2	11.2	107.89	962	962	0	70.735	102300000	9				99	525;1545;1879;2196;2639;2661;2706;2832;2989	True;True;True;True;True;True;True;True;True	552;1617;1965;2313;2787;2809;2856;2986;3151	911;2899;3513;4206;5127;5197;5296;5532;5841	1192;3741;4546;5456;6648;6762;6883;7165;7593	1192;3741;4546;5456;6648;6762;6883;7165;7593	71	172
sp|O60884|DNJA2_HUMAN;tr|I3L320|I3L320_HUMAN;tr|A0A087WT48|A0A087WT48_HUMAN	sp|O60884|DNJA2_HUMAN	9;2;2	9;2;2	9;2;2	sp|O60884|DNJA2_HUMAN DnaJ homolog subfamily A member 2 OS=Homo sapiens OX=9606 GN=DNAJA2 PE=1 SV=1	3	9	9	9	25.5	25.5	25.5	45.745	412	412;47;134	0	66.092	301420000	10				100	411;698;724;872;1034;1040;1534;2021;2396	True;True;True;True;True;True;True;True;True	428;737;765;922;1089;1095;1605;2110;2528	730;1265;1308;1585;1586;1910;1919;2874;3849;4628	984;1643;1697;2051;2052;2485;2495;3713;5016;5017;6001	984;1643;1697;2051;2485;2495;3713;5016;6001	72;73;74;75	116;117;269;317
tr|I3L2B0|I3L2B0_HUMAN;tr|K7EIG1|K7EIG1_HUMAN;sp|O75153|CLU_HUMAN	tr|I3L2B0|I3L2B0_HUMAN;tr|K7EIG1|K7EIG1_HUMAN;sp|O75153|CLU_HUMAN	1;1;1	1;1;1	1;1;1	tr|I3L2B0|I3L2B0_HUMAN Clustered mitochondria protein homolog (Fragment) OS=Homo sapiens OX=9606 GN=CLUH PE=1 SV=2;tr|K7EIG1|K7EIG1_HUMAN Clustered mitochondria protein homolog (Fragment) OS=Homo sapiens OX=9606 GN=CLUH PE=1 SV=2;sp|O75153|CLU_HUMAN Cluste	3	1	1	1	0.9	0.9	0.9	138.23	1236	1236;1251;1309	0.0069085	6.4855	5154900	1				101	3090	TRUE	3258	6051	7959	7959
tr|M0QZK8|M0QZK8_HUMAN;sp|O75223|GGCT_HUMAN	tr|M0QZK8|M0QZK8_HUMAN;sp|O75223|GGCT_HUMAN	1;1	1;1	1;1	tr|M0QZK8|M0QZK8_HUMAN Uncharacterized protein OS=Homo sapiens OX=9606 PE=4 SV=1;sp|O75223|GGCT_HUMAN Gamma-glutamylcyclotransferase OS=Homo sapiens OX=9606 GN=GGCT PE=1 SV=1	2	1	1	1	9.7	9.7	9.7	11.578	103	103;188	0.0067114	6.3167	16822000	1				102	134	TRUE	139	251	324	324
sp|O75340|PDCD6_HUMAN;tr|H0Y9X3|H0Y9X3_HUMAN;tr|A0A024QZ42|A0A024QZ42_HUMAN;tr|A0A087WZ38|A0A087WZ38_HUMAN	sp|O75340|PDCD6_HUMAN;tr|H0Y9X3|H0Y9X3_HUMAN;tr|A0A024QZ42|A0A024QZ42_HUMAN;tr|A0A087WZ38|A0A087WZ38_HUMAN	2;1;1;1	2;1;1;1	2;1;1;1	sp|O75340|PDCD6_HUMAN Programmed cell death protein 6 OS=Homo sapiens OX=9606 GN=PDCD6 PE=1 SV=1;tr|H0Y9X3|H0Y9X3_HUMAN Programmed cell death protein 6 (Fragment) OS=Homo sapiens OX=9606 GN=PDCD6 PE=1 SV=1;tr|A0A024QZ42|A0A024QZ42_HUMAN HCG1985580, isoform	4	2	2	2	9.9	9.9	9.9	21.868	191	191;104;121;123	0	11.881	146070000	2				103	1947;2535	True;True	2034;2675	3639;4899	4710;6348	4710;6348	76	71
sp|O75369|FLNB_HUMAN;tr|E7EN95|E7EN95_HUMAN	sp|O75369|FLNB_HUMAN;tr|E7EN95|E7EN95_HUMAN	5;4	4;4	4;4	sp|O75369|FLNB_HUMAN Filamin-B OS=Homo sapiens OX=9606 GN=FLNB PE=1 SV=2;tr|E7EN95|E7EN95_HUMAN Filamin-B OS=Homo sapiens OX=9606 GN=FLNB PE=1 SV=1	2	5	4	4	2	1.6	1.6	278.16	2602	2602;2409	0	23.515	28127000	4				104	90;627;1403;1808;3252	True;True;True;False;True	93;662;1469;1891;3424	147;1128;2630;3387;6348	184;1463;3386;4360;8373	184;1463;3386;4360;8373
tr|B4DJV2|B4DJV2_HUMAN;sp|O75390|CISY_HUMAN;tr|A0A0C4DGI3|A0A0C4DGI3_HUMAN;tr|H0YIC4|H0YIC4_HUMAN;tr|F8VTT8|F8VTT8_HUMAN;tr|F8W4S1|F8W4S1_HUMAN;tr|F8W642|F8W642_HUMAN;tr|F8VZK9|F8VZK9_HUMAN;tr|F8VX07|F8VX07_HUMAN;tr|F8VRP1|F8VRP1_HUMAN;tr|F8VX68|F8VX68_HUMAN;tr|F8VWQ5|F8VWQ5_HUMAN;tr|F8VPF9|F8VPF9_HUMAN;tr|F8VPA1|F8VPA1_HUMAN;tr|F8W1S4|F8W1S4_HUMAN;tr|H0YH82|H0YH82_HUMAN;tr|F8W0J2|F8W0J2_HUMAN;tr…	tr|B4DJV2|B4DJV2_HUMAN;sp|O75390|CISY_HUMAN;tr|A0A0C4DGI3|A0A0C4DGI3_HUMAN	9;9;8;3;3;3;2;2;2;2;2;2;2;2;2;2;1;1;1;1;1;1	9;9;8;3;3;3;2;2;2;2;2;2;2;2;2;2;1;1;1;1;1;1	9;9;8;3;3;3;2;2;2;2;2;2;2;2;2;2;1;1;1;1;1;1	tr|B4DJV2|B4DJV2_HUMAN Citrate synthase OS=Homo sapiens OX=9606 GN=CS PE=1 SV=1;sp|O75390|CISY_HUMAN Citrate synthase, mitochondrial OS=Homo sapiens OX=9606 GN=CS PE=1 SV=2;tr|A0A0C4DGI3|A0A0C4DGI3_HUMAN Citrate synthase OS=Homo sapiens OX=9606 GN=CS PE=1	22	9	9	9	20.8	20.8	20.8	50.431	453	453;466;400;123;149;178;66;80;114;117;120;132;140;144;157;190;75;105;140;142;146;263	0	58.955	644560000	22				105	166;434;847;1056;1140;1317;1556;2606;3278	True;True;True;True;True;True;True;True;True	172;452;897;1111;1195;1379;1628;2750;2751;3456	313;763;1551;1552;1947;2122;2446;2913;2914;5080;5081;6400;6401;6402	433;1017;2012;2013;2523;2739;2740;3145;3758;3759;3760;3761;3762;6594;6595;8432;8433;8434;8435;8436;8437;8438	433;1017;2013;2523;2739;3145;3758;6594;8438	77;78;79	360;439;445
sp|O75439|MPPB_HUMAN;tr|G3V0E4|G3V0E4_HUMAN	sp|O75439|MPPB_HUMAN;tr|G3V0E4|G3V0E4_HUMAN	1;1	1;1	1;1	sp|O75439|MPPB_HUMAN Mitochondrial-processing peptidase subunit beta OS=Homo sapiens OX=9606 GN=PMPCB PE=1 SV=2;tr|G3V0E4|G3V0E4_HUMAN Mitochondrial-processing peptidase subunit beta OS=Homo sapiens OX=9606 GN=PMPCB PE=1 SV=1	2	1	1	1	2	2	2	54.366	489	489;490	0.0017953	6.6685	16521000	1				106	1372	TRUE	1437	2578	3314	3314
sp|O75533|SF3B1_HUMAN;tr|H7C341|H7C341_HUMAN	sp|O75533|SF3B1_HUMAN	9;4	9;4	9;4	sp|O75533|SF3B1_HUMAN Splicing factor 3B subunit 1 OS=Homo sapiens OX=9606 GN=SF3B1 PE=1 SV=3	2	9	9	9	8.4	8.4	8.4	145.83	1304	1304;241	0	57.757	134640000	9				107	136;290;1000;1566;1870;2086;2347;2589;3175	True;True;True;True;True;True;True;True;True	141;302;1055;1639;1956;2187;2473;2732;3345	254;540;1850;1851;2932;3501;3951;4519;5052;6195	327;740;2403;2404;3782;4530;5123;5845;6560;8145	327;740;2403;3782;4530;5123;5845;6560;8145	80;81	867;869
tr|E9PLT0|E9PLT0_HUMAN;sp|O75534|CSDE1_HUMAN	tr|E9PLT0|E9PLT0_HUMAN;sp|O75534|CSDE1_HUMAN	4;4	4;4	4;4	tr|E9PLT0|E9PLT0_HUMAN Cold shock domain-containing protein E1 OS=Homo sapiens OX=9606 GN=CSDE1 PE=1 SV=1;sp|O75534|CSDE1_HUMAN Cold shock domain-containing protein E1 OS=Homo sapiens OX=9606 GN=CSDE1 PE=1 SV=2	2	4	4	4	6	6	6	74.583	668	668;798	0	24.568	47399000	4				108	293;1235;1845;3233	True;True;True;True	305;1296;1930;3403	545;2290;3467;6290	745;2933;4489;8282	745;2933;4489;8282
sp|O75643|U520_HUMAN;tr|B4E0P5|B4E0P5_HUMAN	sp|O75643|U520_HUMAN	12;1	12;1	12;1	sp|O75643|U520_HUMAN U5 small nuclear ribonucleoprotein 200 kDa helicase OS=Homo sapiens OX=9606 GN=SNRNP200 PE=1 SV=2	2	12	12	12	6.5	6.5	6.5	244.5	2136	2136;595	0	78.032	209060000	12				109	691;810;1150;1228;1546;1809;2022;2058;2130;2594;2786;3274	True;True;True;True;True;True;True;True;True;True;True;True	729;856;1208;1289;1618;1892;2111;2152;2240;2737;2938;3452	1252;1476;2138;2282;2900;3388;3850;3896;4035;5062;5443;6396	1630;1929;2756;2925;3742;4361;5018;5064;5226;6575;7058;8428	1630;1929;2756;2925;3742;4361;5018;5064;5226;6575;7058;8428	82;83	641;1367
tr|C9JP16|C9JP16_HUMAN;sp|O75718|CRTAP_HUMAN	tr|C9JP16|C9JP16_HUMAN;sp|O75718|CRTAP_HUMAN	3;3	3;3	3;3	tr|C9JP16|C9JP16_HUMAN Cartilage-associated protein OS=Homo sapiens OX=9606 GN=CRTAP PE=1 SV=1;sp|O75718|CRTAP_HUMAN Cartilage-associated protein OS=Homo sapiens OX=9606 GN=CRTAP PE=1 SV=1	2	3	3	3	7.3	7.3	7.3	41.432	358	358;401	0	16.676	28960000	3				110	523;947;2582	True;True;True	550;1001;2725	909;1748;5045	1190;2261;6553	1190;2261;6553
tr|G5E9C5|G5E9C5_HUMAN;sp|O76074|PDE5A_HUMAN;tr|C9JGT3|C9JGT3_HUMAN;tr|H0YA14|H0YA14_HUMAN	tr|G5E9C5|G5E9C5_HUMAN;sp|O76074|PDE5A_HUMAN;tr|C9JGT3|C9JGT3_HUMAN	4;4;3;1	4;4;3;1	4;4;3;1	tr|G5E9C5|G5E9C5_HUMAN Phosphodiesterase OS=Homo sapiens OX=9606 GN=PDE5A PE=1 SV=1;sp|O76074|PDE5A_HUMAN cGMP-specific 3,5-cyclic phosphodiesterase OS=Homo sapiens OX=9606 GN=PDE5A PE=1 SV=2;tr|C9JGT3|C9JGT3_HUMAN cGMP-specific 3,5-cyclic phosphodiest	4	4	4	4	5.2	5.2	5.2	93.629	823	823;875;224;185	0	23.535	24618000	4				111	524;950;1249;2276	True;True;True;True	551;1004;1310;2400	910;1752;2310;4356	1191;2265;2961;5623	1191;2265;2961;5623
sp|O76094|SRP72_HUMAN;tr|R4GNC1|R4GNC1_HUMAN;tr|D6RDY6|D6RDY6_HUMAN	sp|O76094|SRP72_HUMAN	3;1;1	3;1;1	3;1;1	sp|O76094|SRP72_HUMAN Signal recognition particle subunit SRP72 OS=Homo sapiens OX=9606 GN=SRP72 PE=1 SV=3	3	3	3	3	4.6	4.6	4.6	74.605	671	671;220;335	0	17.412	72734000	3				112	1976;2811;2950	True;True;True	2064;2964;3112	3774;5485;5780	4920;7106;7521	4920;7106;7521
sp|O94776|MTA2_HUMAN	sp|O94776|MTA2_HUMAN	2	2	2	sp|O94776|MTA2_HUMAN Metastasis-associated protein MTA2 OS=Homo sapiens OX=9606 GN=MTA2 PE=1 SV=1	1	2	2	2	2.8	2.8	2.8	75.022	668	668	0	12.079	12579000	2				113	1991;2840	True;True	2079;2994	3790;5541	4938;7174	4938;7174
tr|A0A0G2JQM1|A0A0G2JQM1_HUMAN;tr|A0A0G2JS82|A0A0G2JS82_HUMAN;sp|O94973|AP2A2_HUMAN;sp|O95782|AP2A1_HUMAN	tr|A0A0G2JQM1|A0A0G2JQM1_HUMAN;tr|A0A0G2JS82|A0A0G2JS82_HUMAN;sp|O94973|AP2A2_HUMAN;sp|O95782|AP2A1_HUMAN	1;1;1;1	1;1;1;1	1;1;1;1	tr|A0A0G2JQM1|A0A0G2JQM1_HUMAN AP-2 complex subunit alpha-2 (Fragment) OS=Homo sapiens OX=9606 GN=AP2A2 PE=1 SV=1;tr|A0A0G2JS82|A0A0G2JS82_HUMAN AP-2 complex subunit alpha-2 (Fragment) OS=Homo sapiens OX=9606 GN=AP2A2 PE=1 SV=1;sp|O94973|AP2A2_HUMAN AP-2 c	4	1	1	1	1.4	1.4	1.4	70.708	634	634;917;939;977	0.0065789	6.2408	17248000	1				114	2098	TRUE	2202	3967	5140	5140
sp|O95084|PRS23_HUMAN	sp|O95084|PRS23_HUMAN	4	4	4	sp|O95084|PRS23_HUMAN Serine protease 23 OS=Homo sapiens OX=9606 GN=PRSS23 PE=1 SV=1	1	4	4	4	15.9	15.9	15.9	43.001	383	383	0	57.328	501580000	5				115	398;1146;1352;1432	True;True;True;True	415;1203;1204;1417;1498	715;2133;2134;2537;2538;2675	969;2751;2752;3258;3259;3450	969;2752;3258;3450	84	243
sp|O95340|PAPS2_HUMAN	sp|O95340|PAPS2_HUMAN	2	2	2	sp|O95340|PAPS2_HUMAN Bifunctional 3-phosphoadenosine 5-phosphosulfate synthase 2 OS=Homo sapiens OX=9606 GN=PAPSS2 PE=1 SV=2	1	2	2	2	4.6	4.6	4.6	69.5	614	614	0	13.482	10759000	2				116	431;1060	True;True	449;1115	760;1976	1014;2567	1014;2567
sp|O95373|IPO7_HUMAN;tr|E9PLJ0|E9PLJ0_HUMAN;tr|E9PLB2|E9PLB2_HUMAN	sp|O95373|IPO7_HUMAN;tr|E9PLJ0|E9PLJ0_HUMAN	4;2;1	4;2;1	4;2;1	sp|O95373|IPO7_HUMAN Importin-7 OS=Homo sapiens OX=9606 GN=IPO7 PE=1 SV=1;tr|E9PLJ0|E9PLJ0_HUMAN Importin-7 OS=Homo sapiens OX=9606 GN=IPO7 PE=1 SV=1	3	4	4	4	4.5	4.5	4.5	119.52	1038	1038;64;130	0	32.56	94047000	5				117	778;821;1225;2039	True;True;True;True	822;868;1286;2129	1424;1495;1496;2278;3872	1874;1950;1951;2921;5040	1874;1950;2921;5040	85;86	1;14
sp|O95816|BAG2_HUMAN	sp|O95816|BAG2_HUMAN	1	1	1	sp|O95816|BAG2_HUMAN BAG family molecular chaperone regulator 2 OS=Homo sapiens OX=9606 GN=BAG2 PE=1 SV=1	1	1	1	1	5.2	5.2	5.2	23.772	211	211	0	6.9979	0	1				118	1841	TRUE	1926	3462	4483	4483
tr|H0YET5|H0YET5_HUMAN;tr|E9PRU1|E9PRU1_HUMAN;sp|O95967|FBLN4_HUMAN;tr|H0YCR9|H0YCR9_HUMAN;tr|H0YEU0|H0YEU0_HUMAN;tr|E9PI47|E9PI47_HUMAN	tr|H0YET5|H0YET5_HUMAN;tr|E9PRU1|E9PRU1_HUMAN;sp|O95967|FBLN4_HUMAN;tr|H0YCR9|H0YCR9_HUMAN;tr|H0YEU0|H0YEU0_HUMAN;tr|E9PI47|E9PI47_HUMAN	2;2;2;1;1;1	2;2;2;1;1;1	2;2;2;1;1;1	tr|H0YET5|H0YET5_HUMAN EGF-containing fibulin-like extracellular matrix protein 2 (Fragment) OS=Homo sapiens OX=9606 GN=EFEMP2 PE=1 SV=1;tr|E9PRU1|E9PRU1_HUMAN EGF-containing fibulin-like extracellular matrix protein 2 OS=Homo sapiens OX=9606 GN=EFEMP2 PE=	6	2	2	2	11	11	11	19.7	182	182;436;443;69;74;76	0	11.596	31439000	2				119	115;798	True;True	119;843	225;1458	293;1911	293;1911
sp|P00338|LDHA_HUMAN;tr|F5H8H6|F5H8H6_HUMAN;tr|F5GXC7|F5GXC7_HUMAN;tr|F5GWW2|F5GWW2_HUMAN;tr|F5GXU1|F5GXU1_HUMAN;tr|F5GZQ4|F5GZQ4_HUMAN;tr|F5H5J4|F5H5J4_HUMAN;tr|F5H6W8|F5H6W8_HUMAN;tr|F5GXH2|F5GXH2_HUMAN;tr|F5GYU2|F5GYU2_HUMAN;tr|F5GXY2|F5GXY2_HUMAN;tr|F5H5G7|F5H5G7_HUMAN;tr|F5H155|F5H155_HUMAN;tr|A8MW50|A8MW50_HUMAN;tr|A0A087WUM2|A0A087WUM2_HUMAN;tr|G3XAP5|G3XAP5_HUMAN;tr|A0A3B3IS95|A0A3B3IS95_…	sp|P00338|LDHA_HUMAN	3;1;1;1;1;1;1;1;1;1;1;1;1;1;1;1;1;1;1;1;1	3;1;1;1;1;1;1;1;1;1;1;1;1;1;1;1;1;1;1;1;1	3;1;1;1;1;1;1;1;1;1;1;1;1;1;1;1;1;1;1;1;1	sp|P00338|LDHA_HUMAN L-lactate dehydrogenase A chain OS=Homo sapiens OX=9606 GN=LDHA PE=1 SV=2	21	3	3	3	9.3	9.3	9.3	36.688	332	332;42;45;45;46;72;89;94;114;144;156;183;225;232;233;241;281;318;332;332;334	0	17.998	122280000	3				120	510;3095;3235	True;True;True	536;3263;3406	890;6057;6293	1165;7965;8285	1165;7965;8285
sp|P00367|DHE3_HUMAN;sp|P49448|DHE4_HUMAN	sp|P00367|DHE3_HUMAN;sp|P49448|DHE4_HUMAN	2;1	2;1	2;1	sp|P00367|DHE3_HUMAN Glutamate dehydrogenase 1, mitochondrial OS=Homo sapiens OX=9606 GN=GLUD1 PE=1 SV=2;sp|P49448|DHE4_HUMAN Glutamate dehydrogenase 2, mitochondrial OS=Homo sapiens OX=9606 GN=GLUD2 PE=1 SV=2	2	2	2	2	4.7	4.7	4.7	61.397	558	558;558	0	11.276	11637000	2				121	1284;2272	True;True	1346;2396	2386;4351	3081;5618	3081;5618
tr|A0A1W2PRR9|A0A1W2PRR9_HUMAN;tr|Q504U8|Q504U8_HUMAN;tr|E9PFD7|E9PFD7_HUMAN;sp|P00533|EGFR_HUMAN	tr|A0A1W2PRR9|A0A1W2PRR9_HUMAN;tr|Q504U8|Q504U8_HUMAN;tr|E9PFD7|E9PFD7_HUMAN;sp|P00533|EGFR_HUMAN	1;1;1;1	1;1;1;1	1;1;1;1	tr|A0A1W2PRR9|A0A1W2PRR9_HUMAN Epidermal growth factor receptor OS=Homo sapiens OX=9606 GN=EGFR PE=1 SV=1;tr|Q504U8|Q504U8_HUMAN Receptor protein-tyrosine kinase OS=Homo sapiens OX=9606 GN=EGFR PE=1 SV=1;tr|E9PFD7|E9PFD7_HUMAN Receptor protein-tyrosine kin	4	1	1	1	2.6	2.6	2.6	50.518	464	464;1091;1165;1210	0.0069324	6.4906	2896900	1				122	2246	TRUE	2368	4314	5580	5580
sp|P00558|PGK1_HUMAN;sp|P07205|PGK2_HUMAN	sp|P00558|PGK1_HUMAN	7;3	7;3	7;3	sp|P00558|PGK1_HUMAN Phosphoglycerate kinase 1 OS=Homo sapiens OX=9606 GN=PGK1 PE=1 SV=3	2	7	7	7	20.9	20.9	20.9	44.614	417	417;417	0	52.237	247030000	11				123	160;374;931;1767;2182;3210;3411	True;True;True;True;True;True;True	166;389;984;1850;2299;3380;3592	304;673;1693;3315;4191;6262;6632;6633	423;918;2179;4258;4259;4260;5441;8249;8250;8740;8741	423;918;2179;4259;5441;8250;8741
tr|B4DNJ1|B4DNJ1_HUMAN;tr|B4DN26|B4DN26_HUMAN;tr|E7ESF4|E7ESF4_HUMAN;sp|P00750|TPA_HUMAN	tr|B4DNJ1|B4DNJ1_HUMAN;tr|B4DN26|B4DN26_HUMAN;tr|E7ESF4|E7ESF4_HUMAN;sp|P00750|TPA_HUMAN	2;2;2;2	2;2;2;2	2;2;2;2	tr|B4DNJ1|B4DNJ1_HUMAN Tissue-type plasminogen activator OS=Homo sapiens OX=9606 GN=PLAT PE=1 SV=1;tr|B4DN26|B4DN26_HUMAN Tissue-type plasminogen activator OS=Homo sapiens OX=9606 GN=PLAT PE=1 SV=1;tr|E7ESF4|E7ESF4_HUMAN Plasminogen activator OS=Homo sapie	4	2	2	2	6.9	6.9	6.9	49.079	436	436;473;499;562	0	14.477	38761000	2				124	3277;3296	True;True	3455;3474	6399;6424	8431;8461	8431;8461
sp|P00966|ASSY_HUMAN;tr|Q5T6L6|Q5T6L6_HUMAN;tr|Q5T6L5|Q5T6L5_HUMAN	sp|P00966|ASSY_HUMAN;tr|Q5T6L6|Q5T6L6_HUMAN;tr|Q5T6L5|Q5T6L5_HUMAN	8;6;5	8;6;5	8;6;5	sp|P00966|ASSY_HUMAN Argininosuccinate synthase OS=Homo sapiens OX=9606 GN=ASS1 PE=1 SV=2;tr|Q5T6L6|Q5T6L6_HUMAN Argininosuccinate synthase (Fragment) OS=Homo sapiens OX=9606 GN=ASS1 PE=1 SV=1;tr|Q5T6L5|Q5T6L5_HUMAN Argininosuccinate synthase (Fragment) OS	3	8	8	8	22.3	22.3	22.3	46.53	412	412;198;179	0	53.373	274540000	12				125	222;419;911;1639;2069;2326;3377;3423	True;True;True;True;True;True;True;True	233;437;962;1717;2166;2452;3557;3604	409;741;1657;3073;3074;3075;3917;4476;4477;6588;6653;6654	555;995;2140;3943;3944;3945;5085;5785;5786;8692;8767;8768	555;995;2140;3944;5085;5785;8692;8768	87;88	147;252
sp|P01116|RASK_HUMAN;sp|P01111|RASN_HUMAN;tr|G3V4K2|G3V4K2_HUMAN;tr|G3V5T7|G3V5T7_HUMAN;sp|P01112|RASH_HUMAN	sp|P01116|RASK_HUMAN;sp|P01111|RASN_HUMAN;tr|G3V4K2|G3V4K2_HUMAN;tr|G3V5T7|G3V5T7_HUMAN;sp|P01112|RASH_HUMAN	2;2;1;1;1	2;2;1;1;1	2;2;1;1;1	sp|P01116|RASK_HUMAN GTPase KRas OS=Homo sapiens OX=9606 GN=KRAS PE=1 SV=1;sp|P01111|RASN_HUMAN GTPase NRas OS=Homo sapiens OX=9606 GN=NRAS PE=1 SV=1;tr|G3V4K2|G3V4K2_HUMAN GTPase KRas OS=Homo sapiens OX=9606 GN=KRAS PE=4 SV=1;tr|G3V5T7|G3V5T7_HUMAN GTPase	5	2	2	2	12.2	12.2	12.2	21.656	189	189;189;43;75;189	0	12.433	24292000	2				126	2018;2717	True;True	2107;2867	3846;5323	5013;6922	5013;6922
tr|A0A0A0MS07|A0A0A0MS07_HUMAN;sp|P01857|IGHG1_HUMAN;tr|A0A0A0MS08|A0A0A0MS08_HUMAN;sp|P01859|IGHG2_HUMAN;sp|P01861|IGHG4_HUMAN;sp|P01860|IGHG3_HUMAN;tr|A0A286YEY4|A0A286YEY4_HUMAN;tr|A0A286YFJ8|A0A286YFJ8_HUMAN;tr|A0A286YES1|A0A286YES1_HUMAN	tr|A0A0A0MS07|A0A0A0MS07_HUMAN;sp|P01857|IGHG1_HUMAN;tr|A0A0A0MS08|A0A0A0MS08_HUMAN;sp|P01859|IGHG2_HUMAN;sp|P01861|IGHG4_HUMAN;sp|P01860|IGHG3_HUMAN;tr|A0A286YEY4|A0A286YEY4_HUMAN;tr|A0A286YFJ8|A0A286YFJ8_HUMAN;tr|A0A286YES1|A0A286YES1_HUMAN	2;2;2;1;1;1;1;1;1	2;2;2;1;1;1;1;1;1	2;2;2;1;1;1;1;1;1	tr|A0A0A0MS07|A0A0A0MS07_HUMAN Immunoglobulin heavy constant gamma 1 (Fragment) OS=Homo sapiens OX=9606 GN=IGHG1 PE=1 SV=1;sp|P01857|IGHG1_HUMAN Immunoglobulin heavy constant gamma 1 OS=Homo sapiens OX=9606 GN=IGHG1 PE=1 SV=1;tr|A0A0A0MS08|A0A0A0MS08_HUMAN	9	2	2	2	6.4	6.4	6.4	31.983	295	295;330;399;326;327;377;395;396;446	0	11.251	18130000	2				127	545;1169	True;True	572;1228	942;2173	1233;2794	1233;2794	89	135
tr|A0A0G2JMB2|A0A0G2JMB2_HUMAN;sp|P01877|IGHA2_HUMAN;sp|P01876|IGHA1_HUMAN;tr|A0A286YEY5|A0A286YEY5_HUMAN;tr|A0A286YEY1|A0A286YEY1_HUMAN	tr|A0A0G2JMB2|A0A0G2JMB2_HUMAN;sp|P01877|IGHA2_HUMAN;sp|P01876|IGHA1_HUMAN;tr|A0A286YEY5|A0A286YEY5_HUMAN;tr|A0A286YEY1|A0A286YEY1_HUMAN	1;1;1;1;1	1;1;1;1;1	1;1;1;1;1	tr|A0A0G2JMB2|A0A0G2JMB2_HUMAN Immunoglobulin heavy constant alpha 2 (Fragment) OS=Homo sapiens OX=9606 GN=IGHA2 PE=1 SV=1;sp|P01877|IGHA2_HUMAN Immunoglobulin heavy constant alpha 2 OS=Homo sapiens OX=9606 GN=IGHA2 PE=1 SV=4;sp|P01876|IGHA1_HUMAN Immunogl	5	1	1	1	2.6	2.6	2.6	36.508	340	340;340;353;391;398	0.006734	6.3366	11392000	2				128	2436	TRUE	2568	4692;4693	6086;6087	6086
tr|A0A140T955|A0A140T955_HUMAN;tr|A0A140T933|A0A140T933_HUMAN;tr|A0A1W2PPQ2|A0A1W2PPQ2_HUMAN;tr|A0A1W2PRT9|A0A1W2PRT9_HUMAN;tr|A0A140T9I0|A0A140T9I0_HUMAN;sp|P10316|1A69_HUMAN;sp|P01892|1A02_HUMAN;tr|A0A140T9X5|A0A140T9X5_HUMAN;tr|A0A140T913|A0A140T913_HUMAN;tr|A0A140T975|A0A140T975_HUMAN;tr|A0A140T941|A0A140T941_HUMAN;tr|A0A140T8W8|A0A140T8W8_HUMAN;tr|A0A1W2PR61|A0A1W2PR61_HUMAN;tr|A0A1W2PQS8|A0…	tr|A0A140T955|A0A140T955_HUMAN;tr|A0A140T933|A0A140T933_HUMAN;tr|A0A1W2PPQ2|A0A1W2PPQ2_HUMAN;tr|A0A1W2PRT9|A0A1W2PRT9_HUMAN;tr|A0A140T9I0|A0A140T9I0_HUMAN;sp|P10316|1A69_HUMAN;sp|P01892|1A02_HUMAN;tr|A0A140T9X5|A0A140T9X5_HUMAN;tr|A0A140T913|A0A140T913_HUMAN;tr|A0A140T975|A0A140T975_HUMAN;tr|A0A140T941|A0A140T941_HUMAN;tr|A0A140T8W8|A0A140T8W8_HUMAN;tr|A0A1W2PR61|A0A1W2PR61_HUMAN;tr|A0A1W2PQS8|A0…	6;6;6;6;6;6;6;6;6;3;3;3;3;3;3;3;3;3;3;3;3;3;3;3;3;3;3;3;3;3;3;3;2	3;3;3;3;3;3;3;3;3;1;1;1;1;1;1;1;1;1;1;1;1;1;1;1;1;1;1;1;1;1;1;1;1	2;2;2;2;2;2;2;2;2;1;1;1;1;1;1;1;1;1;1;1;1;1;1;1;1;1;1;1;1;1;1;1;0	tr|A0A140T955|A0A140T955_HUMAN HLA class I histocompatibility antigen, A-3 alpha chain OS=Homo sapiens OX=9606 GN=HLA-A PE=1 SV=1;tr|A0A140T933|A0A140T933_HUMAN HLA class I histocompatibility antigen, A-3 alpha chain (Fragment) OS=Homo sapiens OX=9606 GN=H	33	6	3	2	25.4	14	9.7	34.288	299	299;299;339;362;365;365;365;371;371;299;299;299;325;325;326;339;339;342;365;365;365;365;365;365;365;365;365;365;365;365;371;394;244	0	17.168	19313000	3				129	404;903;1261;1310;2798;3300	False;False;False;True;True;True	421;954;1322;1372;2951;3478	722;1646;1647;2327;2438;5469;6438	976;2127;2128;2979;3136;7090;8475	976;2127;2979;3136;7090;8475
sp|P02751|FINC_HUMAN;tr|H0Y7Z1|H0Y7Z1_HUMAN;tr|H0Y4K8|H0Y4K8_HUMAN	sp|P02751|FINC_HUMAN	11;4;1	11;4;1	11;4;1	sp|P02751|FINC_HUMAN Fibronectin OS=Homo sapiens OX=9606 GN=FN1 PE=1 SV=4	3	11	11	11	5.4	5.4	5.4	262.62	2386	2386;1103;241	0	74.793	344640000	13				130	469;647;980;1797;2219;2381;2413;2696;3053;3073;3328	True;True;True;True;True;True;True;True;True;True;True	489;683;1034;1035;1880;2339;2511;2545;2846;3220;3241;3506	808;809;1160;1822;1823;3375;4251;4602;4664;5278;6002;6027;6499	1064;1065;1502;2374;2375;4346;5504;5974;6055;6859;7898;7930;8577	1064;1502;2374;4346;5504;5974;6055;6859;7898;7930;8577	90	1283
sp|P02786|TFR1_HUMAN;tr|G3V0E5|G3V0E5_HUMAN;tr|F8WBE5|F8WBE5_HUMAN;tr|H7C3V5|H7C3V5_HUMAN	sp|P02786|TFR1_HUMAN;tr|G3V0E5|G3V0E5_HUMAN	11;9;2;1	11;9;2;1	11;9;2;1	sp|P02786|TFR1_HUMAN Transferrin receptor protein 1 OS=Homo sapiens OX=9606 GN=TFRC PE=1 SV=2;tr|G3V0E5|G3V0E5_HUMAN Transferrin receptor (P90, CD71), isoform CRA_c OS=Homo sapiens OX=9606 GN=TFRC PE=1 SV=1	4	11	11	11	15.9	15.9	15.9	84.87	760	760;679;81;118	0	82.302	381520000	16				131	316;519;1686;1703;1723;1857;1981;1998;2374;2524;3204	True;True;True;True;True;True;True;True;True;True;True	328;546;1764;1781;1804;1942;2069;2086;2503;2663;3374	588;904;905;3176;3205;3206;3249;3483;3779;3780;3801;4584;4881;6255;6256	811;1185;1186;4070;4071;4101;4102;4169;4510;4925;4926;4950;5942;6329;8242;8243	811;1186;4070;4101;4169;4510;4926;4950;5942;6329;8242	91;92	432;436
tr|E7EQB2|E7EQB2_HUMAN;tr|E7ER44|E7ER44_HUMAN;sp|P02788|TRFL_HUMAN;CON__Q29443;CON__Q0IIK2	tr|E7EQB2|E7EQB2_HUMAN;tr|E7ER44|E7ER44_HUMAN;sp|P02788|TRFL_HUMAN;CON__Q29443;CON__Q0IIK2	2;2;2;1;1	2;2;2;1;1	2;2;2;1;1	tr|E7EQB2|E7EQB2_HUMAN Lactotransferrin (Fragment) OS=Homo sapiens OX=9606 GN=LTF PE=1 SV=1;tr|E7ER44|E7ER44_HUMAN Lactotransferrin OS=Homo sapiens OX=9606 GN=LTF PE=1 SV=1;sp|P02788|TRFL_HUMAN Lactotransferrin OS=Homo sapiens OX=9606 GN=LTF PE=1 SV=6;;	5	2	2	2	2.7	2.7	2.7	76.625	696	696;708;710;685;704	0	11.886	31815000	4			+	132	402;3428	True;True	419;3609	719;6659;6660;6661;6662	973;8773;8774;8775;8776	973;8773
sp|P02792|FRIL_HUMAN	sp|P02792|FRIL_HUMAN	2	2	2	sp|P02792|FRIL_HUMAN Ferritin light chain OS=Homo sapiens OX=9606 GN=FTL PE=1 SV=2	1	2	2	2	17.1	17.1	17.1	20.019	175	175	0	19.245	26881000	2				133	1775;1896	True;True	1858;1983	3345;3550	4316;4607	4316;4607
sp|P02794|FRIH_HUMAN;tr|E9PQR3|E9PQR3_HUMAN;tr|E9PKM5|E9PKM5_HUMAN;tr|E9PRK8|E9PRK8_HUMAN;tr|E9PK45|E9PK45_HUMAN;tr|E9PKY7|E9PKY7_HUMAN;tr|G3V1D1|G3V1D1_HUMAN;tr|G3V192|G3V192_HUMAN	sp|P02794|FRIH_HUMAN;tr|E9PQR3|E9PQR3_HUMAN;tr|E9PKM5|E9PKM5_HUMAN;tr|E9PRK8|E9PRK8_HUMAN;tr|E9PK45|E9PK45_HUMAN;tr|E9PKY7|E9PKY7_HUMAN	3;2;2;2;2;2;1;1	3;2;2;2;2;2;1;1	3;2;2;2;2;2;1;1	sp|P02794|FRIH_HUMAN Ferritin heavy chain OS=Homo sapiens OX=9606 GN=FTH1 PE=1 SV=2;tr|E9PQR3|E9PQR3_HUMAN Ferritin OS=Homo sapiens OX=9606 GN=FTH1 PE=1 SV=1;tr|E9PKM5|E9PKM5_HUMAN Ferritin heavy chain OS=Homo sapiens OX=9606 GN=FTH1 PE=1 SV=1;tr|E9PRK8|E9	8	3	3	3	17.5	17.5	17.5	21.225	183	183;50;81;95;102;114;113;153	0	24.521	72247000	3				134	1343;2355;2911	True;True;True	1408;2484;3069	2524;4532;5721	3244;5858;7456	3244;5858;7456
sp|P04040|CATA_HUMAN	sp|P04040|CATA_HUMAN	1	1	1	sp|P04040|CATA_HUMAN Catalase OS=Homo sapiens OX=9606 GN=CAT PE=1 SV=3	1	1	1	1	2.5	2.5	2.5	59.755	527	527	0.0067682	6.3813	17040000	2				135	954	TRUE	1008	1756;1757	2269;2270	2270
tr|H3BUH7|H3BUH7_HUMAN;tr|H3BPS8|H3BPS8_HUMAN;tr|H3BQN4|H3BQN4_HUMAN;sp|P04075|ALDOA_HUMAN;tr|J3KPS3|J3KPS3_HUMAN;tr|H3BMQ8|H3BMQ8_HUMAN;tr|H3BR04|H3BR04_HUMAN	tr|H3BUH7|H3BUH7_HUMAN;tr|H3BPS8|H3BPS8_HUMAN;tr|H3BQN4|H3BQN4_HUMAN;sp|P04075|ALDOA_HUMAN;tr|J3KPS3|J3KPS3_HUMAN;tr|H3BMQ8|H3BMQ8_HUMAN;tr|H3BR04|H3BR04_HUMAN	2;2;2;2;2;1;1	2;2;2;2;2;1;1	2;2;2;2;2;1;1	tr|H3BUH7|H3BUH7_HUMAN Fructose-bisphosphate aldolase A (Fragment) OS=Homo sapiens OX=9606 GN=ALDOA PE=1 SV=1;tr|H3BPS8|H3BPS8_HUMAN Fructose-bisphosphate aldolase A (Fragment) OS=Homo sapiens OX=9606 GN=ALDOA PE=1 SV=1;tr|H3BQN4|H3BQN4_HUMAN Fructose-bisp	7	2	2	2	18.1	18.1	18.1	16.917	155	155;278;361;364;368;140;162	0	10.94	9209000	2				136	1098;1936	True;True	1153;2023	2060;3615	2667;4682	2667;4682
tr|Q5T3N1|Q5T3N1_HUMAN;sp|P04083|ANXA1_HUMAN;tr|Q5T3N0|Q5T3N0_HUMAN	tr|Q5T3N1|Q5T3N1_HUMAN;sp|P04083|ANXA1_HUMAN	3;3;1	3;3;1	3;3;1	tr|Q5T3N1|Q5T3N1_HUMAN Annexin (Fragment) OS=Homo sapiens OX=9606 GN=ANXA1 PE=1 SV=1;sp|P04083|ANXA1_HUMAN Annexin A1 OS=Homo sapiens OX=9606 GN=ANXA1 PE=1 SV=2	3	3	3	3	22.5	22.5	22.5	22.755	204	204;346;115	0	19.513	58104000	3				137	440;1077;2873	True;True;True	458;1132;3029	770;2017;5624	1025;2614;7319	1025;2614;7319
tr|E9PIM6|E9PIM6_HUMAN;sp|P04216|THY1_HUMAN;tr|E9PNQ8|E9PNQ8_HUMAN;tr|J3QRJ3|J3QRJ3_HUMAN	tr|E9PIM6|E9PIM6_HUMAN;sp|P04216|THY1_HUMAN;tr|E9PNQ8|E9PNQ8_HUMAN;tr|J3QRJ3|J3QRJ3_HUMAN	3;3;3;2	3;3;3;2	3;3;3;2	tr|E9PIM6|E9PIM6_HUMAN Thy-1 membrane glycoprotein (Fragment) OS=Homo sapiens OX=9606 GN=THY1 PE=1 SV=8;sp|P04216|THY1_HUMAN Thy-1 membrane glycoprotein OS=Homo sapiens OX=9606 GN=THY1 PE=1 SV=2;tr|E9PNQ8|E9PNQ8_HUMAN Thy-1 membrane glycoprotein (Fragment)	4	3	3	3	25.7	25.7	25.7	16.927	152	152;161;165;144	0	32.775	208190000	3				138	1351;3159;3241	True;True;True	1416;3327;3413	2536;6167;6330	3257;8110;8353	3257;8110;8353
sp|P04264|K2C1_HUMAN;CON__P04264	sp|P04264|K2C1_HUMAN;CON__P04264	48;46	45;43	33;31	sp|P04264|K2C1_HUMAN Keratin, type II cytoskeletal 1 OS=Homo sapiens OX=9606 GN=KRT1 PE=1 SV=6;	2	48	45	33	56.8	55	46.7	66.038	644	644;644	0	323.31	98219000000	548			+	139	61;62;250;559;594;941;972;1044;1070;1078;1194;1195;1394;1583;1637;1676;1866;1883;1884;1941;1942;2139;2140;2145;2146;2171;2208;2334;2418;2420;2473;2513;2544;2548;2549;2556;2557;2580;2581;2592;2593;2800;2842;2863;2864;3302;3322;3324	True;True;True;True;True;False;True;True;True;True;True;True;False;True;True;True;True;True;True;True;True;True;True;True;True;True;True;True;True;True;True;True;True;True;True;True;True;True;True;True;True;True;True;True;True;True;False;True	64;65;261;589;590;627;628;995;1026;1099;1125;1133;1254;1255;1459;1658;1659;1715;1754;1952;1970;1971;2028;2029;2249;2250;2255;2256;2285;2286;2287;2326;2460;2550;2552;2609;2652;2685;2689;2690;2697;2698;2723;2724;2735;2736;2953;2996;3019;3020;3480;3500;3502	92;93;94;95;96;97;98;99;100;101;102;103;104;105;106;107;454;455;456;457;458;459;460;461;462;463;464;969;970;971;972;973;974;975;976;977;978;979;980;981;982;983;984;985;986;987;988;989;990;991;992;1058;1059;1060;1061;1062;1063;1064;1065;1066;1067;1068;1069;1070;1071;1072;1073;1726;1727;1728;1729;1730;1731;1732;1733;1734;1735;1736;1737;1738;1739;1740;1741;1742;1790;1791;1792;1793;1794;1795;1796;192…	103;104;105;106;107;108;109;110;111;112;113;114;115;116;117;118;119;120;121;122;123;124;125;126;127;128;129;130;131;132;133;134;135;136;137;612;613;614;615;616;617;618;619;620;621;622;623;624;625;626;627;628;629;630;631;632;633;634;635;636;1264;1265;1266;1267;1268;1269;1270;1271;1272;1273;1274;1275;1276;1277;1278;1279;1280;1281;1282;1283;1284;1285;1286;1287;1288;1289;1290;1291;1292;1293;1294;1295…	132;137;612;1264;1379;2228;2331;2506;2591;2615;2837;2850;3350;3828;3925;4042;4521;4558;4577;4689;4699;5237;5239;5249;5256;5398;5484;5801;6060;6063;6175;6258;6373;6396;6403;6437;6447;6543;6552;6573;6574;7094;7203;7266;7298;8480;8516;8523	2;93;94;95	259;262;296;469
sp|P04279|SEMG1_HUMAN	sp|P04279|SEMG1_HUMAN	8	8	7	sp|P04279|SEMG1_HUMAN Semenogelin-1 OS=Homo sapiens OX=9606 GN=SEMG1 PE=1 SV=2	1	8	8	7	21.9	21.9	17.1	52.13	462	462	0	59.82	381620000	15				140	804;1090;1106;1227;1315;1531;2151;2637	True;True;True;True;True;True;True;True	849;1145;1161;1288;1377;1602;2261;2785	1464;1465;2052;2071;2072;2073;2280;2281;2444;2867;2868;2869;4090;5124;5125	1917;1918;2658;2678;2679;2680;2923;2924;3143;3706;3707;3708;5291;6645;6646	1917;2658;2679;2924;3143;3706;5291;6646
sp|P04350|TBB4A_HUMAN;tr|M0R278|M0R278_HUMAN;tr|M0R1I1|M0R1I1_HUMAN;tr|K7ES63|K7ES63_HUMAN	sp|P04350|TBB4A_HUMAN	14;3;1;1	1;1;1;1	0;0;0;0	sp|P04350|TBB4A_HUMAN Tubulin beta-4A chain OS=Homo sapiens OX=9606 GN=TUBB4A PE=1 SV=2	4	14	1	0	36.7	4.1	0	49.585	444	444;167;74;116	0	13.882	62075000	1				141	196;319;728;956;1091;1494;1517;1614;1704;1802;2167;2212;2747;3384	False;False;False;False;True;False;False;False;False;False;False;False;False;False	203;331;332;770;1010;1146;1561;1562;1587;1588;1691;1692;1782;1783;1885;2278;2279;2280;2331;2898;3565	364;591;592;593;594;1331;1332;1333;1759;1760;1761;1762;2053;2792;2793;2794;2795;2796;2797;2798;2839;2840;2841;2842;2843;2844;2845;3025;3026;3027;3207;3208;3209;3210;3211;3212;3213;3380;4119;4120;4121;4122;4123;4124;4125;4239;5379;5380;5381;5382;5383;5384;5385;5386;5387;5388;5389;5390;6598;6599	505;820;821;822;823;824;825;826;827;828;1758;1759;1760;2272;2273;2274;2275;2276;2277;2278;2279;2280;2281;2282;2283;2284;2285;2286;2287;2288;2289;2290;2659;3590;3591;3592;3593;3594;3595;3596;3597;3598;3599;3600;3601;3602;3603;3604;3605;3606;3607;3608;3609;3610;3660;3661;3662;3663;3664;3665;3666;3667;3668;3669;3670;3671;3672;3673;3674;3675;3676;3677;3678;3883;3884;3885;3886;3887;4103;4104;4105;4106…	505;825;1758;2280;2659;3609;3678;3886;4113;4352;5339;5490;6998;8704	96;97;98;99;100;101;102	73;164;257;267;299;300;388
sp|P04406|G3P_HUMAN;tr|E7EUT5|E7EUT5_HUMAN;sp|O14556|G3PT_HUMAN	sp|P04406|G3P_HUMAN;tr|E7EUT5|E7EUT5_HUMAN	17;15;1	17;15;1	17;15;1	sp|P04406|G3P_HUMAN Glyceraldehyde-3-phosphate dehydrogenase OS=Homo sapiens OX=9606 GN=GAPDH PE=1 SV=3;tr|E7EUT5|E7EUT5_HUMAN Glyceraldehyde-3-phosphate dehydrogenase OS=Homo sapiens OX=9606 GN=GAPDH PE=1 SV=1	3	17	17	17	69.3	69.3	69.3	36.053	335	335;260;408	0	149.34	10098000000	131				142	98;1006;1100;1454;1816;1971;2000;2296;2422;3085;3097;3098;3102;3188;3255;3256;3303	True;True;True;True;True;True;True;True;True;True;True;True;True;True;True;True;True	101;1061;1155;1520;1899;2058;2059;2088;2421;2554;3253;3265;3266;3270;3358;3427;3428;3429;3430;3431;3432;3481	158;159;160;161;162;163;164;165;166;167;168;169;170;171;172;173;174;175;176;177;178;179;180;181;182;183;184;185;186;187;188;189;190;191;192;193;194;195;196;197;198;1861;1862;1863;1864;1865;1866;1867;2062;2063;2711;2712;2713;2714;2715;3396;3760;3761;3762;3763;3764;3765;3766;3767;3768;3803;3804;4387;4673;4674;6043;6044;6059;6060;6061;6065;6066;6067;6068;6069;6070;6216;6217;6218;6353;6354;6355;6356;…	195;196;197;198;199;200;201;202;203;204;205;206;207;208;209;210;211;212;213;214;215;216;217;218;219;220;221;222;223;224;225;226;227;228;229;230;231;232;233;234;235;236;237;238;239;240;241;242;243;244;245;246;247;248;249;250;251;252;253;254;255;2414;2415;2416;2417;2418;2419;2420;2421;2422;2423;2424;2425;2669;2670;3496;3497;3498;3499;3500;3501;4369;4905;4906;4907;4908;4909;4910;4911;4912;4913;4914;…	237;2422;2670;3496;4369;4907;4952;5656;6066;7952;7967;7968;7973;8181;8388;8396;8488	103;104;105;106	175;231;328;331
tr|C9J3N8|C9J3N8_HUMAN;sp|P04792|HSPB1_HUMAN	tr|C9J3N8|C9J3N8_HUMAN;sp|P04792|HSPB1_HUMAN	2;2	2;2	2;2	tr|C9J3N8|C9J3N8_HUMAN Heat shock protein beta-1 OS=Homo sapiens OX=9606 GN=HSPB1 PE=1 SV=1;sp|P04792|HSPB1_HUMAN Heat shock protein beta-1 OS=Homo sapiens OX=9606 GN=HSPB1 PE=1 SV=2	2	2	2	2	73	73	73	3.8883	37	37;205	0	14.423	85608000	3				143	239;1702	True;True	250;1780	442;3203;3204	599;4099;4100	599;4100
sp|P63096|GNAI1_HUMAN;sp|P08754|GNAI3_HUMAN;sp|P04899|GNAI2_HUMAN;sp|P09471|GNAO_HUMAN;tr|A0A3B3ITM0|A0A3B3ITM0_HUMAN;tr|H3BTM2|H3BTM2_HUMAN;tr|A0A1W2PP38|A0A1W2PP38_HUMAN	sp|P63096|GNAI1_HUMAN;sp|P08754|GNAI3_HUMAN;sp|P04899|GNAI2_HUMAN;sp|P09471|GNAO_HUMAN	3;3;3;2;1;1;1	3;3;3;2;1;1;1	2;2;2;1;1;1;1	sp|P63096|GNAI1_HUMAN Guanine nucleotide-binding protein G(i) subunit alpha-1 OS=Homo sapiens OX=9606 GN=GNAI1 PE=1 SV=2;sp|P08754|GNAI3_HUMAN Guanine nucleotide-binding protein G(k) subunit alpha OS=Homo sapiens OX=9606 GN=GNAI3 PE=1 SV=3;sp|P04899|GNAI2_	7	3	3	2	10.2	10.2	7.1	40.361	354	354;354;355;354;168;195;196	0	22.791	143970000	3				144	729;1853;2916	True;True;True	771;1938;3075	1334;3479;5728	1761;4506;7463	1761;4506;7463
tr|C9J0D1|C9J0D1_HUMAN;sp|Q99878|H2A1J_HUMAN;sp|Q96KK5|H2A1H_HUMAN;sp|Q71UI9|H2AV_HUMAN;sp|P0C0S5|H2AZ_HUMAN;sp|Q9BTM1|H2AJ_HUMAN;sp|Q16777|H2A2C_HUMAN;sp|Q93077|H2A1C_HUMAN;sp|Q8IUE6|H2A2B_HUMAN;sp|Q7L7L0|H2A3_HUMAN;sp|Q6FI13|H2A2A_HUMAN;sp|P20671|H2A1D_HUMAN;sp|P0C0S8|H2A1_HUMAN;sp|P04908|H2A1B_HUMAN;sp|Q96QV6|H2A1A_HUMAN;tr|A0A3B3IS11|A0A3B3IS11_HUMAN;sp|P16104|H2AX_HUMAN;tr|A0A0U1RR32|A0A0U1R…	tr|C9J0D1|C9J0D1_HUMAN;sp|Q99878|H2A1J_HUMAN;sp|Q96KK5|H2A1H_HUMAN;sp|Q71UI9|H2AV_HUMAN;sp|P0C0S5|H2AZ_HUMAN;sp|Q9BTM1|H2AJ_HUMAN;sp|Q16777|H2A2C_HUMAN;sp|Q93077|H2A1C_HUMAN;sp|Q8IUE6|H2A2B_HUMAN;sp|Q7L7L0|H2A3_HUMAN;sp|Q6FI13|H2A2A_HUMAN;sp|P20671|H2A1D_HUMAN;sp|P0C0S8|H2A1_HUMAN;sp|P04908|H2A1B_HUMAN;sp|Q96QV6|H2A1A_HUMAN;tr|A0A3B3IS11|A0A3B3IS11_HUMAN;sp|P16104|H2AX_HUMAN;tr|A0A0U1RR32|A0A0U1R…	1;1;1;1;1;1;1;1;1;1;1;1;1;1;1;1;1;1;1	1;1;1;1;1;1;1;1;1;1;1;1;1;1;1;1;1;1;1	1;1;1;1;1;1;1;1;1;1;1;1;1;1;1;1;1;1;1	tr|C9J0D1|C9J0D1_HUMAN Histone H2A OS=Homo sapiens OX=9606 GN=H2AFV PE=1 SV=1;sp|Q99878|H2A1J_HUMAN Histone H2A type 1-J OS=Homo sapiens OX=9606 GN=HIST1H2AJ PE=1 SV=3;sp|Q96KK5|H2A1H_HUMAN Histone H2A type 1-H OS=Homo sapiens OX=9606 GN=HIST1H2AH PE=1 SV=	19	1	1	1	7.4	7.4	7.4	13.163	122	122;128;128;128;128;129;129;130;130;130;130;130;130;130;131;140;143;169;170	0.0080775	6.1521	9230000	1				145	114	TRUE	118	224	292	292
sp|P05023|AT1A1_HUMAN;tr|M0R116|M0R116_HUMAN;tr|A0A2R8YEY8|A0A2R8YEY8_HUMAN;sp|P13637|AT1A3_HUMAN;tr|A0A0A0MT26|A0A0A0MT26_HUMAN;tr|B1AKY9|B1AKY9_HUMAN;sp|P50993|AT1A2_HUMAN;tr|M0QXF2|M0QXF2_HUMAN;tr|H0Y7C1|H0Y7C1_HUMAN	sp|P05023|AT1A1_HUMAN;tr|M0R116|M0R116_HUMAN;tr|A0A2R8YEY8|A0A2R8YEY8_HUMAN;sp|P13637|AT1A3_HUMAN;tr|A0A0A0MT26|A0A0A0MT26_HUMAN	5;3;3;3;3;2;2;1;1	5;3;3;3;3;2;2;1;1	4;2;2;2;2;1;1;0;1	sp|P05023|AT1A1_HUMAN Sodium/potassium-transporting ATPase subunit alpha-1 OS=Homo sapiens OX=9606 GN=ATP1A1 PE=1 SV=1;tr|M0R116|M0R116_HUMAN Sodium/potassium-transporting ATPase subunit alpha OS=Homo sapiens OX=9606 GN=ATP1A3 PE=1 SV=1;tr|A0A2R8YEY8|A0A2R	9	5	5	4	6	6	4.5	112.89	1023	1023;983;1010;1013;1226;1009;1020;251;714	0	30.996	91235000	5				146	35;294;1891;2616;3022	True;True;True;True;True	37;306;1978;2761;3187	49;546;3544;5096;5958	55;746;4601;6611;7851	55;746;4601;6611;7851
sp|P05089|ARGI1_HUMAN	sp|P05089|ARGI1_HUMAN	2	2	2	sp|P05089|ARGI1_HUMAN Arginase-1 OS=Homo sapiens OX=9606 GN=ARG1 PE=1 SV=2	1	2	2	2	6.2	6.2	6.2	34.735	322	322	0	11.552	16511000	2				147	2813;3334	True;True	2966;3512;3513	5490;6518;6519	7112;8611;8612	7112;8611	107	200
sp|P05091|ALDH2_HUMAN;tr|S4R3S4|S4R3S4_HUMAN;tr|F8VP50|F8VP50_HUMAN	sp|P05091|ALDH2_HUMAN	4;1;1	4;1;1	4;1;1	sp|P05091|ALDH2_HUMAN Aldehyde dehydrogenase, mitochondrial OS=Homo sapiens OX=9606 GN=ALDH2 PE=1 SV=2	3	4	4	4	9.7	9.7	9.7	56.381	517	517;117;259	0	25.364	103430000	4				148	2781;2810;2973;2974	True;True;True;True	2933;2963;3135;3136	5437;5484;5811;5812	7051;7105;7554;7555	7051;7105;7554;7555
tr|I3L4X8|I3L4X8_HUMAN;tr|H3BM21|H3BM21_HUMAN;sp|P05106|ITB3_HUMAN	tr|I3L4X8|I3L4X8_HUMAN;tr|H3BM21|H3BM21_HUMAN;sp|P05106|ITB3_HUMAN	1;1;1	1;1;1	1;1;1	tr|I3L4X8|I3L4X8_HUMAN Integrin beta OS=Homo sapiens OX=9606 GN=ITGB3 PE=3 SV=1;tr|H3BM21|H3BM21_HUMAN Integrin beta (Fragment) OS=Homo sapiens OX=9606 PE=3 SV=1;sp|P05106|ITB3_HUMAN Integrin beta-3 OS=Homo sapiens OX=9606 GN=ITGB3 PE=1 SV=2	3	1	1	1	3.4	3.4	3.4	48.659	443	443;787;788	0.0068847	6.4505	6845500	1				149	1193	TRUE	1253	2214	2836	2836
tr|E7ESS4|E7ESS4_HUMAN;sp|P05362|ICAM1_HUMAN	tr|E7ESS4|E7ESS4_HUMAN;sp|P05362|ICAM1_HUMAN	1;1	1;1	1;1	tr|E7ESS4|E7ESS4_HUMAN Intercellular adhesion molecule 1 OS=Homo sapiens OX=9606 GN=ICAM1 PE=1 SV=1;sp|P05362|ICAM1_HUMAN Intercellular adhesion molecule 1 OS=Homo sapiens OX=9606 GN=ICAM1 PE=1 SV=2	2	1	1	1	4.5	4.5	4.5	33.699	310	310;532	0.0067227	6.3351	8504600	1				150	277	TRUE	288	518	710	710
sp|P05388|RLA0_HUMAN;tr|F8VU65|F8VU65_HUMAN;tr|F8VWS0|F8VWS0_HUMAN;tr|F8VS58|F8VS58_HUMAN;tr|F8VQY6|F8VQY6_HUMAN;tr|F8VPE8|F8VPE8_HUMAN;tr|F8VRK7|F8VRK7_HUMAN;tr|G3V210|G3V210_HUMAN;tr|F8VW21|F8VW21_HUMAN;tr|F8VZS0|F8VZS0_HUMAN;sp|Q8NHW5|RLA0L_HUMAN;tr|F8VWV4|F8VWV4_HUMAN;tr|F8W1K8|F8W1K8_HUMAN	sp|P05388|RLA0_HUMAN;tr|F8VU65|F8VU65_HUMAN;tr|F8VWS0|F8VWS0_HUMAN;tr|F8VS58|F8VS58_HUMAN;tr|F8VQY6|F8VQY6_HUMAN;tr|F8VPE8|F8VPE8_HUMAN;tr|F8VRK7|F8VRK7_HUMAN;tr|G3V210|G3V210_HUMAN;tr|F8VW21|F8VW21_HUMAN;tr|F8VZS0|F8VZS0_HUMAN;sp|Q8NHW5|RLA0L_HUMAN	5;4;4;3;3;3;3;3;3;3;3;2;1	5;4;4;3;3;3;3;3;3;3;3;2;1	5;4;4;3;3;3;3;3;3;3;3;2;1	sp|P05388|RLA0_HUMAN 60S acidic ribosomal protein P0 OS=Homo sapiens OX=9606 GN=RPLP0 PE=1 SV=1;tr|F8VU65|F8VU65_HUMAN 60S acidic ribosomal protein P0 (Fragment) OS=Homo sapiens OX=9606 GN=RPLP0 PE=1 SV=1;tr|F8VWS0|F8VWS0_HUMAN 60S acidic ribosomal protein	13	5	5	5	23.3	23.3	23.3	34.273	317	317;247;281;121;142;153;156;166;244;246;317;111;107	0	39.314	318610000	6				151	96;1089;1153;1219;1452	True;True;True;True;True	99;1144;1211;1280;1518	156;2051;2141;2270;2708	193;2656;2657;2759;2911;3493	193;2657;2759;2911;3493
sp|P30447|1A23_HUMAN;sp|P05534|1A24_HUMAN;sp|P16188|1A30_HUMAN;tr|Q5SRN7|Q5SRN7_HUMAN;tr|A0A1W2PS24|A0A1W2PS24_HUMAN;sp|P13746|1A11_HUMAN;sp|P04439|1A03_HUMAN;tr|Q5SRN5|Q5SRN5_HUMAN;tr|A0A0G2JI36|A0A0G2JI36_HUMAN;tr|A0A1W2PQD0|A0A1W2PQD0_HUMAN;sp|P01893|HLAH_HUMAN;sp|P30455|1A36_HUMAN;sp|P30443|1A01_HUMAN;tr|A0A1W2PSE7|A0A1W2PSE7_HUMAN;tr|A0A0G2JIF2|A0A0G2JIF2_HUMAN;tr|A0A0G2JL56|A0A0G2JL56_HUMAN…	sp|P30447|1A23_HUMAN;sp|P05534|1A24_HUMAN;sp|P16188|1A30_HUMAN;tr|Q5SRN7|Q5SRN7_HUMAN;tr|A0A1W2PS24|A0A1W2PS24_HUMAN;sp|P13746|1A11_HUMAN;sp|P04439|1A03_HUMAN;tr|Q5SRN5|Q5SRN5_HUMAN	7;7;5;4;4;4;4;4;3;3;3;3;3;3;3;3;2;2;1;1;1;1;1;1;1;1;1;1;1;1;1;1;1;1;1;1;1	7;7;5;4;4;4;4;4;3;3;3;3;3;3;3;3;2;2;1;1;1;1;1;1;1;1;1;1;1;1;1;1;1;1;1;1;1	2;2;1;1;1;1;1;1;1;1;1;1;1;1;1;1;0;1;0;0;0;0;0;0;0;0;0;0;0;0;0;0;0;0;0;0;0	sp|P30447|1A23_HUMAN HLA class I histocompatibility antigen, A-23 alpha chain OS=Homo sapiens OX=9606 GN=HLA-A PE=1 SV=1;sp|P05534|1A24_HUMAN HLA class I histocompatibility antigen, A-24 alpha chain OS=Homo sapiens OX=9606 GN=HLA-A PE=1 SV=2;sp|P16188|1A30	37	7	7	2	22.7	22.7	7.7	40.732	365	365;365;365;299;325;365;365;371;299;339;362;365;365;367;371;394;244;365;213;225;225;225;225;225;246;246;334;334;338;338;343;343;346;346;358;442;442	0	55.839	258640000	8				152	332;404;903;1261;2799;3299;3335	True;True;True;True;True;True;True	346;421;954;1322;2952;3477;3514	612;722;1646;1647;2327;5470;6436;6437;6520	846;976;2127;2128;2979;7091;8473;8474;8613	846;976;2127;2979;7091;8473;8613	108	213
sp|P05556|ITB1_HUMAN;tr|C9JPK5|C9JPK5_HUMAN;tr|Q5T3E6|Q5T3E6_HUMAN;tr|E9PLR6|E9PLR6_HUMAN;tr|E7EUI6|E7EUI6_HUMAN;tr|E7EQW5|E7EQW5_HUMAN;tr|E7ERX5|E7ERX5_HUMAN;tr|C9JJP8|C9JJP8_HUMAN;tr|Q5T3E5|Q5T3E5_HUMAN;tr|E9PQJ2|E9PQJ2_HUMAN;tr|H7C4N8|H7C4N8_HUMAN	sp|P05556|ITB1_HUMAN	9;3;3;3;3;3;2;1;1;1;1	9;3;3;3;3;3;2;1;1;1;1	9;3;3;3;3;3;2;1;1;1;1	sp|P05556|ITB1_HUMAN Integrin beta-1 OS=Homo sapiens OX=9606 GN=ITGB1 PE=1 SV=2	11	9	9	9	13.4	13.4	13.4	88.414	798	798;98;136;143;152;163;124;31;89;104;108	0	69.225	795440000	11				153	489;1048;1595;1826;1871;1950;2437;2510;2565	True;True;True;True;True;True;True;True;True	515;1103;1672;1910;1957;2037;2569;2649;2706	858;859;1939;2991;3431;3502;3643;3644;4694;4837;4982	1129;1130;2515;3846;4428;4429;4531;4714;4715;4716;6088;6254;6455	1129;2515;3846;4428;4531;4716;6088;6254;6455	109;110	170;173
sp|P06280|AGAL_HUMAN;tr|A0A3B3IUC4|A0A3B3IUC4_HUMAN;tr|A0A3B3IRU3|A0A3B3IRU3_HUMAN;tr|V9GYN5|V9GYN5_HUMAN	sp|P06280|AGAL_HUMAN;tr|A0A3B3IUC4|A0A3B3IUC4_HUMAN	3;3;1;1	3;3;1;1	3;3;1;1	sp|P06280|AGAL_HUMAN Alpha-galactosidase A OS=Homo sapiens OX=9606 GN=GLA PE=1 SV=1;tr|A0A3B3IUC4|A0A3B3IUC4_HUMAN Alpha-galactosidase OS=Homo sapiens OX=9606 GN=GLA PE=1 SV=1	4	3	3	3	4.9	4.9	4.9	48.766	429	429;470;199;222	0	16.403	89603000	2				154	1306;1917;2311	True;True;True	1368;2004;2436	2434;3584;4408	3132;4645;5683	3132;4645;5683
tr|E5RIU6|E5RIU6_HUMAN;tr|A0A087WZZ9|A0A087WZZ9_HUMAN;tr|A0A024QZP7|A0A024QZP7_HUMAN;sp|P06493|CDK1_HUMAN	tr|E5RIU6|E5RIU6_HUMAN;tr|A0A087WZZ9|A0A087WZZ9_HUMAN;tr|A0A024QZP7|A0A024QZP7_HUMAN;sp|P06493|CDK1_HUMAN	3;3;3;3	3;3;3;3	3;3;3;3	tr|E5RIU6|E5RIU6_HUMAN Cyclin-dependent kinase 1 (Fragment) OS=Homo sapiens OX=9606 GN=CDK1 PE=1 SV=2;tr|A0A087WZZ9|A0A087WZZ9_HUMAN Cyclin-dependent kinase 1 OS=Homo sapiens OX=9606 GN=CDK1 PE=1 SV=1;tr|A0A024QZP7|A0A024QZP7_HUMAN Cell division cycle 2, G	4	3	3	3	16.4	16.4	16.4	21.738	189	189;224;297;297	0	18.852	27363000	3				155	460;2619;2920	True;True;True	479;2765;3080	795;5100;5737	1051;6615;7472	1051;6615;7472	111	32
sp|P06576|ATPB_HUMAN;tr|H0YH81|H0YH81_HUMAN;tr|F8W079|F8W079_HUMAN;tr|F8W0P7|F8W0P7_HUMAN;tr|H0YI37|H0YI37_HUMAN	sp|P06576|ATPB_HUMAN;tr|H0YH81|H0YH81_HUMAN;tr|F8W079|F8W079_HUMAN	7;6;4;2;1	7;6;4;2;1	7;6;4;2;1	sp|P06576|ATPB_HUMAN ATP synthase subunit beta, mitochondrial OS=Homo sapiens OX=9606 GN=ATP5F1B PE=1 SV=3;tr|H0YH81|H0YH81_HUMAN ATP synthase subunit beta (Fragment) OS=Homo sapiens OX=9606 GN=ATP5F1B PE=1 SV=1;tr|F8W079|F8W079_HUMAN ATP synthase subunit	5	7	7	7	18	18	18	56.559	529	529;362;284;270;133	0	56.924	140500000	11				156	128;982;1495;2002;2804;2942;3254	True;True;True;True;True;True;True	133;1037;1563;2090;2957;3103;3426	245;1825;2799;3812;3813;5478;5764;6350;6351;6352	316;317;2377;3611;4961;4962;7099;7500;8375;8376;8377	317;2377;3611;4961;7099;7500;8375	112;113;114	113;145;217
sp|P06702|S10A9_HUMAN	sp|P06702|S10A9_HUMAN	1	1	1	sp|P06702|S10A9_HUMAN Protein S100-A9 OS=Homo sapiens OX=9606 GN=S100A9 PE=1 SV=1	1	1	1	1	11.4	11.4	11.4	13.242	114	114	0	9.2258	35526000	2				157	1779	TRUE	1862	3349;3350	4320;4321	4320
sp|P06733|ENOA_HUMAN;tr|A0A2R8Y6I8|A0A2R8Y6I8_HUMAN;tr|A0A2R8Y879|A0A2R8Y879_HUMAN;tr|A0A2R8YEM5|A0A2R8YEM5_HUMAN;tr|K7EM90|K7EM90_HUMAN;tr|A0A2R8Y6G6|A0A2R8Y6G6_HUMAN;tr|K7ERS8|K7ERS8_HUMAN	sp|P06733|ENOA_HUMAN;tr|A0A2R8Y6I8|A0A2R8Y6I8_HUMAN;tr|A0A2R8Y879|A0A2R8Y879_HUMAN;tr|A0A2R8YEM5|A0A2R8YEM5_HUMAN;tr|K7EM90|K7EM90_HUMAN;tr|A0A2R8Y6G6|A0A2R8Y6G6_HUMAN	5;3;3;3;3;3;1	5;3;3;3;3;3;1	5;3;3;3;3;3;1	sp|P06733|ENOA_HUMAN Alpha-enolase OS=Homo sapiens OX=9606 GN=ENO1 PE=1 SV=2;tr|A0A2R8Y6I8|A0A2R8Y6I8_HUMAN Alpha-enolase (Fragment) OS=Homo sapiens OX=9606 GN=ENO1 PE=1 SV=1;tr|A0A2R8Y879|A0A2R8Y879_HUMAN Alpha-enolase (Fragment) OS=Homo sapiens OX=9606 G	7	5	5	5	10.1	10.1	10.1	47.168	434	434;33;125;171;195;434;83	0	34.734	275680000	7				158	1623;1901;2805;3267;3364	True;True;True;True;True	1701;1988;2958;3445;3544	3042;3043;3555;5479;6385;6562	3905;3906;4612;7100;8416;8656;8657	3906;4612;7100;8416;8657	115	244
sp|P06756|ITAV_HUMAN	sp|P06756|ITAV_HUMAN	4	4	4	sp|P06756|ITAV_HUMAN Integrin alpha-V OS=Homo sapiens OX=9606 GN=ITGAV PE=1 SV=2	1	4	4	4	2.9	2.9	2.9	116.04	1048	1048	0	26.144	69574000	4				159	264;1746;1747;3202	True;True;True;True	275;1829;1830;3372	494;3284;3285;6253	681;4223;4224;8240	681;4223;4224;8240
sp|P07093|GDN_HUMAN;tr|C9JN98|C9JN98_HUMAN	sp|P07093|GDN_HUMAN	4;1	4;1	4;1	sp|P07093|GDN_HUMAN Glia-derived nexin OS=Homo sapiens OX=9606 GN=SERPINE2 PE=1 SV=1	2	4	4	4	9.8	9.8	9.8	44.002	398	398;275	0	29.714	99967000	6				160	256;978;1401;2780	True;True;True;True	267;1032;1467;2932	484;1820;2627;2628;5435;5436	671;2372;3383;3384;7049;7050	671;2372;3384;7050
tr|A0A1B0GW44|A0A1B0GW44_HUMAN;tr|A0A1B0GV23|A0A1B0GV23_HUMAN;tr|A0A1B0GVD5|A0A1B0GVD5_HUMAN;tr|A0A1B0GWE8|A0A1B0GWE8_HUMAN;sp|P07339|CATD_HUMAN;tr|A0A1B0GVP3|A0A1B0GVP3_HUMAN;tr|A0A1B0GU92|A0A1B0GU92_HUMAN;tr|A0A1B0GU03|A0A1B0GU03_HUMAN;tr|F8WD96|F8WD96_HUMAN;tr|C9JH19|C9JH19_HUMAN;tr|H7C469|H7C469_HUMAN;tr|H7C1V0|H7C1V0_HUMAN;tr|F8W787|F8W787_HUMAN	tr|A0A1B0GW44|A0A1B0GW44_HUMAN;tr|A0A1B0GV23|A0A1B0GV23_HUMAN;tr|A0A1B0GVD5|A0A1B0GVD5_HUMAN;tr|A0A1B0GWE8|A0A1B0GWE8_HUMAN;sp|P07339|CATD_HUMAN;tr|A0A1B0GVP3|A0A1B0GVP3_HUMAN;tr|A0A1B0GU92|A0A1B0GU92_HUMAN;tr|A0A1B0GU03|A0A1B0GU03_HUMAN;tr|F8WD96|F8WD96_HUMAN;tr|C9JH19|C9JH19_HUMAN;tr|H7C469|H7C469_HUMAN	7;7;7;7;7;6;6;6;5;5;4;2;2	7;7;7;7;7;6;6;6;5;5;4;2;2	7;7;7;7;7;6;6;6;5;5;4;2;2	tr|A0A1B0GW44|A0A1B0GW44_HUMAN Cathepsin D OS=Homo sapiens OX=9606 GN=CTSD PE=1 SV=1;tr|A0A1B0GV23|A0A1B0GV23_HUMAN Cathepsin D OS=Homo sapiens OX=9606 GN=CTSD PE=1 SV=1;tr|A0A1B0GVD5|A0A1B0GVD5_HUMAN Cathepsin D OS=Homo sapiens OX=9606 GN=CTSD PE=1 SV=1;t	13	7	7	7	20.5	20.5	20.5	43.688	405	405;406;409;410;412;405;557;582;276;299;336;189;199	0	47.919	296950000	6				161	493;900;1988;2375;2862;3074;3216	True;True;True;True;True;True;True	519;951;2076;2504;3018;3242;3386	865;1643;3787;4585;5593;6028;6269	1136;2124;4933;5943;7263;7931;8259	1136;2124;4933;5943;7263;7931;8259	116	239
sp|P07355|ANXA2_HUMAN;tr|H0YN42|H0YN42_HUMAN;tr|H0YMD0|H0YMD0_HUMAN;tr|H0YMU9|H0YMU9_HUMAN;tr|H0YKS4|H0YKS4_HUMAN;sp|A6NMY6|AXA2L_HUMAN;tr|H0YMM1|H0YMM1_HUMAN;tr|H0YM50|H0YM50_HUMAN;tr|H0YKZ7|H0YKZ7_HUMAN;tr|H0YLV6|H0YLV6_HUMAN;tr|H0YMT9|H0YMT9_HUMAN;tr|H0YKX9|H0YKX9_HUMAN;tr|H0YNP5|H0YNP5_HUMAN;tr|H0YKV8|H0YKV8_HUMAN;tr|H0YKL9|H0YKL9_HUMAN;tr|H0YN28|H0YN28_HUMAN;tr|H0YL33|H0YL33_HUMAN;tr|H0YMW4|…	sp|P07355|ANXA2_HUMAN;tr|H0YN42|H0YN42_HUMAN;tr|H0YMD0|H0YMD0_HUMAN;tr|H0YMU9|H0YMU9_HUMAN;tr|H0YKS4|H0YKS4_HUMAN;sp|A6NMY6|AXA2L_HUMAN;tr|H0YMM1|H0YMM1_HUMAN;tr|H0YM50|H0YM50_HUMAN;tr|H0YKZ7|H0YKZ7_HUMAN;tr|H0YLV6|H0YLV6_HUMAN;tr|H0YMT9|H0YMT9_HUMAN;tr|H0YKX9|H0YKX9_HUMAN;tr|H0YNP5|H0YNP5_HUMAN	12;11;10;10;9;9;8;7;6;6;6;6;6;5;5;5;5;5;4;4;3;3;3;2	12;11;10;10;9;9;8;7;6;6;6;6;6;5;5;5;5;5;4;4;3;3;3;2	12;11;10;10;9;9;8;7;6;6;6;6;6;5;5;5;5;5;4;4;3;3;3;2	sp|P07355|ANXA2_HUMAN Annexin A2 OS=Homo sapiens OX=9606 GN=ANXA2 PE=1 SV=2;tr|H0YN42|H0YN42_HUMAN Annexin (Fragment) OS=Homo sapiens OX=9606 GN=ANXA2 PE=1 SV=1;tr|H0YMD0|H0YMD0_HUMAN Annexin (Fragment) OS=Homo sapiens OX=9606 GN=ANXA2 PE=1 SV=1;tr|H0YMU9|	24	12	12	12	45.4	45.4	45.4	38.604	339	339;256;227;230;176;339;149;248;119;132;133;134;175;81;110;139;142;146;65;79;47;59;69;45	0	120.69	534470000	20				162	356;1125;1243;1957;2304;2382;2601;2699;2721;2754;2871;2874	True;True;True;True;True;True;True;True;True;True;True;True	371;1180;1304;2044;2429;2512;2744;2849;2871;2905;3027;3030	649;650;2098;2298;3669;4398;4603;5073;5288;5327;5398;5620;5621;5622;5625;5626	889;890;891;892;2707;2941;4744;4745;5673;5975;6587;6871;6926;6927;7010;7315;7316;7317;7320;7321;7322	891;2707;2941;4744;5673;5975;6587;6871;6927;7010;7315;7320	117	240
tr|Q5JP53|Q5JP53_HUMAN;sp|P07437|TBB5_HUMAN;tr|Q5ST81|Q5ST81_HUMAN;tr|A0A075B736|A0A075B736_HUMAN;tr|Q5SQY0|Q5SQY0_HUMAN;sp|A6NNZ2|TBB8L_HUMAN;tr|G3V5W4|G3V5W4_HUMAN;tr|G3V2R8|G3V2R8_HUMAN;tr|G3V3R4|G3V3R4_HUMAN;tr|G3V2N6|G3V2N6_HUMAN	tr|Q5JP53|Q5JP53_HUMAN;sp|P07437|TBB5_HUMAN;tr|Q5ST81|Q5ST81_HUMAN	16;16;14;7;7;7;1;1;1;1	4;4;2;0;0;0;1;1;1;1	3;3;2;0;0;0;0;0;0;0	tr|Q5JP53|Q5JP53_HUMAN Tubulin beta chain OS=Homo sapiens OX=9606 GN=TUBB PE=1 SV=1;sp|P07437|TBB5_HUMAN Tubulin beta chain OS=Homo sapiens OX=9606 GN=TUBB PE=1 SV=2;tr|Q5ST81|Q5ST81_HUMAN Tubulin beta chain OS=Homo sapiens OX=9606 GN=TUBB PE=1 SV=1	10	16	4	3	41.5	13.8	10.3	47.766	426	426;444;372;407;410;444;97;118;148;164	0	48.625	2102900000	21				163	139;198;841;956;1494;1511;1517;1530;1614;1704;1802;2036;2167;2212;2747;3384	True;True;False;False;False;False;False;True;False;False;False;True;False;False;False;False	144;145;205;889;890;1010;1561;1562;1580;1587;1588;1601;1691;1692;1782;1783;1885;2125;2126;2278;2279;2280;2331;2898;3565	257;258;259;260;261;262;366;367;368;369;370;1530;1531;1532;1533;1534;1535;1536;1537;1538;1539;1540;1541;1542;1759;1760;1761;1762;2792;2793;2794;2795;2796;2797;2798;2822;2823;2824;2839;2840;2841;2842;2843;2844;2845;2865;2866;3025;3026;3027;3207;3208;3209;3210;3211;3212;3213;3380;3868;3869;4119;4120;4121;4122;4123;4124;4125;4239;5379;5380;5381;5382;5383;5384;5385;5386;5387;5388;5389;5390;6598;6599	330;331;332;333;334;335;336;337;338;339;507;508;509;510;511;1988;1989;1990;1991;1992;1993;1994;1995;1996;1997;1998;1999;2000;2001;2002;2003;2272;2273;2274;2275;2276;2277;2278;2279;2280;2281;2282;2283;2284;2285;2286;2287;2288;2289;2290;3590;3591;3592;3593;3594;3595;3596;3597;3598;3599;3600;3601;3602;3603;3604;3605;3606;3607;3608;3609;3610;3637;3638;3639;3640;3660;3661;3662;3663;3664;3665;3666;3667…	330;509;1997;2280;3609;3638;3678;3702;3886;4113;4352;5037;5339;5490;6998;8704	97;98;99;100;101;102;118;119;120	55;146;239;249;281;282;312;345;370
sp|P07686|HEXB_HUMAN;tr|Q5URX0|Q5URX0_HUMAN;tr|H0YA83|H0YA83_HUMAN;tr|H0Y9B6|H0Y9B6_HUMAN	sp|P07686|HEXB_HUMAN;tr|Q5URX0|Q5URX0_HUMAN;tr|H0YA83|H0YA83_HUMAN	4;3;2;1	4;3;2;1	4;3;2;1	sp|P07686|HEXB_HUMAN Beta-hexosaminidase subunit beta OS=Homo sapiens OX=9606 GN=HEXB PE=1 SV=3;tr|Q5URX0|Q5URX0_HUMAN Beta-hexosaminidase subunit beta OS=Homo sapiens OX=9606 GN=HEXB PE=1 SV=1;tr|H0YA83|H0YA83_HUMAN Beta-hexosaminidase subunit beta (Fragm	4	4	4	4	6.5	6.5	6.5	63.111	556	556;331;170;202	0	24.326	91026000	4				164	520;2084;2830;3121	True;True;True;True	547;2185;2984;3289	906;3949;5529;6100	1187;5121;7162;8028	1187;5121;7162;8028	121	273
tr|H3BQF1|H3BQF1_HUMAN;sp|P07741|APT_HUMAN;tr|H3BSW3|H3BSW3_HUMAN;tr|H3BQZ9|H3BQZ9_HUMAN;tr|H3BQB1|H3BQB1_HUMAN	tr|H3BQF1|H3BQF1_HUMAN;sp|P07741|APT_HUMAN;tr|H3BSW3|H3BSW3_HUMAN;tr|H3BQZ9|H3BQZ9_HUMAN;tr|H3BQB1|H3BQB1_HUMAN	4;4;3;3;3	4;4;3;3;3	4;4;3;3;3	tr|H3BQF1|H3BQF1_HUMAN Adenine phosphoribosyltransferase (Fragment) OS=Homo sapiens OX=9606 GN=APRT PE=1 SV=8;sp|P07741|APT_HUMAN Adenine phosphoribosyltransferase OS=Homo sapiens OX=9606 GN=APRT PE=1 SV=2;tr|H3BSW3|H3BSW3_HUMAN Adenine phosphoribosyltrans	5	4	4	4	28.4	28.4	28.4	16.323	148	148;180;63;153;162	0	37.263	366540000	6				165	19;55;438;1383	True;True;True;True	20;58;456;1448	27;82;83;768;2593	32;91;92;93;1023;3334	32;91;1023;3334
sp|P07814|SYEP_HUMAN;tr|V9GYZ6|V9GYZ6_HUMAN	sp|P07814|SYEP_HUMAN;tr|V9GYZ6|V9GYZ6_HUMAN	10;7	10;7	10;7	sp|P07814|SYEP_HUMAN Bifunctional glutamate/proline--tRNA ligase OS=Homo sapiens OX=9606 GN=EPRS PE=1 SV=5;tr|V9GYZ6|V9GYZ6_HUMAN Bifunctional glutamate/proline--tRNA ligase (Fragment) OS=Homo sapiens OX=9606 GN=EPRS PE=1 SV=1	2	10	10	10	7.9	7.9	7.9	170.59	1512	1512;968	0	77.671	387770000	17				166	337;505;986;1496;1596;1982;2198;2206;2320;3000	True;True;True;True;True;True;True;True;True;True	351;531;1041;1564;1673;2070;2315;2324;2445;3164	618;619;881;882;1829;2800;2992;2993;2994;3781;4209;4229;4230;4458;4459;5922;5923	852;853;1154;1155;2381;3612;3847;3848;3849;4927;5459;5480;5481;5757;5758;7805;7806	852;1154;2381;3612;3848;4927;5459;5481;5757;7805	122;123;124	195;299;1474
sp|P07900|HS90A_HUMAN;sp|Q58FG0|HS905_HUMAN;tr|G3V2J8|G3V2J8_HUMAN;sp|Q14568|HS902_HUMAN;sp|Q58FF6|H90B4_HUMAN;sp|Q58FG1|HS904_HUMAN	sp|P07900|HS90A_HUMAN	21;5;4;4;4;1	12;2;2;1;0;0	12;2;2;1;0;0	sp|P07900|HS90A_HUMAN Heat shock protein HSP 90-alpha OS=Homo sapiens OX=9606 GN=HSP90AA1 PE=1 SV=5	6	21	12	12	30.3	19.5	19.5	84.659	732	732;334;174;343;505;418	0	92.704	623310000	14				167	51;487;513;646;687;688;689;751;809;1253;1280;1308;1313;1336;1609;1780;2185;2759;3331;3359;3433	False;True;True;False;False;False;False;True;True;False;False;True;True;True;True;True;True;True;False;False;True	54;511;539;682;725;726;727;793;855;1314;1342;1370;1375;1401;1686;1863;2302;2910;2911;3509;3539;3614	77;852;893;1159;1247;1248;1249;1250;1372;1475;2314;2315;2316;2371;2372;2373;2374;2436;2442;2515;3019;3351;3352;4194;5408;5409;6513;6552;6553;6670	85;86;1123;1174;1501;1625;1626;1627;1628;1807;1928;2965;2966;2967;2968;3064;3065;3066;3067;3134;3141;3235;3877;4322;4323;5444;7020;7021;8606;8645;8646;8784	85;1123;1174;1501;1625;1626;1628;1807;1928;2965;3067;3134;3141;3235;3877;4322;5444;7021;8606;8646;8784	125;126;127	180;625;628
sp|P07942|LAMB1_HUMAN;tr|G3XAI2|G3XAI2_HUMAN	sp|P07942|LAMB1_HUMAN;tr|G3XAI2|G3XAI2_HUMAN	9;9	9;9	9;9	sp|P07942|LAMB1_HUMAN Laminin subunit beta-1 OS=Homo sapiens OX=9606 GN=LAMB1 PE=1 SV=2;tr|G3XAI2|G3XAI2_HUMAN Laminin subunit beta-1 OS=Homo sapiens OX=9606 GN=LAMB1 PE=1 SV=1	2	9	9	9	5.7	5.7	5.7	198.04	1786	1786;1810	0	64.638	272080000	12				168	28;80;205;435;516;580;616;830;1521	True;True;True;True;True;True;True;True;True	30;83;214;453;543;613;651;877;1592	41;129;384;764;900;1037;1038;1116;1506;2849	47;160;528;1018;1019;1181;1349;1350;1451;1961;3682;3683	47;160;528;1019;1181;1349;1451;1961;3682	128;129;130;131;132;133	1263;1264;1360;1361;1445;1721
sp|P07996|TSP1_HUMAN;CON__Q28194;tr|A8MZG1|A8MZG1_HUMAN	sp|P07996|TSP1_HUMAN;CON__Q28194	12;8;3	12;8;3	12;8;3	sp|P07996|TSP1_HUMAN Thrombospondin-1 OS=Homo sapiens OX=9606 GN=THBS1 PE=1 SV=2;	3	12	12	12	10.8	10.8	10.8	129.38	1170	1170;1170;94	0	78.72	352940000	12			+	169	240;480;987;1054;1160;1224;1384;1385;1707;2819;3227;3275	True;True;True;True;True;True;True;True;True;True;True;True	251;504;1042;1109;1219;1285;1449;1450;1787;2972;3397;3453	443;844;1830;1945;2155;2277;2594;2595;3219;5502;6282;6397	600;1115;2382;2521;2773;2920;3335;3336;4125;7131;7132;8274;8429	600;1115;2382;2521;2773;2920;3335;3336;4125;7132;8274;8429	134	1125
sp|P08133|ANXA6_HUMAN;tr|E7EMC6|E7EMC6_HUMAN;tr|E5RJF5|E5RJF5_HUMAN;tr|E5RK63|E5RK63_HUMAN	sp|P08133|ANXA6_HUMAN	11;5;1;1	11;5;1;1	4;0;1;1	sp|P08133|ANXA6_HUMAN Annexin A6 OS=Homo sapiens OX=9606 GN=ANXA6 PE=1 SV=3	4	11	11	4	18	18	6.2	75.872	673	673;330;129;150	0	72.999	282480000	12				170	206;347;658;1043;1126;1475;2144;2253;2477;2865;2919	True;True;True;True;True;True;True;True;True;True;True	215;362;695;1098;1181;1542;2254;2375;2613;2614;3021;3079	385;637;1178;1927;2099;2767;4055;4324;4785;4786;5613;5736	529;876;1521;2503;2708;3564;5247;5591;6198;6199;7308;7471	529;876;1521;2503;2708;3564;5247;5591;6198;7308;7471	135;136	127;286
tr|F5GZS6|F5GZS6_HUMAN;sp|P08195|4F2_HUMAN;tr|J3KPF3|J3KPF3_HUMAN;tr|F5H0E2|F5H0E2_HUMAN;tr|F5GZI0|F5GZI0_HUMAN;tr|H0YFX4|H0YFX4_HUMAN;tr|H0YFS2|H0YFS2_HUMAN;tr|F5H867|F5H867_HUMAN	tr|F5GZS6|F5GZS6_HUMAN;sp|P08195|4F2_HUMAN;tr|J3KPF3|J3KPF3_HUMAN	10;10;10;3;3;2;2;1	10;10;10;3;3;2;2;1	10;10;10;3;3;2;2;1	tr|F5GZS6|F5GZS6_HUMAN 4F2 cell-surface antigen heavy chain OS=Homo sapiens OX=9606 GN=SLC3A2 PE=1 SV=1;sp|P08195|4F2_HUMAN 4F2 cell-surface antigen heavy chain OS=Homo sapiens OX=9606 GN=SLC3A2 PE=1 SV=3;tr|J3KPF3|J3KPF3_HUMAN 4F2 cell-surface antigen hea	8	10	10	10	21.7	21.7	21.7	64.872	599	599;630;631;145;175;122;247;135	0	85.245	1064500000	15				171	52;383;463;636;1137;1180;1824;1869;2969;3100	True;True;True;True;True;True;True;True;True;True	55;399;482;671;1192;1240;1908;1955;3131;3268	78;688;799;1144;2117;2118;2199;2200;3427;3499;3500;5807;6063	87;933;1055;1484;1485;2733;2734;2820;2821;2822;4418;4528;4529;7550;7971	87;933;1055;1484;2734;2821;4418;4529;7550;7971
sp|P17858|PFKAL_HUMAN;sp|P08237|PFKAM_HUMAN;tr|A0A2R8Y891|A0A2R8Y891_HUMAN	sp|P17858|PFKAL_HUMAN;sp|P08237|PFKAM_HUMAN;tr|A0A2R8Y891|A0A2R8Y891_HUMAN	2;2;2	1;1;1	1;1;1	sp|P17858|PFKAL_HUMAN ATP-dependent 6-phosphofructokinase, liver type OS=Homo sapiens OX=9606 GN=PFKL PE=1 SV=6;sp|P08237|PFKAM_HUMAN ATP-dependent 6-phosphofructokinase, muscle type OS=Homo sapiens OX=9606 GN=PFKM PE=1 SV=2;tr|A0A2R8Y891|A0A2R8Y891_HUMAN	3	2	1	1	2.3	1.2	1.2	85.018	780	780;780;883	0.0069444	6.4963	29230000	2				172	1086;3246	False;True	1141;3418	2048;6336;6337	2653;8359;8360	2653;8359
sp|P08238|HS90B_HUMAN;sp|Q58FF7|H90B3_HUMAN;sp|Q58FF8|H90B2_HUMAN;tr|F8W026|F8W026_HUMAN;tr|Q96GW1|Q96GW1_HUMAN;tr|A0A1W2PRR1|A0A1W2PRR1_HUMAN;sp|P14625|ENPL_HUMAN	sp|P08238|HS90B_HUMAN	25;10;7;1;1;1;1	25;10;7;1;1;1;1	16;4;4;1;1;1;1	sp|P08238|HS90B_HUMAN Heat shock protein HSP 90-beta OS=Homo sapiens OX=9606 GN=HSP90AB1 PE=1 SV=4	7	25	25	16	31.5	31.5	20.6	83.263	724	724;597;381;48;315;315;803	0	202.98	2612200000	44				173	45;51;488;646;687;688;689;750;805;1253;1280;1312;1378;1388;1389;1390;1608;1781;1782;2384;2547;2856;3331;3355;3359	True;True;True;True;True;True;True;True;True;True;True;True;True;True;True;True;True;True;True;True;True;True;True;True;True	47;54;512;513;514;682;725;726;727;792;850;1314;1342;1374;1443;1453;1454;1455;1685;1864;1865;2514;2688;3010;3509;3534;3535;3539	61;62;77;853;854;855;856;857;1159;1247;1248;1249;1250;1370;1371;1466;1467;2314;2315;2316;2371;2372;2373;2374;2440;2441;2584;2599;2600;2601;2602;3018;3353;3354;3355;4605;4924;5584;5585;6513;6544;6545;6552;6553	69;70;85;86;1124;1125;1126;1127;1128;1501;1625;1626;1627;1628;1804;1805;1806;1919;1920;2965;2966;2967;2968;3064;3065;3066;3067;3138;3139;3140;3321;3322;3340;3341;3342;3343;3876;4324;4325;4326;5977;6379;7254;7255;8606;8637;8638;8645;8646	69;85;1124;1501;1625;1626;1628;1806;1919;2965;3067;3139;3321;3340;3341;3343;3876;4324;4326;5977;6379;7255;8606;8637;8646	137;138;139;140	466;617;620;621
sp|P08243|ASNS_HUMAN;tr|F8WEJ5|F8WEJ5_HUMAN;tr|C9J057|C9J057_HUMAN;tr|C9JM09|C9JM09_HUMAN;tr|C9JT45|C9JT45_HUMAN;tr|C9JLN6|C9JLN6_HUMAN	sp|P08243|ASNS_HUMAN;tr|F8WEJ5|F8WEJ5_HUMAN	10;5;4;2;2;1	10;5;4;2;2;1	10;5;4;2;2;1	sp|P08243|ASNS_HUMAN Asparagine synthetase [glutamine-hydrolyzing] OS=Homo sapiens OX=9606 GN=ASNS PE=1 SV=4;tr|F8WEJ5|F8WEJ5_HUMAN Asparagine synthetase [glutamine-hydrolyzing] OS=Homo sapiens OX=9606 GN=ASNS PE=1 SV=1	6	10	10	10	20.9	20.9	20.9	64.369	561	561;401;214;118;162;63	0	68.278	650080000	22				174	224;610;768;1705;1757;2909;2990;3016;3042;3304	True;True;True;True;True;True;True;True;True;True	235;645;811;1784;1785;1840;3066;3152;3153;3181;3208;3482	411;1108;1109;1406;1407;3214;3215;3216;3217;3302;5706;5707;5708;5709;5710;5842;5843;5844;5845;5946;5985;6446	557;1441;1442;1853;1854;4119;4120;4121;4122;4123;4243;7439;7440;7441;7442;7443;7594;7595;7596;7597;7838;7881;8489	557;1441;1853;4123;4243;7440;7594;7838;7881;8489	141;142	59;201
tr|C9J9X7|C9J9X7_HUMAN;tr|C9JR96|C9JR96_HUMAN;sp|P08473|NEP_HUMAN	tr|C9J9X7|C9J9X7_HUMAN;tr|C9JR96|C9JR96_HUMAN;sp|P08473|NEP_HUMAN	1;1;1	1;1;1	1;1;1	tr|C9J9X7|C9J9X7_HUMAN Neprilysin (Fragment) OS=Homo sapiens OX=9606 GN=MME PE=1 SV=1;tr|C9JR96|C9JR96_HUMAN Neprilysin (Fragment) OS=Homo sapiens OX=9606 GN=MME PE=1 SV=1;sp|P08473|NEP_HUMAN Neprilysin OS=Homo sapiens OX=9606 GN=MME PE=1 SV=2	3	1	1	1	5.6	5.6	5.6	17.991	161	161;233;750	0.0081301	6.1776	17139000	1				175	2765	TRUE	2917	5415	7027	7027
sp|P08559|ODPA_HUMAN;tr|Q5JPU0|Q5JPU0_HUMAN;tr|Q5JPT9|Q5JPT9_HUMAN;tr|Q5JPU1|Q5JPU1_HUMAN	sp|P08559|ODPA_HUMAN;tr|Q5JPU0|Q5JPU0_HUMAN;tr|Q5JPT9|Q5JPT9_HUMAN;tr|Q5JPU1|Q5JPU1_HUMAN	2;1;1;1	2;1;1;1	2;1;1;1	sp|P08559|ODPA_HUMAN Pyruvate dehydrogenase E1 component subunit alpha, somatic form, mitochondrial OS=Homo sapiens OX=9606 GN=PDHA1 PE=1 SV=3;tr|Q5JPU0|Q5JPU0_HUMAN Pyruvate dehydrogenase E1 component subunit alpha, somatic form, mitochondrial OS=Homo sap	4	2	2	2	4.6	4.6	4.6	43.295	390	390;180;203;205	0	11.344	16000000	1				176	716;3346	True;True	757;3525	1298;6532	1686;8625	1686;8625	143	229
sp|P08758|ANXA5_HUMAN;tr|D6RBL5|D6RBL5_HUMAN;tr|D6RBE9|D6RBE9_HUMAN;tr|E9PHT9|E9PHT9_HUMAN;tr|D6RCN3|D6RCN3_HUMAN	sp|P08758|ANXA5_HUMAN;tr|D6RBL5|D6RBL5_HUMAN;tr|D6RBE9|D6RBE9_HUMAN	11;9;7;5;1	11;9;7;5;1	11;9;7;5;1	sp|P08758|ANXA5_HUMAN Annexin A5 OS=Homo sapiens OX=9606 GN=ANXA5 PE=1 SV=2;tr|D6RBL5|D6RBL5_HUMAN Annexin OS=Homo sapiens OX=9606 GN=ANXA5 PE=1 SV=1;tr|D6RBE9|D6RBE9_HUMAN Annexin OS=Homo sapiens OX=9606 GN=ANXA5 PE=1 SV=1	5	11	11	11	38.8	38.8	38.8	35.936	320	320;260;220;163;35	0	76.632	540180000	13				177	935;1002;1127;1236;1819;2020;2118;2472;2539;3150;3391	True;True;True;True;True;True;True;True;True;True;True	988;1057;1182;1297;1902;2109;2224;2608;2680;3318;3572	1698;1853;1854;2100;2291;3402;3848;3998;4764;4905;6140;6607	2187;2406;2407;2709;2934;4375;5015;5188;6173;6354;8074;8075;8714	2187;2406;2709;2934;4375;5015;5188;6173;6354;8075;8714	144;145;146;147	85;214;259;299
tr|C9J9K3|C9J9K3_HUMAN;sp|P08865|RSSA_HUMAN;tr|A0A0C4DG17|A0A0C4DG17_HUMAN;tr|F8WD59|F8WD59_HUMAN	tr|C9J9K3|C9J9K3_HUMAN;sp|P08865|RSSA_HUMAN;tr|A0A0C4DG17|A0A0C4DG17_HUMAN;tr|F8WD59|F8WD59_HUMAN	12;12;12;7	12;12;12;7	12;12;12;7	tr|C9J9K3|C9J9K3_HUMAN 40S ribosomal protein SA (Fragment) OS=Homo sapiens OX=9606 GN=RPSA PE=1 SV=8;sp|P08865|RSSA_HUMAN 40S ribosomal protein SA OS=Homo sapiens OX=9606 GN=RPSA PE=1 SV=4;tr|A0A0C4DG17|A0A0C4DG17_HUMAN 40S ribosomal protein SA OS=Homo sap	4	12	12	12	59.3	59.3	59.3	29.404	263	263;295;300;116	0	118.12	2259200000	61				178	46;144;494;882;938;981;1640;1875;2448;2503;2504;3421	True;True;True;True;True;True;True;True;True;True;True;True	48;150;520;932;991;1036;1718;1961;2581;2640;2641;2642;2643;3602	63;268;269;270;271;866;867;868;1599;1600;1601;1602;1603;1604;1605;1606;1607;1608;1609;1610;1611;1612;1613;1711;1824;3076;3077;3508;3509;4720;4721;4825;4826;4827;4828;4829;4830;4831;6648;6649;6650;6651	71;345;346;347;348;349;350;351;352;353;1137;1138;1139;2065;2066;2067;2068;2069;2070;2071;2072;2073;2074;2075;2076;2077;2078;2079;2080;2081;2082;2083;2084;2085;2086;2087;2088;2089;2090;2205;2376;3946;3947;3948;4540;4541;4542;6124;6125;6241;6242;6243;6244;6245;6246;6247;6248;8761;8762;8763;8764;8765	71;346;1137;2070;2205;2376;3948;4540;6125;6241;6247;8762	148	10
tr|F8VNT9|F8VNT9_HUMAN;tr|F8VV56|F8VV56_HUMAN;tr|F8W022|F8W022_HUMAN;tr|F8VWK8|F8VWK8_HUMAN;sp|P08962|CD63_HUMAN	tr|F8VNT9|F8VNT9_HUMAN;tr|F8VV56|F8VV56_HUMAN;tr|F8W022|F8W022_HUMAN;tr|F8VWK8|F8VWK8_HUMAN;sp|P08962|CD63_HUMAN	1;1;1;1;1	1;1;1;1;1	1;1;1;1;1	tr|F8VNT9|F8VNT9_HUMAN CD63 antigen (Fragment) OS=Homo sapiens OX=9606 GN=CD63 PE=1 SV=1;tr|F8VV56|F8VV56_HUMAN CD63 antigen OS=Homo sapiens OX=9606 GN=CD63 PE=1 SV=1;tr|F8W022|F8W022_HUMAN Tetraspanin (Fragment) OS=Homo sapiens OX=9606 GN=CD63 PE=1 SV=1;t	5	1	1	1	7.5	7.5	7.5	14.265	133	133;145;215;217;238	0.0018215	6.7782	263520000	5				179	3162	TRUE	3330;3331	6170;6171;6172;6173	8113;8114;8115;8116;8117	8114	149	112
tr|D6RHJ7|D6RHJ7_HUMAN;tr|B7Z415|B7Z415_HUMAN;tr|D6RGG7|D6RGG7_HUMAN;sp|P09417|DHPR_HUMAN	tr|D6RHJ7|D6RHJ7_HUMAN;tr|B7Z415|B7Z415_HUMAN;tr|D6RGG7|D6RGG7_HUMAN;sp|P09417|DHPR_HUMAN	1;1;1;1	1;1;1;1	1;1;1;1	tr|D6RHJ7|D6RHJ7_HUMAN Dihydropteridine reductase OS=Homo sapiens OX=9606 GN=QDPR PE=1 SV=1;tr|B7Z415|B7Z415_HUMAN Dihydropteridine reductase OS=Homo sapiens OX=9606 GN=QDPR PE=1 SV=1;tr|D6RGG7|D6RGG7_HUMAN Dihydropteridine reductase OS=Homo sapiens OX=960	4	1	1	1	27.8	27.8	27.8	3.7774	36	36;152;162;244	0.0069565	6.4972	7845700	1				180	1	TRUE	1	3	3	3
tr|Q6P452|Q6P452_HUMAN;sp|P09525|ANXA4_HUMAN	tr|Q6P452|Q6P452_HUMAN;sp|P09525|ANXA4_HUMAN	2;2	2;2	2;2	tr|Q6P452|Q6P452_HUMAN Annexin OS=Homo sapiens OX=9606 GN=ANXA4 PE=1 SV=1;sp|P09525|ANXA4_HUMAN Annexin A4 OS=Homo sapiens OX=9606 GN=ANXA4 PE=1 SV=4	2	2	2	2	7.4	7.4	7.4	33.552	299	299;319	0	15.197	11724000	2				181	385;3157	True;True	401;3325	690;6164	935;8107	935;8107
sp|P09543|CN37_HUMAN	sp|P09543|CN37_HUMAN	1	1	1	sp|P09543|CN37_HUMAN 2,3-cyclic-nucleotide 3-phosphodiesterase OS=Homo sapiens OX=9606 GN=CNP PE=1 SV=2	1	1	1	1	2.4	2.4	2.4	47.578	421	421	0.0052817	6.5333	4218300	1				182	1110	TRUE	1165	2077	2685	2685
tr|J3QS39|J3QS39_HUMAN;tr|J3QTR3|J3QTR3_HUMAN;tr|F5H6Q2|F5H6Q2_HUMAN;sp|P62987|RL40_HUMAN;tr|F5GYU3|F5GYU3_HUMAN;tr|F5H2Z3|F5H2Z3_HUMAN;tr|F5H265|F5H265_HUMAN;tr|B4DV12|B4DV12_HUMAN;tr|F5H388|F5H388_HUMAN;sp|P62979|RS27A_HUMAN;tr|F5H747|F5H747_HUMAN;tr|F5GXK7|F5GXK7_HUMAN;tr|J3QKN0|J3QKN0_HUMAN;tr|Q5PY61|Q5PY61_HUMAN;sp|P0CG47|UBB_HUMAN;tr|Q96C32|Q96C32_HUMAN;sp|P0CG48|UBC_HUMAN;tr|M0R1V7|M0R1V7_…	tr|J3QS39|J3QS39_HUMAN;tr|J3QTR3|J3QTR3_HUMAN;tr|F5H6Q2|F5H6Q2_HUMAN;sp|P62987|RL40_HUMAN;tr|F5GYU3|F5GYU3_HUMAN;tr|F5H2Z3|F5H2Z3_HUMAN;tr|F5H265|F5H265_HUMAN;tr|B4DV12|B4DV12_HUMAN;tr|F5H388|F5H388_HUMAN;sp|P62979|RS27A_HUMAN;tr|F5H747|F5H747_HUMAN;tr|F5GXK7|F5GXK7_HUMAN;tr|J3QKN0|J3QKN0_HUMAN;tr|Q5PY61|Q5PY61_HUMAN;sp|P0CG47|UBB_HUMAN;tr|Q96C32|Q96C32_HUMAN;sp|P0CG48|UBC_HUMAN;tr|M0R1V7|M0R1V7_…	3;3;3;3;3;3;3;3;3;3;3;3;3;3;3;3;3;2;2;2;2;2;1;1	3;3;3;3;3;3;3;3;3;3;3;3;3;3;3;3;3;2;2;2;2;2;1;1	3;3;3;3;3;3;3;3;3;3;3;3;3;3;3;3;3;2;2;2;2;2;1;1	tr|J3QS39|J3QS39_HUMAN Polyubiquitin-B (Fragment) OS=Homo sapiens OX=9606 GN=UBB PE=1 SV=1;tr|J3QTR3|J3QTR3_HUMAN Ubiquitin-40S ribosomal protein S27a (Fragment) OS=Homo sapiens OX=9606 GN=RPS27A PE=1 SV=1;tr|F5H6Q2|F5H6Q2_HUMAN Polyubiquitin-C (Fragment)	24	3	3	3	36.6	36.6	36.6	10.469	93	93;106;122;128;134;136;149;153;155;156;160;169;206;229;229;305;685;63;95;114;138;156;43;61	0	30.704	465730000	13				183	817;2816;2850	True;True;True	863;2969;3004	1489;1490;5494;5495;5496;5497;5498;5571;5572	1944;1945;7117;7118;7119;7120;7121;7122;7123;7124;7125;7241;7242	1945;7119;7241
sp|P0DMV9|HS71B_HUMAN;sp|P0DMV8|HS71A_HUMAN;tr|A0A0G2JIW1|A0A0G2JIW1_HUMAN;tr|V9GZ37|V9GZ37_HUMAN	sp|P0DMV9|HS71B_HUMAN;sp|P0DMV8|HS71A_HUMAN;tr|A0A0G2JIW1|A0A0G2JIW1_HUMAN;tr|V9GZ37|V9GZ37_HUMAN	18;18;18;11	16;16;16;10	8;8;8;4	sp|P0DMV9|HS71B_HUMAN Heat shock 70 kDa protein 1B OS=Homo sapiens OX=9606 GN=HSPA1B PE=1 SV=1;sp|P0DMV8|HS71A_HUMAN Heat shock 70 kDa protein 1A OS=Homo sapiens OX=9606 GN=HSPA1A PE=1 SV=1;tr|A0A0G2JIW1|A0A0G2JIW1_HUMAN Heat shock 70 kDa protein 1B OS=Hom	4	18	16	8	34.5	31.4	15	70.051	641	641;641;642;476	0	139.74	1904600000	27				184	237;280;352;707;908;921;1450;1592;1862;1956;2009;2087;2105;2202;2435;2537;2926;3365	True;True;True;True;True;True;True;True;True;True;True;False;True;True;True;True;False;True	248;291;367;747;959;973;974;1516;1668;1669;1947;2043;2098;2188;2209;2210;2319;2567;2677;2678;3086;3545	439;440;521;522;523;643;1279;1652;1678;1679;2706;2987;2988;3489;3668;3832;3952;3974;3975;4224;4691;4901;4902;5743;5744;5745;6563;6564;6565	596;597;715;716;717;883;1657;2133;2164;2165;3490;3491;3842;3843;4516;4743;4997;5124;5147;5148;5474;5475;6085;6350;6351;7479;7480;7481;8658;8659;8660	596;715;883;1657;2133;2165;3490;3842;4516;4743;4997;5124;5148;5474;6085;6350;7480;8658	150;151;152	87;381;549
sp|P10253|LYAG_HUMAN;tr|I3L0S5|I3L0S5_HUMAN;tr|I3L3L3|I3L3L3_HUMAN	sp|P10253|LYAG_HUMAN;tr|I3L0S5|I3L0S5_HUMAN;tr|I3L3L3|I3L3L3_HUMAN	4;2;2	4;2;2	4;2;2	sp|P10253|LYAG_HUMAN Lysosomal alpha-glucosidase OS=Homo sapiens OX=9606 GN=GAA PE=1 SV=4;tr|I3L0S5|I3L0S5_HUMAN Lysosomal alpha-glucosidase (Fragment) OS=Homo sapiens OX=9606 GN=GAA PE=1 SV=1;tr|I3L3L3|I3L3L3_HUMAN Lysosomal alpha-glucosidase (Fragment) O	3	4	4	4	4.2	4.2	4.2	105.32	952	952;208;284	0	32.059	96116000	9				185	362;1726;2273;3240	True;True;True;True	377;1807;1808;2397;3412	656;657;658;659;3253;3254;3255;4352;6329	899;900;901;902;4176;4177;4178;5619;8352	899;4176;5619;8352	153;154	172;173
tr|E9PK85|E9PK85_HUMAN;sp|P62070|RRAS2_HUMAN;sp|P10301|RRAS_HUMAN	tr|E9PK85|E9PK85_HUMAN;sp|P62070|RRAS2_HUMAN;sp|P10301|RRAS_HUMAN	1;1;1	1;1;1	1;1;1	tr|E9PK85|E9PK85_HUMAN Ras-related protein R-Ras2 (Fragment) OS=Homo sapiens OX=9606 GN=RRAS2 PE=1 SV=1;sp|P62070|RRAS2_HUMAN Ras-related protein R-Ras2 OS=Homo sapiens OX=9606 GN=RRAS2 PE=1 SV=1;sp|P10301|RRAS_HUMAN Ras-related protein R-Ras OS=Homo sapie	3	1	1	1	9.6	9.6	9.6	19.569	166	166;204;218	0	6.9593	17638000	1				186	1717	TRUE	1798	3242	4162	4162	155	59
sp|P30685|1B35_HUMAN;sp|P30498|1B78_HUMAN;sp|P30491|1B53_HUMAN;sp|P30490|1B52_HUMAN;sp|P18464|1B51_HUMAN;sp|P10319|1B58_HUMAN;tr|A0A1W2PR11|A0A1W2PR11_HUMAN;sp|Q95365|1B38_HUMAN;sp|Q29940|1B59_HUMAN;sp|Q29836|1B67_HUMAN;sp|Q29718|1B82_HUMAN;sp|P30495|1B56_HUMAN;sp|P30493|1B55_HUMAN;sp|P30492|1B54_HUMAN;sp|P30484|1B46_HUMAN;sp|P30480|1B42_HUMAN;sp|P30475|1B39_HUMAN;sp|P30466|1B18_HUMAN;sp|P30464|1…	sp|P30685|1B35_HUMAN;sp|P30498|1B78_HUMAN;sp|P30491|1B53_HUMAN;sp|P30490|1B52_HUMAN;sp|P18464|1B51_HUMAN;sp|P10319|1B58_HUMAN;tr|A0A1W2PR11|A0A1W2PR11_HUMAN;sp|Q95365|1B38_HUMAN;sp|Q29940|1B59_HUMAN;sp|Q29836|1B67_HUMAN;sp|Q29718|1B82_HUMAN;sp|P30495|1B56_HUMAN;sp|P30493|1B55_HUMAN;sp|P30492|1B54_HUMAN;sp|P30484|1B46_HUMAN;sp|P30480|1B42_HUMAN;sp|P30475|1B39_HUMAN;sp|P30466|1B18_HUMAN;sp|P30464|1…	5;5;5;5;5;5;4;4;4;4;4;4;4;4;4;4;4;4;4;4;4;4;4;4;4;4;4;4;4;4;4;4;4;3;3;3;3;3;3;3;3;3;3;3;3;3;3;3;3;3;3;3;3;3;3;3;3;3;3;3;3;3;3;3;3;3;2;2;1;1;1;1;1;1;1;1;1;1;1;1;1;1;1;1;1;1	3;3;3;3;3;3;2;2;2;2;2;2;2;2;2;2;2;2;2;2;2;2;2;2;2;2;2;2;2;2;2;2;2;1;1;1;1;1;1;1;1;1;2;1;1;1;1;1;1;1;1;2;2;1;1;1;2;2;2;1;2;1;1;2;1;1;1;2;1;1;1;1;1;1;1;1;1;1;1;1;1;1;1;1;1;1	1;1;1;1;1;1;0;1;1;1;1;1;1;1;1;1;1;1;1;1;1;1;1;1;1;1;0;0;0;0;0;0;0;1;1;1;1;1;0;0;0;0;0;1;1;1;1;1;1;1;1;1;1;0;0;0;0;0;0;0;0;0;0;0;0;0;0;0;0;0;0;0;0;0;0;0;0;0;0;0;0;0;0;0;0;0	sp|P30685|1B35_HUMAN HLA class I histocompatibility antigen, B-35 alpha chain OS=Homo sapiens OX=9606 GN=HLA-B PE=1 SV=1;sp|P30498|1B78_HUMAN HLA class I histocompatibility antigen, B-78 alpha chain OS=Homo sapiens OX=9606 GN=HLA-B PE=1 SV=1;sp|P30491|1B53	86	5	3	1	16	12.4	5.5	40.455	362	362;362;362;362;362;362;325;362;362;362;362;362;362;362;362;362;362;362;362;362;362;362;362;362;362;363;366;366;366;366;368;372;397;241;241;241;241;241;244;244;325;339;355;362;362;362;362;362;362;362;362;362;362;366;366;366;366;366;366;368;368;372;372;372;397;397;244;366;131;131;131;131;131;224;224;224;224;246;246;246;253;261;261;261;261;261	0	22.324	78032000	3				187	404;405;902;2802;3299	False;True;True;True;False	421;422;953;2955;3477	722;723;1645;5476;6436;6437	976;977;2126;7097;8473;8474	976;977;2126;7097;8473
sp|P10412|H14_HUMAN	sp|P10412|H14_HUMAN	1	1	1	sp|P10412|H14_HUMAN Histone H1.4 OS=Homo sapiens OX=9606 GN=HIST1H1E PE=1 SV=2	1	1	1	1	7.3	7.3	7.3	21.865	219	219	0	6.9361	7467700	1				188	2489	TRUE	2626	4805	6220	6220
sp|P10619|PPGB_HUMAN;tr|X6R5C5|X6R5C5_HUMAN;tr|X6R8A1|X6R8A1_HUMAN	sp|P10619|PPGB_HUMAN;tr|X6R5C5|X6R5C5_HUMAN;tr|X6R8A1|X6R8A1_HUMAN	1;1;1	1;1;1	1;1;1	sp|P10619|PPGB_HUMAN Lysosomal protective protein OS=Homo sapiens OX=9606 GN=CTSA PE=1 SV=2;tr|X6R5C5|X6R5C5_HUMAN Carboxypeptidase OS=Homo sapiens OX=9606 GN=CTSA PE=1 SV=1;tr|X6R8A1|X6R8A1_HUMAN Carboxypeptidase OS=Homo sapiens OX=9606 GN=CTSA PE=1 SV=1	3	1	1	1	1.7	1.7	1.7	54.465	480	480;481;498	1	-2	7846500	1	+			189	2604	TRUE	2748	5077	6591	6591	156	377
sp|P10809|CH60_HUMAN	sp|P10809|CH60_HUMAN	1	1	1	sp|P10809|CH60_HUMAN 60 kDa heat shock protein, mitochondrial OS=Homo sapiens OX=9606 GN=HSPD1 PE=1 SV=2	1	1	1	1	2.1	2.1	2.1	61.054	573	573	0.0079745	6.0718	13625000	1				190	2103	TRUE	2207	3972	5145	5145
sp|P10909|CLUS_HUMAN;tr|E7ERK6|E7ERK6_HUMAN;tr|H0YC35|H0YC35_HUMAN;tr|H0YLK8|H0YLK8_HUMAN;tr|H0YAS8|H0YAS8_HUMAN;tr|E7ETB4|E7ETB4_HUMAN;tr|E5RJZ5|E5RJZ5_HUMAN;tr|E5RG36|E5RG36_HUMAN;tr|E5RGB0|E5RGB0_HUMAN;tr|E5RH61|E5RH61_HUMAN	sp|P10909|CLUS_HUMAN;tr|E7ERK6|E7ERK6_HUMAN;tr|H0YC35|H0YC35_HUMAN;tr|H0YLK8|H0YLK8_HUMAN	13;7;7;7;6;6;5;4;4;4	13;7;7;7;6;6;5;4;4;4	13;7;7;7;6;6;5;4;4;4	sp|P10909|CLUS_HUMAN Clusterin OS=Homo sapiens OX=9606 GN=CLU PE=1 SV=1;tr|E7ERK6|E7ERK6_HUMAN Clusterin (Fragment) OS=Homo sapiens OX=9606 GN=CLU PE=1 SV=1;tr|H0YC35|H0YC35_HUMAN Clusterin (Fragment) OS=Homo sapiens OX=9606 GN=CLU PE=1 SV=1;tr|H0YLK8|H0YL	10	13	13	13	27.6	27.6	27.6	52.494	449	449;204;284;297;140;271;139;82;129;135	0	93.409	1753400000	35				191	275;721;741;1381;1644;1657;1679;1751;2390;2519;2843;2844;3244	True;True;True;True;True;True;True;True;True;True;True;True;True	286;762;783;1446;1722;1735;1757;1834;2520;2658;2997;2998;3416	514;515;1303;1304;1305;1355;1356;1357;1358;1359;1360;1361;2589;2590;2591;3085;3086;3120;3164;3294;3295;3296;4613;4874;4875;5558;5559;6333;6334	706;707;1691;1692;1693;1694;1785;1786;1787;1788;1789;1790;1791;1792;1793;1794;1795;3329;3330;3331;3332;3956;3957;4006;4056;4235;4236;4237;5986;6322;6323;7228;7229;8356;8357	706;1692;1792;3332;3957;4006;4056;4237;5986;6322;7228;7229;8356
sp|P11021|BIP_HUMAN	sp|P11021|BIP_HUMAN	4	3	3	sp|P11021|BIP_HUMAN Endoplasmic reticulum chaperone BiP OS=Homo sapiens OX=9606 GN=HSPA5 PE=1 SV=2	1	4	3	3	8	5.5	5.5	72.332	654	654	0	20.703	28774000	4				192	193;351;1448;2200	True;True;False;True	200;366;1514;2317	360;361;642;2702;2703;4220	501;502;882;3485;3486;3487;5470	501;882;3487;5470	157	196
sp|P11047|LAMC1_HUMAN	sp|P11047|LAMC1_HUMAN	11	11	11	sp|P11047|LAMC1_HUMAN Laminin subunit gamma-1 OS=Homo sapiens OX=9606 GN=LAMC1 PE=1 SV=3	1	11	11	11	8.3	8.3	8.3	177.6	1609	1609	0	84.371	280920000	12				193	126;415;562;624;1309;1636;1944;2222;2430;2724;3205	True;True;True;True;True;True;True;True;True;True;True	131;433;594;659;1371;1714;2031;2342;2562;2874;3375	243;736;1007;1124;1125;2437;3058;3636;4261;4684;5331;6257	314;990;1312;1459;1460;3135;3921;4705;4706;5520;6077;6931;8244	314;990;1312;1459;3135;3921;4706;5520;6077;6931;8244	158;159	1100;1573
sp|P11142|HSP7C_HUMAN;tr|E9PKE3|E9PKE3_HUMAN;tr|E9PNE6|E9PNE6_HUMAN;tr|E9PN89|E9PN89_HUMAN;tr|A8K7Q2|A8K7Q2_HUMAN;tr|E9PLF4|E9PLF4_HUMAN;tr|E9PQQ4|E9PQQ4_HUMAN;tr|E9PQK7|E9PQK7_HUMAN;sp|P54652|HSP72_HUMAN;tr|E9PI65|E9PI65_HUMAN;tr|E9PPY6|E9PPY6_HUMAN;tr|E9PN25|E9PN25_HUMAN;tr|E9PS65|E9PS65_HUMAN;tr|E9PM13|E9PM13_HUMAN	sp|P11142|HSP7C_HUMAN;tr|E9PKE3|E9PKE3_HUMAN;tr|E9PNE6|E9PNE6_HUMAN;tr|E9PN89|E9PN89_HUMAN;tr|A8K7Q2|A8K7Q2_HUMAN	21;20;15;14;11;8;7;7;7;6;5;4;4;3	21;20;15;14;11;8;7;7;7;6;5;4;4;3	11;11;9;7;9;0;0;0;4;1;0;0;3;2	sp|P11142|HSP7C_HUMAN Heat shock cognate 71 kDa protein OS=Homo sapiens OX=9606 GN=HSPA8 PE=1 SV=1;tr|E9PKE3|E9PKE3_HUMAN Heat shock cognate 71 kDa protein OS=Homo sapiens OX=9606 GN=HSPA8 PE=1 SV=1;tr|E9PNE6|E9PNE6_HUMAN Heat shock cognate 71 kDa protein	14	21	21	11	34.8	34.8	20.1	70.897	646	646;627;500;312;410;187;171;178;639;168;137;132;223;150	0	183.85	3734200000	48				194	254;350;437;706;894;909;1223;1448;1449;1861;2087;2201;2203;2209;2391;2538;2636;2668;2926;2951;3006	True;True;True;True;True;True;True;True;True;True;True;True;True;True;True;True;True;True;True;True;True	265;365;455;746;944;960;1284;1514;1515;1946;2188;2318;2320;2321;2327;2328;2521;2522;2679;2784;2816;3086;3113;3170	480;640;641;767;1278;1634;1653;1654;2276;2702;2703;2704;2705;3488;3952;4221;4222;4223;4225;4226;4235;4236;4614;4615;4616;4903;4904;5121;5122;5123;5210;5211;5212;5213;5743;5744;5745;5781;5782;5931	666;879;880;881;1022;1656;2114;2134;2135;2136;2137;2919;3485;3486;3487;3488;3489;4515;5124;5471;5472;5473;5476;5477;5486;5487;5987;5988;5989;6352;6353;6639;6640;6641;6642;6643;6644;6775;6776;6777;6778;7479;7480;7481;7522;7523;7524;7821	666;879;1022;1656;2114;2134;2919;3487;3488;4515;5124;5471;5476;5486;5989;6352;6639;6776;7480;7523;7821	160;161;162	61;87;549
sp|P11166|GTR1_HUMAN	sp|P11166|GTR1_HUMAN	4	4	4	sp|P11166|GTR1_HUMAN Solute carrier family 2, facilitated glucose transporter member 1 OS=Homo sapiens OX=9606 GN=SLC2A1 PE=1 SV=2	1	4	4	4	7.1	7.1	7.1	54.083	492	492	0	28.246	228350000	12				195	1210;1211;2775;3232	True;True;True;True	1271;1272;2927;3402	2252;2253;2254;5425;5426;5427;5428;5429;5430;6288;6289	2889;2890;2891;7038;7039;7040;7041;7042;7043;7044;8280;8281	2889;2890;7040;8281	163	244
sp|P11216|PYGB_HUMAN	sp|P11216|PYGB_HUMAN	2	2	2	sp|P11216|PYGB_HUMAN Glycogen phosphorylase, brain form OS=Homo sapiens OX=9606 GN=PYGB PE=1 SV=5	1	2	2	2	3.2	3.2	3.2	96.695	843	843	0	14.466	21896000	2				196	1114;1311	True;True	1169;1373	2083;2439	2691;3137	2691;3137
sp|P11279|LAMP1_HUMAN	sp|P11279|LAMP1_HUMAN	1	1	1	sp|P11279|LAMP1_HUMAN Lysosome-associated membrane glycoprotein 1 OS=Homo sapiens OX=9606 GN=LAMP1 PE=1 SV=3	1	1	1	1	2.6	2.6	2.6	44.882	417	417	0.0067797	6.3821	94559000	1				197	187	TRUE	194	354	495	495
tr|H0YDT5|H0YDT5_HUMAN;tr|B7Z9I1|B7Z9I1_HUMAN;sp|P11310|ACADM_HUMAN;tr|Q5T4U5|Q5T4U5_HUMAN	tr|H0YDT5|H0YDT5_HUMAN;tr|B7Z9I1|B7Z9I1_HUMAN;sp|P11310|ACADM_HUMAN;tr|Q5T4U5|Q5T4U5_HUMAN	1;1;1;1	1;1;1;1	1;1;1;1	tr|H0YDT5|H0YDT5_HUMAN Medium-chain-specific acyl-CoA dehydrogenase, mitochondrial (Fragment) OS=Homo sapiens OX=9606 GN=ACADM PE=1 SV=1;tr|B7Z9I1|B7Z9I1_HUMAN Medium-chain-specific acyl-CoA dehydrogenase, mitochondrial OS=Homo sapiens OX=9606 GN=ACADM PE=	4	1	1	1	11.9	11.9	11.9	7.0552	67	67;385;421;454	1	-2	6827500	1	+			198	2980	TRUE	3142	5819	7562	7562	164	12
sp|P11413|G6PD_HUMAN;tr|E7EUI8|E7EUI8_HUMAN;tr|E7EM57|E7EM57_HUMAN;tr|E9PD92|E9PD92_HUMAN	sp|P11413|G6PD_HUMAN;tr|E7EUI8|E7EUI8_HUMAN;tr|E7EM57|E7EM57_HUMAN;tr|E9PD92|E9PD92_HUMAN	18;12;11;9	18;12;11;9	18;12;11;9	sp|P11413|G6PD_HUMAN Glucose-6-phosphate 1-dehydrogenase OS=Homo sapiens OX=9606 GN=G6PD PE=1 SV=4;tr|E7EUI8|E7EUI8_HUMAN Glucose-6-phosphate 1-dehydrogenase (Fragment) OS=Homo sapiens OX=9606 GN=G6PD PE=1 SV=8;tr|E7EM57|E7EM57_HUMAN Glucose-6-phosphate 1-	4	18	18	18	36.9	36.9	36.9	59.256	515	515;338;320;256	0	153.06	1316200000	42				199	83;409;483;775;1170;1171;1208;1263;1405;1413;1414;1461;1631;1764;1959;2216;2257;2258	True;True;True;True;True;True;True;True;True;True;True;True;True;True;True;True;True;True	86;426;507;818;819;1229;1230;1231;1269;1324;1471;1479;1480;1527;1709;1847;2046;2335;2379;2380	132;727;728;847;1417;1418;2174;2175;2176;2177;2178;2179;2250;2329;2330;2331;2332;2333;2334;2335;2336;2632;2641;2642;2727;2728;2729;3052;3311;3312;3672;4243;4244;4245;4330;4331;4332	163;981;982;1118;1864;1865;2795;2796;2797;2798;2799;2800;2887;2981;2982;2983;2984;2985;2986;2987;2988;3388;3399;3400;3514;3515;3516;3517;3518;3519;3520;3915;4254;4255;4748;5494;5495;5496;5497;5498;5597;5598;5599	163;982;1118;1865;2797;2800;2887;2983;3388;3399;3400;3514;3915;4255;4748;5495;5597;5598	165;166;167;168	207;212;411;496
sp|P11498|PYC_HUMAN;tr|E9PS68|E9PS68_HUMAN	sp|P11498|PYC_HUMAN	3;1	3;1	3;1	sp|P11498|PYC_HUMAN Pyruvate carboxylase, mitochondrial OS=Homo sapiens OX=9606 GN=PC PE=1 SV=2	2	3	3	3	3.1	3.1	3.1	129.63	1178	1178;298	0	18.254	32220000	4				200	60;355;2904	True;True;True	63;370;3061	91;647;648;5701	102;887;888;7434	102;887;7434
sp|P11586|C1TC_HUMAN;tr|F5H2F4|F5H2F4_HUMAN;tr|V9GYY3|V9GYY3_HUMAN;tr|A0A087WVM4|A0A087WVM4_HUMAN;sp|Q6UB35|C1TM_HUMAN;tr|B7ZM99|B7ZM99_HUMAN	sp|P11586|C1TC_HUMAN;tr|F5H2F4|F5H2F4_HUMAN	28;27;2;1;1;1	28;27;2;1;1;1	28;27;2;1;1;1	sp|P11586|C1TC_HUMAN C-1-tetrahydrofolate synthase, cytoplasmic OS=Homo sapiens OX=9606 GN=MTHFD1 PE=1 SV=3;tr|F5H2F4|F5H2F4_HUMAN C-1-tetrahydrofolate synthase, cytoplasmic OS=Homo sapiens OX=9606 GN=MTHFD1 PE=1 SV=1	6	28	28	28	31.6	31.6	31.6	101.56	935	935;1020;107;913;978;979	0	210.8	2516400000	50				201	331;560;699;712;822;1003;1019;1406;1537;1562;1599;1611;1652;1674;2011;2045;2357;2393;2736;2757;2758;2797;2883;2927;3123;3139;3265;3424	True;True;True;True;True;True;True;True;True;True;True;True;True;True;True;True;True;True;True;True;True;True;True;True;True;True;True;True	345;591;738;753;869;1058;1074;1472;1608;1635;1676;1688;1730;1752;2100;2137;2486;2525;2886;2908;2909;2950;3039;3087;3088;3291;3307;3443;3605	610;611;993;1266;1290;1291;1497;1498;1855;1856;1886;2633;2634;2878;2927;2928;2997;3021;3022;3108;3109;3150;3151;3834;3880;4534;4624;5357;5401;5402;5403;5404;5405;5406;5407;5466;5467;5468;5666;5746;5747;5748;5749;6102;6127;6382;6383;6655	844;845;1297;1644;1676;1677;1678;1952;1953;2408;2409;2446;3389;3390;3717;3776;3777;3778;3852;3879;3880;3993;3994;4038;4039;4999;5048;5860;5997;6965;7013;7014;7015;7016;7017;7018;7019;7087;7088;7089;7395;7482;7483;7484;7485;8031;8060;8061;8413;8414;8769	844;1297;1644;1678;1953;2408;2446;3389;3717;3778;3852;3879;3993;4038;4999;5048;5860;5997;6965;7013;7016;7087;7395;7482;8031;8060;8414;8769	169;170	82;747
sp|P11717|MPRI_HUMAN	sp|P11717|MPRI_HUMAN	2	2	2	sp|P11717|MPRI_HUMAN Cation-independent mannose-6-phosphate receptor OS=Homo sapiens OX=9606 GN=IGF2R PE=1 SV=3	1	2	2	2	0.8	0.8	0.8	274.37	2491	2491	0	11.616	21081000	2				202	107;1962	True;True	110;2049	215;3675	282;4751	282;4751
tr|A0A087X0S5|A0A087X0S5_HUMAN;sp|P12109|CO6A1_HUMAN	tr|A0A087X0S5|A0A087X0S5_HUMAN;sp|P12109|CO6A1_HUMAN	26;26	26;26	26;26	tr|A0A087X0S5|A0A087X0S5_HUMAN Collagen alpha-1(VI) chain OS=Homo sapiens OX=9606 GN=COL6A1 PE=1 SV=1;sp|P12109|CO6A1_HUMAN Collagen alpha-1(VI) chain OS=Homo sapiens OX=9606 GN=COL6A1 PE=1 SV=3	2	26	26	26	32.1	32.1	32.1	108.34	1026	1026;1028	0	261.51	4607100000	84				203	345;511;552;566;785;914;1022;1027;1028;1119;1240;1241;1244;1363;1603;1828;1851;1955;2377;2733;2756;3002;3068;3187;3374;3375	True;True;True;True;True;True;True;True;True;True;True;True;True;True;True;True;True;True;True;True;True;True;True;True;True;True	359;360;537;581;598;829;966;1077;1082;1083;1174;1301;1302;1305;1428;1680;1912;1936;2042;2507;2883;2907;3166;3236;3357;3554;3555	632;633;634;891;954;1011;1435;1436;1667;1889;1890;1900;1901;2091;2092;2295;2296;2299;2300;2301;2552;2553;2554;2555;2556;3004;3433;3475;3476;3658;3659;3660;3661;3662;3663;3664;3665;3666;3667;4597;4598;5353;5354;5400;5926;5927;6021;6022;6214;6215;6585;6586	871;872;873;1166;1167;1168;1169;1170;1171;1172;1245;1316;1888;1889;2150;2449;2450;2473;2474;2700;2701;2938;2939;2942;2943;2944;3273;3274;3275;3276;3277;3278;3279;3280;3281;3859;4431;4497;4498;4499;4500;4501;4502;4503;4731;4732;4733;4734;4735;4736;4737;4738;4739;4740;4741;4742;5969;5970;6958;6959;6960;6961;6962;7012;7809;7810;7811;7812;7813;7814;7921;7922;7923;7924;7925;8172;8173;8174;8175;8176;81…	872;1168;1245;1316;1889;2150;2449;2473;2474;2700;2938;2939;2942;3275;3859;4431;4499;4731;5969;6959;7012;7810;7922;8173;8689;8690	171	238
sp|P12110|CO6A2_HUMAN;tr|C9JH44|C9JH44_HUMAN;tr|H7C0M5|H7C0M5_HUMAN	sp|P12110|CO6A2_HUMAN	16;3;1	16;3;1	16;3;1	sp|P12110|CO6A2_HUMAN Collagen alpha-2(VI) chain OS=Homo sapiens OX=9606 GN=COL6A2 PE=1 SV=4	3	16	16	16	21.8	21.8	21.8	108.58	1019	1019;180;250	0	133.2	2032300000	43				204	429;581;587;1113;1234;1273;1276;1749;1771;2111;2119;2153;2354;2385;3054;3344	True;True;True;True;True;True;True;True;True;True;True;True;True;True;True;True	447;614;620;1168;1295;1334;1338;1832;1854;2216;2217;2225;2263;2482;2483;2515;3221;3523	752;753;1039;1050;1051;2081;2082;2289;2360;2367;3287;3288;3289;3290;3291;3292;3338;3339;3340;3988;3989;3999;4000;4001;4002;4003;4004;4093;4530;4531;4606;4607;6003;6004;6005;6530	1006;1007;1351;1363;1364;2689;2690;2932;3053;3060;4226;4227;4228;4229;4230;4231;4232;4233;4306;4307;4308;5176;5177;5189;5190;5191;5192;5193;5194;5294;5295;5296;5297;5856;5857;5978;5979;7899;7900;7901;7902;7903;7904;8623	1006;1351;1363;2689;2932;3053;3060;4229;4306;5176;5191;5295;5857;5978;7900;8623	172;173	219;982
sp|P12111|CO6A3_HUMAN;tr|I3L392|I3L392_HUMAN	sp|P12111|CO6A3_HUMAN	103;5	103;5	5;0	sp|P12111|CO6A3_HUMAN Collagen alpha-3(VI) chain OS=Homo sapiens OX=9606 GN=COL6A3 PE=1 SV=5	2	103	103	5	41.6	41.6	2.6	343.67	3177	3177;173	0	323.31	24868000000	273				205	26;38;168;174;184;394;401;422;527;582;583;584;756;758;857;864;897;996;1030;1047;1083;1144;1164;1307;1367;1368;1387;1391;1419;1440;1525;1532;1559;1859;1860;1868;1873;1881;1895;1909;1930;1945;1990;2053;2096;2097;2135;2155;2180;2248;2249;2254;2255;2259;2267;2284;2285;2299;2306;2331;2332;2335;2341;2345;2346;2361;2363;2443;2506;2553;2554;2629;2635;2643;2655;2656;2659;2674;2705;2709;2768;2853;2854;2858…	True;True;True;True;True;True;True;True;True;True;True;True;True;True;True;True;True;True;True;True;True;True;True;True;True;True;True;True;True;True;True;True;True;True;True;True;True;True;True;True;True;True;True;True;True;True;True;True;True;True;True;True;True;True;True;True;True;True;True;True;True;True;True;True;True;True;True;True;True;True;True;True;True;True;True;True;True;True;True;True…	28;40;174;180;191;411;418;440;554;615;616;617;799;801;907;914;947;1051;1085;1102;1138;1200;1201;1223;1369;1432;1433;1452;1456;1485;1506;1596;1603;1631;1632;1944;1945;1954;1959;1967;1968;1982;1996;2017;2032;2078;2146;2147;2200;2201;2245;2265;2297;2370;2371;2376;2377;2381;2389;2390;2409;2410;2424;2431;2457;2458;2461;2467;2471;2472;2490;2492;2576;2645;2694;2695;2776;2783;2791;2803;2804;2807;2822;282…	37;52;315;328;329;348;349;350;709;710;711;718;744;913;1040;1041;1042;1043;1044;1045;1046;1378;1380;1563;1564;1565;1574;1638;1845;1903;1938;2044;2127;2128;2129;2130;2131;2161;2435;2562;2563;2597;2598;2603;2604;2647;2648;2690;2691;2692;2693;2694;2857;2858;2870;2871;2872;2919;2920;2921;3485;3486;3487;3496;3497;3498;3504;3505;3506;3515;3516;3517;3518;3548;3549;3563;3602;3603;3604;3605;3637;3789;3890;…	42;58;59;435;449;450;451;452;453;454;488;489;490;491;963;964;965;972;998;1194;1195;1196;1352;1353;1354;1355;1356;1357;1358;1359;1813;1815;2024;2025;2026;2027;2028;2029;2030;2039;2040;2118;2119;2398;2476;2514;2649;2745;2746;2747;2748;2749;2779;3133;3287;3288;3289;3338;3339;3344;3345;3405;3406;3466;3467;3468;3469;3470;3471;3472;3473;3474;3475;3476;3477;3694;3695;3709;3710;3711;3768;3769;3770;4512;4…	42;59;435;453;489;963;972;998;1195;1353;1355;1358;1813;1815;2024;2040;2118;2398;2476;2514;2649;2746;2779;3133;3287;3288;3339;3345;3405;3466;3695;3710;3769;4512;4513;4525;4533;4551;4606;4620;4667;4707;4937;5058;5138;5139;5233;5303;5435;5582;5584;5593;5594;5600;5611;5641;5642;5662;5675;5793;5794;5823;5836;5843;5844;5864;5867;6118;6250;6427;6430;6627;6637;6654;6724;6725;6745;6789;6880;6887;7030;7248…	174;175;176;177;178;179;180;181;182;183;184;185;186	293;515;578;616;663;1086;1992;2491;2706;2742;2810;2988;3175
tr|H0Y4R1|H0Y4R1_HUMAN;sp|P12268|IMDH2_HUMAN;tr|E7ETK5|E7ETK5_HUMAN;tr|C9K0R9|C9K0R9_HUMAN;tr|A0A3B3IRL5|A0A3B3IRL5_HUMAN;tr|C9J381|C9J381_HUMAN;sp|P20839|IMDH1_HUMAN	tr|H0Y4R1|H0Y4R1_HUMAN;sp|P12268|IMDH2_HUMAN	9;9;3;1;1;1;1	9;9;3;1;1;1;1	9;9;3;1;1;1;1	tr|H0Y4R1|H0Y4R1_HUMAN Inosine-5-monophosphate dehydrogenase 2 (Fragment) OS=Homo sapiens OX=9606 GN=IMPDH2 PE=1 SV=1;sp|P12268|IMDH2_HUMAN Inosine-5-monophosphate dehydrogenase 2 OS=Homo sapiens OX=9606 GN=IMPDH2 PE=1 SV=2	7	9	9	9	24.7	24.7	24.7	50.957	470	470;514;279;289;509;513;514	0	70.497	440780000	16				206	208;446;619;1142;1656;1910;2150;2388;2986	True;True;True;True;True;True;True;True;True	217;464;654;1197;1198;1734;1997;2260;2518;3148	387;777;1119;2124;2125;3119;3564;4088;4089;4611;5836;5837;5838	531;1033;1454;2742;2743;4004;4005;4622;5288;5289;5290;5983;5984;7588;7589;7590	531;1033;1454;2742;4005;4622;5288;5984;7589	187;188;189;190	370;376;438;439
sp|P12273|PIP_HUMAN	sp|P12273|PIP_HUMAN	1	1	1	sp|P12273|PIP_HUMAN Prolactin-inducible protein OS=Homo sapiens OX=9606 GN=PIP PE=1 SV=1	1	1	1	1	10.3	10.3	10.3	16.572	146	146	0	8.6459	28144000	1				207	745	TRUE	787	1365	1799	1799
tr|H0YJ11|H0YJ11_HUMAN;tr|H9KV75|H9KV75_HUMAN;sp|P12814|ACTN1_HUMAN;tr|H0YJW3|H0YJW3_HUMAN;tr|H7C5W8|H7C5W8_HUMAN;tr|H7C144|H7C144_HUMAN;tr|F5GXS2|F5GXS2_HUMAN	tr|H0YJ11|H0YJ11_HUMAN;tr|H9KV75|H9KV75_HUMAN;sp|P12814|ACTN1_HUMAN;tr|H0YJW3|H0YJW3_HUMAN;tr|H7C5W8|H7C5W8_HUMAN;tr|H7C144|H7C144_HUMAN;tr|F5GXS2|F5GXS2_HUMAN	2;2;2;1;1;1;1	2;2;2;1;1;1;1	1;1;1;0;0;0;0	tr|H0YJ11|H0YJ11_HUMAN Alpha-actinin-1 (Fragment) OS=Homo sapiens OX=9606 GN=ACTN1 PE=1 SV=1;tr|H9KV75|H9KV75_HUMAN Alpha-actinin-1 OS=Homo sapiens OX=9606 GN=ACTN1 PE=1 SV=1;sp|P12814|ACTN1_HUMAN Alpha-actinin-1 OS=Homo sapiens OX=9606 GN=ACTN1 PE=1 SV=2;	7	2	2	1	11.1	11.1	5.3	24.263	207	207;822;892;251;297;342;521	0	13.308	15568000	2				208	2386;2814	True;True	2516;2967	4608;5491	5980;7113	5980;7113
tr|B1AHC9|B1AHC9_HUMAN;sp|P12956|XRCC6_HUMAN	tr|B1AHC9|B1AHC9_HUMAN;sp|P12956|XRCC6_HUMAN	6;6	6;6	6;6	tr|B1AHC9|B1AHC9_HUMAN X-ray repair cross-complementing protein 6 OS=Homo sapiens OX=9606 GN=XRCC6 PE=1 SV=1;sp|P12956|XRCC6_HUMAN X-ray repair cross-complementing protein 6 OS=Homo sapiens OX=9606 GN=XRCC6 PE=1 SV=2	2	6	6	6	13.2	13.2	13.2	64.283	559	559;609	0	41.371	90564000	6				209	433;767;1490;2137;2778;3050	True;True;True;True;True;True	451;810;1557;2247;2930;3217	762;1405;2788;4043;5433;5999	1016;1852;3586;5235;7047;7895	1016;1852;3586;5235;7047;7895	191	403
sp|P13010|XRCC5_HUMAN;tr|H7C0H9|H7C0H9_HUMAN;tr|C9JZ81|C9JZ81_HUMAN	sp|P13010|XRCC5_HUMAN	7;1;1	7;1;1	7;1;1	sp|P13010|XRCC5_HUMAN X-ray repair cross-complementing protein 5 OS=Homo sapiens OX=9606 GN=XRCC5 PE=1 SV=3	3	7	7	7	9.2	9.2	9.2	82.704	732	732;19;131	0	53.221	194850000	9				210	213;652;653;915;1974;2760;3106	True;True;True;True;True;True;True	223;688;689;967;2062;2912;3274	394;1167;1168;1169;1170;1668;3772;5410;6075	538;1510;1511;1512;1513;2151;4918;7022;7986	538;1511;1513;2151;4918;7022;7986	192;193	40;357
sp|P13473|LAMP2_HUMAN	sp|P13473|LAMP2_HUMAN	1	1	1	sp|P13473|LAMP2_HUMAN Lysosome-associated membrane glycoprotein 2 OS=Homo sapiens OX=9606 GN=LAMP2 PE=1 SV=2	1	1	1	1	2.9	2.9	2.9	44.96	410	410	0	15.857	22169000	1				211	1102	TRUE	1157	2065	2672	2672
tr|H0YCR7|H0YCR7_HUMAN;sp|P13489|RINI_HUMAN	tr|H0YCR7|H0YCR7_HUMAN;sp|P13489|RINI_HUMAN	1;1	1;1	1;1	tr|H0YCR7|H0YCR7_HUMAN Ribonuclease inhibitor (Fragment) OS=Homo sapiens OX=9606 GN=RNH1 PE=1 SV=1;sp|P13489|RINI_HUMAN Ribonuclease inhibitor OS=Homo sapiens OX=9606 GN=RNH1 PE=1 SV=2	2	1	1	1	5.3	5.3	5.3	30.45	285	285;461	0.0066445	6.2863	5412700	1				212	764	TRUE	807	1394	1838	1838
sp|P13611|CSPG2_HUMAN;tr|D6RGZ6|D6RGZ6_HUMAN;tr|E9PF17|E9PF17_HUMAN;tr|Q86W61|Q86W61_HUMAN	sp|P13611|CSPG2_HUMAN;tr|D6RGZ6|D6RGZ6_HUMAN;tr|E9PF17|E9PF17_HUMAN	3;2;2;1	3;2;2;1	3;2;2;1	sp|P13611|CSPG2_HUMAN Versican core protein OS=Homo sapiens OX=9606 GN=VCAN PE=1 SV=3;tr|D6RGZ6|D6RGZ6_HUMAN Versican core protein (Fragment) OS=Homo sapiens OX=9606 GN=VCAN PE=1 SV=1;tr|E9PF17|E9PF17_HUMAN Versican core protein OS=Homo sapiens OX=9606 GN=	4	3	3	3	1.1	1.1	1.1	372.82	3396	3396;1240;1594;354	0	18.994	29426000	3				213	1231;1770;3417	True;True;True	1292;1853;3598	2286;3337;6644	2929;4305;8757	2929;4305;8757
sp|P13639|EF2_HUMAN;tr|K7EJ74|K7EJ74_HUMAN;tr|K7EP67|K7EP67_HUMAN	sp|P13639|EF2_HUMAN	25;1;1	25;1;1	24;0;0	sp|P13639|EF2_HUMAN Elongation factor 2 OS=Homo sapiens OX=9606 GN=EEF2 PE=1 SV=4	3	25	25	24	32.9	32.9	31.7	95.337	858	858;134;223	0	203.91	3271300000	44				214	110;255;334;341;536;643;673;685;832;976;1041;1073;1167;1492;1648;2174;2281;2319;2669;2689;2774;2791;3055;3065;3333	True;True;True;True;True;True;True;True;True;True;True;True;True;True;True;True;True;True;True;True;True;True;True;True;True	113;266;348;355;563;678;710;711;723;879;1030;1096;1128;1226;1559;1726;2290;2291;2405;2444;2817;2838;2926;2943;2944;3222;3233;3511	218;481;482;483;615;623;924;1151;1152;1195;1196;1245;1508;1818;1920;1921;1922;2010;2011;2164;2165;2166;2790;3090;4175;4176;4177;4178;4179;4180;4361;4457;5214;5215;5247;5424;5455;5456;6006;6018;6517	285;667;668;669;670;849;857;1209;1492;1493;1494;1538;1539;1623;1963;2370;2496;2497;2498;2605;2606;2783;2784;2785;3588;3961;5421;5422;5423;5424;5425;5426;5629;5756;6779;6780;6821;7037;7075;7076;7905;7906;7918;8610	285;669;849;857;1209;1492;1539;1623;1963;2370;2497;2605;2784;3588;3961;5423;5629;5756;6779;6821;7037;7075;7905;7918;8610	194;195;196;197;198;199;200;201;202	22;231;256;305;395;396;430;494;697
sp|P13726|TF_HUMAN	sp|P13726|TF_HUMAN	1	1	1	sp|P13726|TF_HUMAN Tissue factor OS=Homo sapiens OX=9606 GN=F3 PE=1 SV=1	1	1	1	1	4.4	4.4	4.4	33.067	295	295	0	12.395	22266000	1				215	2672	TRUE	2820	5218	6783	6783
tr|C9JLK2|C9JLK2_HUMAN;tr|H7C393|H7C393_HUMAN;tr|H7C1U0|H7C1U0_HUMAN;sp|P13798|ACPH_HUMAN;tr|C9JIF9|C9JIF9_HUMAN	tr|C9JLK2|C9JLK2_HUMAN;tr|H7C393|H7C393_HUMAN;tr|H7C1U0|H7C1U0_HUMAN;sp|P13798|ACPH_HUMAN;tr|C9JIF9|C9JIF9_HUMAN	1;1;1;1;1	1;1;1;1;1	1;1;1;1;1	tr|C9JLK2|C9JLK2_HUMAN Acylamino-acid-releasing enzyme (Fragment) OS=Homo sapiens OX=9606 GN=APEH PE=1 SV=1;tr|H7C393|H7C393_HUMAN Acylamino-acid-releasing enzyme (Fragment) OS=Homo sapiens OX=9606 GN=APEH PE=1 SV=1;tr|H7C1U0|H7C1U0_HUMAN Acylamino-acid-re	5	1	1	1	5.6	5.6	5.6	26.028	232	232;284;308;732;737	0	8.0144	16450000	1				216	152	TRUE	158	280	362	362
tr|H0YK49|H0YK49_HUMAN;tr|H0YL12|H0YL12_HUMAN;tr|H0YNX6|H0YNX6_HUMAN;sp|P13804|ETFA_HUMAN	tr|H0YK49|H0YK49_HUMAN;tr|H0YL12|H0YL12_HUMAN;tr|H0YNX6|H0YNX6_HUMAN;sp|P13804|ETFA_HUMAN	1;1;1;1	1;1;1;1	1;1;1;1	tr|H0YK49|H0YK49_HUMAN Electron transfer flavoprotein subunit alpha, mitochondrial OS=Homo sapiens OX=9606 GN=ETFA PE=1 SV=1;tr|H0YL12|H0YL12_HUMAN Electron transfer flavoprotein subunit alpha, mitochondrial (Fragment) OS=Homo sapiens OX=9606 GN=ETFA PE=1	4	1	1	1	7.4	7.4	7.4	24.16	229	229;239;254;333	0	9.2462	30804000	1				217	1876	TRUE	1962	3510	4543	4543
sp|P13807|GYS1_HUMAN	sp|P13807|GYS1_HUMAN	1	1	1	sp|P13807|GYS1_HUMAN Glycogen [starch] synthase, muscle OS=Homo sapiens OX=9606 GN=GYS1 PE=1 SV=2	1	1	1	1	1.9	1.9	1.9	83.785	737	737	0.0066225	6.2658	4834500	1				218	1338	TRUE	1403	2519	3239	3239
sp|P13861|KAP2_HUMAN;tr|H7C330|H7C330_HUMAN;tr|H7C1L0|H7C1L0_HUMAN	sp|P13861|KAP2_HUMAN;tr|H7C330|H7C330_HUMAN	4;3;1	4;3;1	3;2;1	sp|P13861|KAP2_HUMAN cAMP-dependent protein kinase type II-alpha regulatory subunit OS=Homo sapiens OX=9606 GN=PRKAR2A PE=1 SV=2;tr|H7C330|H7C330_HUMAN cAMP-dependent protein kinase type II-alpha regulatory subunit (Fragment) OS=Homo sapiens OX=9606 GN=PRK	3	4	4	3	11.1	11.1	7.4	45.518	404	404;92;200	0	27.736	80306000	4				219	31;408;1183;2707	True;True;True;True	33;425;1243;2857	45;726;2203;5297	51;980;2825;6884	51;980;2825;6884
sp|P14543|NID1_HUMAN	sp|P14543|NID1_HUMAN	3	3	3	sp|P14543|NID1_HUMAN Nidogen-1 OS=Homo sapiens OX=9606 GN=NID1 PE=1 SV=3	1	3	3	3	3.1	3.1	3.1	136.38	1247	1247	0	18.818	57241000	4				220	881;969;1399	True;True;True	931;1023;1464;1465	1598;1785;2623;2624	2064;2314;3379;3380	2064;2314;3379	203	1095
sp|P14618|KPYM_HUMAN;tr|B4DNK4|B4DNK4_HUMAN;tr|H3BTN5|H3BTN5_HUMAN;tr|H3BQ34|H3BQ34_HUMAN;tr|H3BR70|H3BR70_HUMAN;tr|H3BT25|H3BT25_HUMAN;tr|H3BUW1|H3BUW1_HUMAN;tr|H3BTJ2|H3BTJ2_HUMAN;tr|H3BU13|H3BU13_HUMAN;tr|H3BN34|H3BN34_HUMAN;tr|H3BQZ3|H3BQZ3_HUMAN;sp|P30613|KPYR_HUMAN	sp|P14618|KPYM_HUMAN;tr|B4DNK4|B4DNK4_HUMAN;tr|H3BTN5|H3BTN5_HUMAN;tr|H3BQ34|H3BQ34_HUMAN;tr|H3BR70|H3BR70_HUMAN	33;27;27;19;18;9;9;9;2;1;1;1	33;27;27;19;18;9;9;9;2;1;1;1	33;27;27;19;18;9;9;9;2;1;1;1	sp|P14618|KPYM_HUMAN Pyruvate kinase PKM OS=Homo sapiens OX=9606 GN=PKM PE=1 SV=4;tr|B4DNK4|B4DNK4_HUMAN Pyruvate kinase OS=Homo sapiens OX=9606 GN=PKM PE=1 SV=1;tr|H3BTN5|H3BTN5_HUMAN Pyruvate kinase (Fragment) OS=Homo sapiens OX=9606 GN=PKM PE=1 SV=1;tr|	12	33	33	33	63.8	63.8	63.8	57.936	531	531;457;485;281;366;151;162;168;82;51;69;574	0	323.31	13492000000	176				221	73;112;220;259;260;502;605;606;898;928;995;1026;1032;1199;1200;1248;1395;1538;1568;1574;1606;1682;1716;1889;2073;2221;2265;2286;2392;2744;2745;3165;3261	True;True;True;True;True;True;True;True;True;True;True;True;True;True;True;True;True;True;True;True;True;True;True;True;True;True;True;True;True;True;True;True;True	76;115;116;231;270;271;528;640;641;948;949;981;1050;1081;1087;1259;1260;1309;1460;1609;1610;1641;1648;1683;1760;1797;1976;2171;2341;2387;2411;2523;2524;2895;2896;3334;3335;3438	120;220;221;222;404;487;488;489;490;877;878;1098;1099;1100;1101;1102;1103;1639;1640;1688;1689;1690;1841;1842;1843;1844;1894;1895;1896;1897;1898;1899;1905;1906;1907;1908;2226;2227;2228;2229;2230;2231;2232;2305;2306;2307;2308;2309;2615;2616;2617;2618;2619;2879;2880;2881;2882;2934;2935;2936;2945;2946;2947;2948;2949;2950;2951;3010;3011;3012;3013;3167;3168;3169;3170;3171;3172;3236;3237;3238;3239;3240;…	150;287;288;289;290;550;674;675;676;677;1149;1150;1151;1431;1432;1433;1434;1435;1436;2120;2121;2174;2175;2176;2394;2395;2396;2397;2455;2456;2457;2458;2459;2460;2461;2462;2463;2464;2465;2466;2467;2468;2469;2470;2471;2472;2478;2479;2480;2481;2482;2483;2856;2857;2858;2859;2860;2861;2862;2951;2952;2953;2954;2955;2956;2957;2958;2959;2960;3370;3371;3372;3373;3374;3718;3719;3720;3721;3722;3723;3724;3784…	150;290;550;676;677;1150;1431;1435;2120;2175;2397;2459;2480;2856;2859;2956;3372;3720;3786;3801;3871;4064;4147;4598;5090;5516;5607;5646;5993;6981;6985;8126;8408	204;205;206;207;208;209;210	149;239;291;330;334;377;494
sp|P14866|HNRPL_HUMAN;tr|M0QXS5|M0QXS5_HUMAN;tr|A0A3B3ITJ4|A0A3B3ITJ4_HUMAN	sp|P14866|HNRPL_HUMAN;tr|M0QXS5|M0QXS5_HUMAN;tr|A0A3B3ITJ4|A0A3B3ITJ4_HUMAN	2;1;1	2;1;1	2;1;1	sp|P14866|HNRPL_HUMAN Heterogeneous nuclear ribonucleoprotein L OS=Homo sapiens OX=9606 GN=HNRNPL PE=1 SV=2;tr|M0QXS5|M0QXS5_HUMAN Heterogeneous nuclear ribonucleoprotein L (Fragment) OS=Homo sapiens OX=9606 GN=HNRNPL PE=1 SV=1;tr|A0A3B3ITJ4|A0A3B3ITJ4_HUM	3	2	2	2	3.2	3.2	3.2	64.132	589	589;530;537	0	12.212	9984600	2				222	2049;3427	True;True	2142;3608	3886;6658	5054;8772	5054;8772	211	345
sp|P14868|SYDC_HUMAN;tr|H7BZ35|H7BZ35_HUMAN;tr|C9J7S3|C9J7S3_HUMAN;tr|C9JLC1|C9JLC1_HUMAN;tr|C9JQM9|C9JQM9_HUMAN;tr|H7C278|H7C278_HUMAN	sp|P14868|SYDC_HUMAN	17;7;5;5;3;3	17;7;5;5;3;3	17;7;5;5;3;3	sp|P14868|SYDC_HUMAN Aspartate--tRNA ligase, cytoplasmic OS=Homo sapiens OX=9606 GN=DARS PE=1 SV=2	6	17	17	17	40.1	40.1	40.1	57.136	501	501;188;175;182;135;179	0	117.27	482270000	30				223	170;718;733;811;920;962;1036;1061;1429;1569;1748;1912;1935;2177;2360;3066;3236	True;True;True;True;True;True;True;True;True;True;True;True;True;True;True;True;True	176;759;775;857;972;1016;1091;1116;1495;1642;1831;1999;2022;2294;2489;3234;3407	317;1300;1342;1477;1478;1479;1677;1776;1777;1778;1914;1915;1977;2662;2663;2664;2665;2666;2937;2938;3286;3578;3614;4183;4537;6019;6294	437;1688;1769;1930;1931;1932;1933;2160;2161;2162;2163;2305;2306;2307;2489;2490;2568;3437;3438;3439;3440;3441;3787;3788;3789;3790;4225;4637;4681;5429;5863;7919;8286	437;1688;1769;1933;2162;2307;2490;2568;3438;3788;4225;4637;4681;5429;5863;7919;8286	212;213	18;478
sp|P14923|PLAK_HUMAN;tr|C9JTX4|C9JTX4_HUMAN;tr|C9J826|C9J826_HUMAN;tr|C9JK18|C9JK18_HUMAN;tr|C9JKY1|C9JKY1_HUMAN	sp|P14923|PLAK_HUMAN	6;2;2;2;2	6;2;2;2;2	6;2;2;2;2	sp|P14923|PLAK_HUMAN Junction plakoglobin OS=Homo sapiens OX=9606 GN=JUP PE=1 SV=3	5	6	6	6	9	9	9	81.744	745	745;235;276;295;297	0	39.677	82256000	7				224	1346;1516;1669;1902;2861;3217	True;True;True;True;True;True	1411;1586;1747;1989;3016;3017;3387	2529;2530;2838;3145;3556;5591;5592;6270	3250;3251;3659;4033;4613;7261;7262;8260	3250;3659;4033;4613;7261;8260	214	193
tr|A0A0C4DG49|A0A0C4DG49_HUMAN;sp|P15151|PVR_HUMAN;tr|A0A0A0MSA9|A0A0A0MSA9_HUMAN	tr|A0A0C4DG49|A0A0C4DG49_HUMAN;sp|P15151|PVR_HUMAN;tr|A0A0A0MSA9|A0A0A0MSA9_HUMAN	2;2;1	2;2;1	2;2;1	tr|A0A0C4DG49|A0A0C4DG49_HUMAN Poliovirus receptor OS=Homo sapiens OX=9606 GN=PVR PE=1 SV=1;sp|P15151|PVR_HUMAN Poliovirus receptor OS=Homo sapiens OX=9606 GN=PVR PE=1 SV=2;tr|A0A0A0MSA9|A0A0A0MSA9_HUMAN Poliovirus receptor OS=Homo sapiens OX=9606 GN=PVR P	3	2	2	2	6.5	6.5	6.5	45.32	417	417;417;392	0	14.252	24294000	2				225	782;3116	True;True	826;3284	1432;6087	1885;7998	1885;7998
tr|H3BSV8|H3BSV8_HUMAN;tr|H3BR35|H3BR35_HUMAN;sp|P15170|ERF3A_HUMAN;sp|Q8IYD1|ERF3B_HUMAN	tr|H3BSV8|H3BSV8_HUMAN;tr|H3BR35|H3BR35_HUMAN;sp|P15170|ERF3A_HUMAN;sp|Q8IYD1|ERF3B_HUMAN	1;1;1;1	1;1;1;1	1;1;1;1	tr|H3BSV8|H3BSV8_HUMAN Eukaryotic peptide chain release factor GTP-binding subunit ERF3A (Fragment) OS=Homo sapiens OX=9606 GN=GSPT1 PE=1 SV=1;tr|H3BR35|H3BR35_HUMAN Eukaryotic peptide chain release factor GTP-binding subunit ERF3A (Fragment) OS=Homo sapie	4	1	1	1	5.5	5.5	5.5	22.169	199	199;475;499;628	0.0079618	6.0528	5620000	1				226	1281	TRUE	1343	2375	3068	3068
tr|C9K028|C9K028_HUMAN;tr|F6XY72|F6XY72_HUMAN;tr|E5RHP0|E5RHP0_HUMAN;tr|E7ERL0|E7ERL0_HUMAN;sp|P22392|NDKB_HUMAN;sp|P15531|NDKA_HUMAN;tr|J3KPD9|J3KPD9_HUMAN;tr|Q32Q12|Q32Q12_HUMAN	tr|C9K028|C9K028_HUMAN;tr|F6XY72|F6XY72_HUMAN;tr|E5RHP0|E5RHP0_HUMAN;tr|E7ERL0|E7ERL0_HUMAN;sp|P22392|NDKB_HUMAN;sp|P15531|NDKA_HUMAN;tr|J3KPD9|J3KPD9_HUMAN;tr|Q32Q12|Q32Q12_HUMAN	1;1;1;1;1;1;1;1	1;1;1;1;1;1;1;1	1;1;1;1;1;1;1;1	tr|C9K028|C9K028_HUMAN Nucleoside diphosphate kinase A (Fragment) OS=Homo sapiens OX=9606 GN=NME1 PE=1 SV=1;tr|F6XY72|F6XY72_HUMAN HCG2001850, isoform CRA_c OS=Homo sapiens OX=9606 GN=NME2 PE=1 SV=2;tr|E5RHP0|E5RHP0_HUMAN Nucleoside diphosphate kinase A OS	8	1	1	1	20	20	20	6.5266	60	60;82;82;139;152;152;197;292	0	6.8999	29295000	1				227	2777	TRUE	2929	5432	7046	7046
tr|B4DLR8|B4DLR8_HUMAN;tr|H3BRK3|H3BRK3_HUMAN;sp|P15559|NQO1_HUMAN;tr|H3BNV2|H3BNV2_HUMAN	tr|B4DLR8|B4DLR8_HUMAN;tr|H3BRK3|H3BRK3_HUMAN;sp|P15559|NQO1_HUMAN;tr|H3BNV2|H3BNV2_HUMAN	4;4;4;3	4;4;4;3	4;4;4;3	tr|B4DLR8|B4DLR8_HUMAN NAD(P)H dehydrogenase [quinone] 1 OS=Homo sapiens OX=9606 GN=NQO1 PE=1 SV=1;tr|H3BRK3|H3BRK3_HUMAN NAD(P)H dehydrogenase [quinone] 1 OS=Homo sapiens OX=9606 GN=NQO1 PE=1 SV=1;sp|P15559|NQO1_HUMAN NAD(P)H dehydrogenase [quinone] 1 OS=	4	4	4	4	20.3	20.3	20.3	22.793	202	202;269;274;253	0	32.016	1719200000	11				228	175;492;682;1822	True;True;True;True	181;518;720;1906	330;331;864;1205;1206;1207;1208;1209;3424;3425	455;456;1135;1549;1550;1551;1552;1553;1554;4415;4416	455;1135;1552;4415
tr|H0YEN5|H0YEN5_HUMAN;tr|E9PQD7|E9PQD7_HUMAN;sp|P15880|RS2_HUMAN;tr|I3L404|I3L404_HUMAN;tr|E9PM36|E9PM36_HUMAN;tr|E9PMM9|E9PMM9_HUMAN	tr|H0YEN5|H0YEN5_HUMAN;tr|E9PQD7|E9PQD7_HUMAN;sp|P15880|RS2_HUMAN	3;3;3;1;1;1	3;3;3;1;1;1	3;3;3;1;1;1	tr|H0YEN5|H0YEN5_HUMAN 40S ribosomal protein S2 (Fragment) OS=Homo sapiens OX=9606 GN=RPS2 PE=1 SV=1;tr|E9PQD7|E9PQD7_HUMAN 40S ribosomal protein S2 OS=Homo sapiens OX=9606 GN=RPS2 PE=1 SV=1;sp|P15880|RS2_HUMAN 40S ribosomal protein S2 OS=Homo sapiens OX=9	6	3	3	3	16.4	16.4	16.4	21.154	195	195;235;293;155;209;218	0	20.483	430590000	13				229	1217;2626;2887	True;True;True	1278;2773;3043	2262;2263;2264;2265;2266;2267;2268;5108;5672	2899;2900;2901;2902;2903;2904;2905;2906;2907;2908;2909;6623;7401	2900;6623;7401
sp|P15924|DESP_HUMAN	sp|P15924|DESP_HUMAN	11	11	11	sp|P15924|DESP_HUMAN Desmoplakin OS=Homo sapiens OX=9606 GN=DSP PE=1 SV=3	1	11	11	11	3.8	3.8	3.8	331.77	2871	2871	0	71.695	210040000	18				230	77;827;870;1400;1693;1837;1863;2640;2687;3332;3338	True;True;True;True;True;True;True;True;True;True;True	80;874;920;1466;1771;1922;1948;1949;2788;2836;3510;3517	126;1503;1582;1583;2625;2626;3186;3187;3457;3490;3491;5128;5244;5245;6514;6515;6516;6524	156;1958;2048;2049;3381;3382;4081;4082;4478;4517;4518;6649;6818;6819;8607;8608;8609;8617	156;1958;2048;3382;4081;4478;4518;6649;6819;8608;8617	215	149
tr|H0YD13|H0YD13_HUMAN;tr|H0Y2P0|H0Y2P0_HUMAN;sp|P16070|CD44_HUMAN;tr|H0YE40|H0YE40_HUMAN;tr|J3KN83|J3KN83_HUMAN;tr|H0YDX6|H0YDX6_HUMAN;tr|H0YD17|H0YD17_HUMAN;tr|H0YDW7|H0YDW7_HUMAN;tr|H0YCV9|H0YCV9_HUMAN;tr|H0Y5E4|H0Y5E4_HUMAN	tr|H0YD13|H0YD13_HUMAN;tr|H0Y2P0|H0Y2P0_HUMAN;sp|P16070|CD44_HUMAN;tr|H0YE40|H0YE40_HUMAN	7;7;7;6;3;1;1;1;1;1	7;7;7;6;3;1;1;1;1;1	7;7;7;6;3;1;1;1;1;1	tr|H0YD13|H0YD13_HUMAN CD44 antigen OS=Homo sapiens OX=9606 GN=CD44 PE=1 SV=2;tr|H0Y2P0|H0Y2P0_HUMAN CD44 antigen (Fragment) OS=Homo sapiens OX=9606 GN=CD44 PE=1 SV=1;sp|P16070|CD44_HUMAN CD44 antigen OS=Homo sapiens OX=9606 GN=CD44 PE=1 SV=3;tr|H0YE40|H0Y	10	7	7	7	34.5	34.5	34.5	22.683	206	206;287;742;82;232;183;229;240;277;294	0	62.411	236370000	16				231	816;1626;1635;2001;2154;2632;3343	True;True;True;True;True;True;True	862;1704;1713;2089;2264;2779;3522	1488;3046;3057;3805;3806;3807;3808;3809;3810;3811;4094;4095;5114;6529	1943;3909;3920;4954;4955;4956;4957;4958;4959;4960;5298;5299;5300;5301;6632;8622	1943;3909;3920;4956;5301;6632;8622	216;217	189;202
sp|P16278|BGAL_HUMAN;tr|E7EQ29|E7EQ29_HUMAN;tr|C9J539|C9J539_HUMAN;tr|C9J4G9|C9J4G9_HUMAN	sp|P16278|BGAL_HUMAN;tr|E7EQ29|E7EQ29_HUMAN	7;5;2;2	7;5;2;2	7;5;2;2	sp|P16278|BGAL_HUMAN Beta-galactosidase OS=Homo sapiens OX=9606 GN=GLB1 PE=1 SV=2;tr|E7EQ29|E7EQ29_HUMAN Beta-galactosidase OS=Homo sapiens OX=9606 GN=GLB1 PE=1 SV=1	4	7	7	7	14	14	14	76.074	677	677;546;114;185	0	53.419	136700000	8				232	99;336;1300;2599;2654;2764;3174	True;True;True;True;True;True;True	102;350;1362;2742;2802;2916;3344	199;617;2423;5071;5178;5414;6194	256;851;3121;6585;6723;7026;8143;8144	256;851;3121;6585;6723;7026;8144	218	480
sp|P16403|H12_HUMAN	sp|P16403|H12_HUMAN	1	1	1	sp|P16403|H12_HUMAN Histone H1.2 OS=Homo sapiens OX=9606 GN=HIST1H1C PE=1 SV=2	1	1	1	1	7.5	7.5	7.5	21.364	213	213	0	12.1	17890000	2				233	2488	TRUE	2625	4803;4804	6218;6219	6218
sp|P17066|HSP76_HUMAN;sp|P48741|HSP77_HUMAN	sp|P17066|HSP76_HUMAN;sp|P48741|HSP77_HUMAN	6;4	1;1	1;1	sp|P17066|HSP76_HUMAN Heat shock 70 kDa protein 6 OS=Homo sapiens OX=9606 GN=HSPA6 PE=1 SV=2;sp|P48741|HSP77_HUMAN Putative heat shock 70 kDa protein 7 OS=Homo sapiens OX=9606 GN=HSPA7 PE=5 SV=2	2	6	1	1	11.7	1.7	1.7	71.027	643	643;367	0	7.2333	452370000	3				234	280;908;1450;1861;2926;3038	False;False;False;False;False;True	291;959;1516;1946;3086;3203	521;522;523;1652;2706;3488;5743;5744;5745;5976;5977;5978	715;716;717;2133;3490;3491;4515;7479;7480;7481;7872;7873;7874	715;2133;3490;4515;7480;7873
sp|P17301|ITA2_HUMAN;tr|E7ESP4|E7ESP4_HUMAN;tr|E7EMF1|E7EMF1_HUMAN;tr|E9PB77|E9PB77_HUMAN	sp|P17301|ITA2_HUMAN;tr|E7ESP4|E7ESP4_HUMAN;tr|E7EMF1|E7EMF1_HUMAN	9;7;5;4	9;7;5;4	9;7;5;4	sp|P17301|ITA2_HUMAN Integrin alpha-2 OS=Homo sapiens OX=9606 GN=ITGA2 PE=1 SV=1;tr|E7ESP4|E7ESP4_HUMAN Integrin alpha-2 OS=Homo sapiens OX=9606 GN=ITGA2 PE=1 SV=1;tr|E7EMF1|E7EMF1_HUMAN Integrin alpha-2 OS=Homo sapiens OX=9606 GN=ITGA2 PE=1 SV=1	4	9	9	9	7.7	7.7	7.7	129.29	1181	1181;942;815;641	0	61.448	258180000	8				235	129;1424;1473;1502;1653;2186;2701;2894;3318	True;True;True;True;True;True;True;True;True	134;1490;1540;1571;1731;2303;2851;3050;3496	246;2657;2765;2810;3110;4195;5290;5681;6463	318;3432;3562;3625;3995;5445;6873;7410;8507	318;3432;3562;3625;3995;5445;6873;7410;8507
sp|P17812|PYRG1_HUMAN;tr|A0A3B3IRI2|A0A3B3IRI2_HUMAN;tr|B4E1E0|B4E1E0_HUMAN;tr|A0A3B3ITB8|A0A3B3ITB8_HUMAN;tr|A0A3B3IRQ8|A0A3B3IRQ8_HUMAN;tr|A0A3B3ITF6|A0A3B3ITF6_HUMAN;tr|A0A3B3ISY3|A0A3B3ISY3_HUMAN;tr|A0A3B3ITH9|A0A3B3ITH9_HUMAN;sp|Q9NRF8|PYRG2_HUMAN	sp|P17812|PYRG1_HUMAN;tr|A0A3B3IRI2|A0A3B3IRI2_HUMAN;tr|B4E1E0|B4E1E0_HUMAN;tr|A0A3B3ITB8|A0A3B3ITB8_HUMAN;tr|A0A3B3IRQ8|A0A3B3IRQ8_HUMAN;tr|A0A3B3ITF6|A0A3B3ITF6_HUMAN	10;9;8;6;6;6;2;2;2	10;9;8;6;6;6;2;2;2	10;9;8;6;6;6;2;2;2	sp|P17812|PYRG1_HUMAN CTP synthase 1 OS=Homo sapiens OX=9606 GN=CTPS1 PE=1 SV=2;tr|A0A3B3IRI2|A0A3B3IRI2_HUMAN CTP synthase OS=Homo sapiens OX=9606 GN=CTPS1 PE=1 SV=1;tr|B4E1E0|B4E1E0_HUMAN CTP synthase OS=Homo sapiens OX=9606 GN=CTPS1 PE=1 SV=1;tr|A0A3B3I	9	10	10	10	19.6	19.6	19.6	66.69	591	591;564;435;335;451;461;89;111;586	0	107.93	610850000	13				236	157;485;966;989;1567;2023;2269;2520;2823;3179	True;True;True;True;True;True;True;True;True;True	163;509;1020;1044;1640;2112;2393;2659;2976;3349	299;300;849;1782;1835;2933;3851;4348;4876;5511;5512;5513;6201	418;419;1120;2311;2388;3783;5019;5615;6324;7142;7143;7144;8152	419;1120;2311;2388;3783;5019;5615;6324;7143;8152
sp|P17813|EGLN_HUMAN;tr|F5GX88|F5GX88_HUMAN	sp|P17813|EGLN_HUMAN;tr|F5GX88|F5GX88_HUMAN	4;3	4;3	4;3	sp|P17813|EGLN_HUMAN Endoglin OS=Homo sapiens OX=9606 GN=ENG PE=1 SV=2;tr|F5GX88|F5GX88_HUMAN Endoglin OS=Homo sapiens OX=9606 GN=ENG PE=1 SV=1	2	4	4	4	6.8	6.8	6.8	70.577	658	658;476	0	26.888	57807000	4				237	1049;1903;2790;3144	True;True;True;True	1104;1990;2942;3312	1940;3557;5454;6132	2516;4614;7074;8066	2516;4614;7074;8066
tr|J3KTA4|J3KTA4_HUMAN;sp|P17844|DDX5_HUMAN;tr|J3KRZ1|J3KRZ1_HUMAN;tr|J3QRQ7|J3QRQ7_HUMAN;tr|A0A0U1RQJ0|A0A0U1RQJ0_HUMAN;tr|J3QR02|J3QR02_HUMAN;tr|J3KRX8|J3KRX8_HUMAN;tr|J3KTQ4|J3KTQ4_HUMAN	tr|J3KTA4|J3KTA4_HUMAN;sp|P17844|DDX5_HUMAN;tr|J3KRZ1|J3KRZ1_HUMAN;tr|J3QRQ7|J3QRQ7_HUMAN	4;4;2;2;1;1;1;1	1;1;0;1;0;1;1;1	1;1;0;1;0;1;1;1	tr|J3KTA4|J3KTA4_HUMAN Probable ATP-dependent RNA helicase DDX5 OS=Homo sapiens OX=9606 GN=DDX5 PE=1 SV=1;sp|P17844|DDX5_HUMAN Probable ATP-dependent RNA helicase DDX5 OS=Homo sapiens OX=9606 GN=DDX5 PE=1 SV=1;tr|J3KRZ1|J3KRZ1_HUMAN Probable ATP-dependent	8	4	1	1	6.8	1.5	1.5	69.086	614	614;614;166;212;56;99;120;181	1	-2	9678000	1	+			238	221;2055;2670;2741	False;False;False;True	232;2149;2818;2892	405;406;407;408;3893;5216;5367	551;552;553;554;5061;6781;6975	551;5061;6781;6975	59;60	253;256
tr|E9PMD8|E9PMD8_HUMAN;tr|E9PKD5|E9PKD5_HUMAN;tr|E9PM69|E9PM69_HUMAN;tr|R4GNH3|R4GNH3_HUMAN;sp|P17980|PRS6A_HUMAN;tr|E9PLG2|E9PLG2_HUMAN;tr|E9PN50|E9PN50_HUMAN	tr|E9PMD8|E9PMD8_HUMAN;tr|E9PKD5|E9PKD5_HUMAN;tr|E9PM69|E9PM69_HUMAN;tr|R4GNH3|R4GNH3_HUMAN;sp|P17980|PRS6A_HUMAN;tr|E9PLG2|E9PLG2_HUMAN;tr|E9PN50|E9PN50_HUMAN	4;4;4;4;4;3;3	4;4;4;4;4;3;3	4;4;4;4;4;3;3	tr|E9PMD8|E9PMD8_HUMAN 26S proteasome regulatory subunit 6A (Fragment) OS=Homo sapiens OX=9606 GN=PSMC3 PE=1 SV=9;tr|E9PKD5|E9PKD5_HUMAN 26S proteasome regulatory subunit 6A (Fragment) OS=Homo sapiens OX=9606 GN=PSMC3 PE=1 SV=2;tr|E9PM69|E9PM69_HUMAN 26S p	7	4	4	4	17.9	17.9	17.9	32.914	301	301;311;397;423;439;184;257	0	31.695	61097000	4				239	537;730;1827;2077	True;True;True;True	564;772;1911;2176	925;1335;3432;3928	1210;1762;4430;5096	1210;1762;4430;5096	219	43
sp|P17987|TCPA_HUMAN;tr|F5H282|F5H282_HUMAN;tr|E7EQR6|E7EQR6_HUMAN;tr|E7ERF2|E7ERF2_HUMAN;tr|F5H676|F5H676_HUMAN;tr|F5H136|F5H136_HUMAN;tr|F5H726|F5H726_HUMAN;tr|F5GZI8|F5GZI8_HUMAN;tr|F5GZ03|F5GZ03_HUMAN	sp|P17987|TCPA_HUMAN;tr|F5H282|F5H282_HUMAN;tr|E7EQR6|E7EQR6_HUMAN	8;6;6;3;2;2;1;1;1	8;6;6;3;2;2;1;1;1	8;6;6;3;2;2;1;1;1	sp|P17987|TCPA_HUMAN T-complex protein 1 subunit alpha OS=Homo sapiens OX=9606 GN=TCP1 PE=1 SV=1;tr|F5H282|F5H282_HUMAN T-complex protein 1 subunit alpha OS=Homo sapiens OX=9606 GN=TCP1 PE=1 SV=1;tr|E7EQR6|E7EQR6_HUMAN T-complex protein 1 subunit alpha OS=	9	8	8	8	16.4	16.4	16.4	60.343	556	556;332;401;433;111;136;91;100;221	0	60.795	385350000	12				240	95;795;891;1294;1433;1843;2293;3336	True;True;True;True;True;True;True;True	98;840;941;1356;1499;1928;2418;3515	153;154;155;1453;1631;2406;2676;3464;3465;4384;6521;6522	190;191;192;1906;2111;3102;3451;4485;4486;5653;8614;8615	190;1906;2111;3102;3451;4486;5653;8614	220	306
sp|P18031|PTN1_HUMAN;tr|B4DSN5|B4DSN5_HUMAN	sp|P18031|PTN1_HUMAN;tr|B4DSN5|B4DSN5_HUMAN	2;1	2;1	2;1	sp|P18031|PTN1_HUMAN Tyrosine-protein phosphatase non-receptor type 1 OS=Homo sapiens OX=9606 GN=PTPN1 PE=1 SV=1;tr|B4DSN5|B4DSN5_HUMAN Tyrosine-protein phosphatase non-receptor type OS=Homo sapiens OX=9606 GN=PTPN1 PE=1 SV=1	2	2	2	2	4.6	4.6	4.6	49.966	435	435;362	0	14.106	34876000	2				241	578;977	True;True	611;1031	1034;1035;1819	1346;1347;2371	1346;2371
sp|P18084|ITB5_HUMAN;tr|V9GYZ1|V9GYZ1_HUMAN;tr|H7C4W1|H7C4W1_HUMAN;tr|V9GZ57|V9GZ57_HUMAN	sp|P18084|ITB5_HUMAN;tr|V9GYZ1|V9GYZ1_HUMAN;tr|H7C4W1|H7C4W1_HUMAN;tr|V9GZ57|V9GZ57_HUMAN	2;1;1;1	2;1;1;1	2;1;1;1	sp|P18084|ITB5_HUMAN Integrin beta-5 OS=Homo sapiens OX=9606 GN=ITGB5 PE=1 SV=1;tr|V9GYZ1|V9GYZ1_HUMAN Integrin beta (Fragment) OS=Homo sapiens OX=9606 GN=ITGB5 PE=1 SV=1;tr|H7C4W1|H7C4W1_HUMAN Integrin beta (Fragment) OS=Homo sapiens OX=9606 GN=ITGB5 PE=1	4	2	2	2	2.4	2.4	2.4	88.053	799	799;139;263;323	0	11.908	5485200	2				242	3025;3329	True;True	3190;3507	5961;6500	7854;8578	7854;8578	221	768
tr|C9JPM4|C9JPM4_HUMAN;sp|P18085|ARF4_HUMAN;tr|F5H1V1|F5H1V1_HUMAN;tr|F5H6T5|F5H6T5_HUMAN;tr|F8WDB3|F8WDB3_HUMAN;tr|F5H0C7|F5H0C7_HUMAN;tr|C9JAK5|C9JAK5_HUMAN	tr|C9JPM4|C9JPM4_HUMAN;sp|P18085|ARF4_HUMAN;tr|F5H1V1|F5H1V1_HUMAN;tr|F5H6T5|F5H6T5_HUMAN;tr|F8WDB3|F8WDB3_HUMAN;tr|F5H0C7|F5H0C7_HUMAN;tr|C9JAK5|C9JAK5_HUMAN	2;2;1;1;1;1;1	1;1;0;0;0;0;1	1;1;0;0;0;0;1	tr|C9JPM4|C9JPM4_HUMAN ADP-ribosylation factor 4 (Fragment) OS=Homo sapiens OX=9606 GN=ARF4 PE=1 SV=1;sp|P18085|ARF4_HUMAN ADP-ribosylation factor 4 OS=Homo sapiens OX=9606 GN=ARF4 PE=1 SV=3;tr|F5H1V1|F5H1V1_HUMAN ADP-ribosylation factor 3 (Fragment) OS=Ho	7	2	1	1	16.5	7.9	7.9	14.553	127	127;180;40;50;59;102;153	0.0068259	6.4225	3071000	3				243	1479;1508	False;True	1546;1577	2771;2817;2818;2819	3568;3632;3633;3634	3568;3633
tr|A0A087WXM6|A0A087WXM6_HUMAN;tr|J3QQT2|J3QQT2_HUMAN;tr|J3QLC8|J3QLC8_HUMAN;tr|J3KRX5|J3KRX5_HUMAN;sp|P18621|RL17_HUMAN;tr|A0A0A0MRF8|A0A0A0MRF8_HUMAN;tr|A0A0A6YYL6|A0A0A6YYL6_HUMAN;tr|J3KRB3|J3KRB3_HUMAN;tr|A0A087WWH0|A0A087WWH0_HUMAN;tr|J3QS96|J3QS96_HUMAN	tr|A0A087WXM6|A0A087WXM6_HUMAN;tr|J3QQT2|J3QQT2_HUMAN;tr|J3QLC8|J3QLC8_HUMAN;tr|J3KRX5|J3KRX5_HUMAN;sp|P18621|RL17_HUMAN;tr|A0A0A0MRF8|A0A0A0MRF8_HUMAN;tr|A0A0A6YYL6|A0A0A6YYL6_HUMAN;tr|J3KRB3|J3KRB3_HUMAN;tr|A0A087WWH0|A0A087WWH0_HUMAN;tr|J3QS96|J3QS96_HUMAN	2;2;2;2;2;2;2;1;1;1	2;2;2;2;2;2;2;1;1;1	2;2;2;2;2;2;2;1;1;1	tr|A0A087WXM6|A0A087WXM6_HUMAN 60S ribosomal protein L17 (Fragment) OS=Homo sapiens OX=9606 GN=RPL17 PE=3 SV=1;tr|J3QQT2|J3QQT2_HUMAN 60S ribosomal protein L17 (Fragment) OS=Homo sapiens OX=9606 GN=RPL17 PE=3 SV=1;tr|J3QLC8|J3QLC8_HUMAN 60S ribosomal prote	10	2	2	2	13.6	13.6	13.6	19.586	169	169;171;174;174;184;190;228;129;131;138	0	12.624	21755000	2				244	794;2100	True;True	839;2204	1452;3969	1905;5142	1905;5142
tr|C9JW69|C9JW69_HUMAN;sp|P18754|RCC1_HUMAN;tr|C9JRH2|C9JRH2_HUMAN;tr|C9J3R0|C9J3R0_HUMAN;tr|C9JMJ4|C9JMJ4_HUMAN;tr|C9JQZ4|C9JQZ4_HUMAN	tr|C9JW69|C9JW69_HUMAN;sp|P18754|RCC1_HUMAN;tr|C9JRH2|C9JRH2_HUMAN;tr|C9J3R0|C9J3R0_HUMAN;tr|C9JMJ4|C9JMJ4_HUMAN;tr|C9JQZ4|C9JQZ4_HUMAN	3;3;2;2;2;2	3;3;2;2;2;2	3;3;2;2;2;2	tr|C9JW69|C9JW69_HUMAN Regulator of chromosome condensation (Fragment) OS=Homo sapiens OX=9606 GN=RCC1 PE=1 SV=1;sp|P18754|RCC1_HUMAN Regulator of chromosome condensation OS=Homo sapiens OX=9606 GN=RCC1 PE=1 SV=1;tr|C9JRH2|C9JRH2_HUMAN Regulator of chromos	6	3	3	3	11.3	11.3	11.3	39.584	372	372;421;230;264;272;283	0	33.483	126570000	4				245	550;1784;3281	True;True;True	577;578;1867;3459	950;951;3358;6406	1241;1242;4329;8442	1241;4329;8442	222	127
sp|P19367|HXK1_HUMAN;tr|B1AR63|B1AR63_HUMAN	sp|P19367|HXK1_HUMAN	3;1	3;1	3;1	sp|P19367|HXK1_HUMAN Hexokinase-1 OS=Homo sapiens OX=9606 GN=HK1 PE=1 SV=3	2	3	3	3	3.6	3.6	3.6	102.48	917	917;290	0	18.726	42967000	3				246	955;1303;2929	True;True;True	1009;1365;3090	1758;2426;5751	2271;3124;7487	2271;3124;7487
sp|P19623|SPEE_HUMAN;tr|K7EL89|K7EL89_HUMAN;tr|K7EKM4|K7EKM4_HUMAN;tr|K7ESL0|K7ESL0_HUMAN	sp|P19623|SPEE_HUMAN	3;1;1;1	3;1;1;1	3;1;1;1	sp|P19623|SPEE_HUMAN Spermidine synthase OS=Homo sapiens OX=9606 GN=SRM PE=1 SV=1	4	3	3	3	10.3	10.3	10.3	33.824	302	302;83;93;119	0	19.386	180090000	3				247	13;3135;3401	True;True;True	13;3303;3582	20;6123;6621	25;8056;8729	25;8056;8729
tr|E7ERY9|E7ERY9_HUMAN;sp|P20020|AT2B1_HUMAN;tr|A0A2R8Y4R4|A0A2R8Y4R4_HUMAN;tr|H0Y7S3|H0Y7S3_HUMAN;tr|A0A2U3U055|A0A2U3U055_HUMAN;tr|A0A2U3TZI3|A0A2U3TZI3_HUMAN;sp|Q16720|AT2B3_HUMAN;sp|P23634|AT2B4_HUMAN;sp|Q01814|AT2B2_HUMAN	tr|E7ERY9|E7ERY9_HUMAN;sp|P20020|AT2B1_HUMAN;tr|A0A2R8Y4R4|A0A2R8Y4R4_HUMAN;tr|H0Y7S3|H0Y7S3_HUMAN;tr|A0A2U3U055|A0A2U3U055_HUMAN;tr|A0A2U3TZI3|A0A2U3TZI3_HUMAN;sp|Q16720|AT2B3_HUMAN;sp|P23634|AT2B4_HUMAN;sp|Q01814|AT2B2_HUMAN	2;2;1;1;1;1;1;1;1	2;2;1;1;1;1;1;1;1	2;2;1;1;1;1;1;1;1	tr|E7ERY9|E7ERY9_HUMAN Calcium-transporting ATPase OS=Homo sapiens OX=9606 GN=ATP2B1 PE=1 SV=2;sp|P20020|AT2B1_HUMAN Plasma membrane calcium-transporting ATPase 1 OS=Homo sapiens OX=9606 GN=ATP2B1 PE=1 SV=4;tr|A0A2R8Y4R4|A0A2R8Y4R4_HUMAN Plasma membrane ca	9	2	2	2	2.9	2.9	2.9	106.86	963	963;1220;996;1099;1160;1188;1220;1241;1243	0	11.567	10332000	2				248	1096;2378	True;True	1151;2508	2058;4599	2664;5971	2664;5971
sp|P20042|IF2B_HUMAN	sp|P20042|IF2B_HUMAN	2	2	2	sp|P20042|IF2B_HUMAN Eukaryotic translation initiation factor 2 subunit 2 OS=Homo sapiens OX=9606 GN=EIF2S2 PE=1 SV=2	1	2	2	2	6.9	6.9	6.9	38.388	333	333	0	11.152	23983000	2				249	367;2617	True;True	382;2762	664;5097	908;6612	908;6612
sp|P20618|PSB1_HUMAN	sp|P20618|PSB1_HUMAN	4	4	4	sp|P20618|PSB1_HUMAN Proteasome subunit beta type-1 OS=Homo sapiens OX=9606 GN=PSMB1 PE=1 SV=2	1	4	4	4	19.5	19.5	19.5	26.489	241	241	0	27.176	296010000	6				250	567;1017;1949;2172	True;True;True;True	599;1072;2036;2288	1012;1884;3641;3642;4173	1317;1318;2443;4712;4713;5419	1318;2443;4712;5419	223	186
tr|H0YGT2|H0YGT2_HUMAN;sp|P20645|MPRD_HUMAN	tr|H0YGT2|H0YGT2_HUMAN;sp|P20645|MPRD_HUMAN	1;1	1;1	1;1	tr|H0YGT2|H0YGT2_HUMAN Cation-dependent mannose-6-phosphate receptor (Fragment) OS=Homo sapiens OX=9606 GN=M6PR PE=1 SV=1;sp|P20645|MPRD_HUMAN Cation-dependent mannose-6-phosphate receptor OS=Homo sapiens OX=9606 GN=M6PR PE=1 SV=1	2	1	1	1	11.5	11.5	11.5	13.271	122	122;277	0	7.4796	18535000	1				251	1342	TRUE	1407	2523	3243	3243
sp|P21128|ENDOU_HUMAN	sp|P21128|ENDOU_HUMAN	1	1	1	sp|P21128|ENDOU_HUMAN Poly(U)-specific endoribonuclease OS=Homo sapiens OX=9606 GN=ENDOU PE=1 SV=2	1	1	1	1	3.9	3.9	3.9	46.872	410	410	0.0081566	6.196	37148000	1				252	2749	TRUE	2900	5392	7004	7004
tr|Q60FE5|Q60FE5_HUMAN;sp|P21333|FLNA_HUMAN;tr|A0A087WWY3|A0A087WWY3_HUMAN;tr|F8WE98|F8WE98_HUMAN;tr|H0Y5F3|H0Y5F3_HUMAN;tr|H0Y5C6|H0Y5C6_HUMAN;sp|Q14315|FLNC_HUMAN	tr|Q60FE5|Q60FE5_HUMAN;sp|P21333|FLNA_HUMAN;tr|A0A087WWY3|A0A087WWY3_HUMAN	21;21;19;3;2;2;1	21;21;19;3;2;2;1	20;20;18;2;2;2;0	tr|Q60FE5|Q60FE5_HUMAN Filamin-A OS=Homo sapiens OX=9606 GN=FLNA PE=1 SV=1;sp|P21333|FLNA_HUMAN Filamin-A OS=Homo sapiens OX=9606 GN=FLNA PE=1 SV=4;tr|A0A087WWY3|A0A087WWY3_HUMAN Filamin-A OS=Homo sapiens OX=9606 GN=FLNA PE=1 SV=1	7	21	21	20	9.4	9.4	9	278.22	2620	2620;2647;2315;604;232;281;2725	0	141.71	577330000	21				253	72;76;195;348;361;611;628;1232;1550;1598;1808;2620;2987;3043;3088;3113;3171;3189;3221;3291;3345	True;True;True;True;True;True;True;True;True;True;True;True;True;True;True;True;True;True;True;True;True	75;79;202;363;376;646;663;1293;1622;1675;1891;2766;3149;3209;3256;3281;3341;3359;3391;3469;3524	119;125;363;638;655;1110;1111;1129;2287;2904;2996;3387;5101;5839;5986;6048;6084;6190;6191;6219;6220;6276;6417;6531	149;155;504;877;898;1443;1444;1464;2930;3746;3851;4360;6616;7591;7882;7956;7995;8139;8140;8186;8187;8268;8453;8624	149;155;504;877;898;1444;1464;2930;3746;3851;4360;6616;7591;7882;7956;7995;8140;8186;8268;8453;8624
sp|P21399|ACOC_HUMAN	sp|P21399|ACOC_HUMAN	2	2	2	sp|P21399|ACOC_HUMAN Cytoplasmic aconitate hydratase OS=Homo sapiens OX=9606 GN=ACO1 PE=1 SV=3	1	2	2	2	1.8	1.8	1.8	98.398	889	889	0	10.93	22696000	2				254	671;3137	True;True	708;3305	1193;6125	1536;8058	1536;8058
sp|P21589|5NTD_HUMAN;tr|H0Y3X5|H0Y3X5_HUMAN;tr|H0Y7R7|H0Y7R7_HUMAN;tr|Q96B60|Q96B60_HUMAN	sp|P21589|5NTD_HUMAN	5;2;2;1	5;2;2;1	5;2;2;1	sp|P21589|5NTD_HUMAN 5-nucleotidase OS=Homo sapiens OX=9606 GN=NT5E PE=1 SV=1	4	5	5	5	8.9	8.9	8.9	63.367	574	574;179;230;264	0	30.719	152440000	6				255	94;1743;2820;3108;3394	True;True;True;True;True	97;1825;2973;3276;3575	151;152;3280;5503;6077;6611	188;189;4219;7133;7988;8718	188;4219;7133;7988;8718
sp|P21810|PGS1_HUMAN;tr|C9JKG1|C9JKG1_HUMAN;tr|H0YIH3|H0YIH3_HUMAN;tr|F8VNV6|F8VNV6_HUMAN;sp|P07585|PGS2_HUMAN	sp|P21810|PGS1_HUMAN	10;3;1;1;1	10;3;1;1;1	10;3;1;1;1	sp|P21810|PGS1_HUMAN Biglycan OS=Homo sapiens OX=9606 GN=BGN PE=1 SV=2	5	10	10	10	35.1	35.1	35.1	41.654	368	368;238;95;177;359	0	84.936	920340000	20				256	467;726;748;1131;1503;1785;2128;3084;3185;3279	True;True;True;True;True;True;True;True;True;True	487;767;790;1186;1572;1868;2238;3252;3355;3457	805;806;1310;1368;2109;2110;2811;2812;3359;3360;3361;3362;4031;4032;4033;6042;6211;6212;6403;6404	1061;1062;1699;1802;2725;2726;3626;3627;4330;4331;4332;4333;5222;5223;5224;7950;8168;8169;8439;8440	1062;1699;1802;2725;3627;4331;5222;7950;8168;8439	224	323
sp|P22059|OSBP1_HUMAN	sp|P22059|OSBP1_HUMAN	1	1	1	sp|P22059|OSBP1_HUMAN Oxysterol-binding protein 1 OS=Homo sapiens OX=9606 GN=OSBP PE=1 SV=1	1	1	1	1	2.1	2.1	2.1	89.42	807	807	0	7.418	6534300	1				257	1013	TRUE	1068	1878	2436	2436
sp|P22102|PUR2_HUMAN;tr|C9JBJ1|C9JBJ1_HUMAN;tr|C9JTV6|C9JTV6_HUMAN;tr|F8WD69|F8WD69_HUMAN;tr|C9JZG2|C9JZG2_HUMAN;tr|C9JKQ7|C9JKQ7_HUMAN;tr|H7C366|H7C366_HUMAN;tr|A0A140TA71|A0A140TA71_HUMAN	sp|P22102|PUR2_HUMAN	5;2;2;2;1;1;1;1	5;2;2;2;1;1;1;1	5;2;2;2;1;1;1;1	sp|P22102|PUR2_HUMAN Trifunctional purine biosynthetic protein adenosine-3 OS=Homo sapiens OX=9606 GN=GART PE=1 SV=1	8	5	5	5	5	5	5	107.77	1010	1010;231;241;306;136;138;145;223	0	33.195	64511000	6				258	325;496;780;803;1688	True;True;True;True;True	338;339;522;824;848;1766	603;604;871;1430;1463;3178	837;838;1142;1883;1916;4073	837;1142;1883;1916;4073	225	175
tr|E9PBS1|E9PBS1_HUMAN;sp|P22234|PUR6_HUMAN	tr|E9PBS1|E9PBS1_HUMAN;sp|P22234|PUR6_HUMAN	2;2	2;2	2;2	tr|E9PBS1|E9PBS1_HUMAN Multifunctional protein ADE2 (Fragment) OS=Homo sapiens OX=9606 GN=PAICS PE=1 SV=1;sp|P22234|PUR6_HUMAN Multifunctional protein ADE2 OS=Homo sapiens OX=9606 GN=PAICS PE=1 SV=3	2	2	2	2	4.8	4.8	4.8	45.651	413	413;425	0	13.196	17362000	1				259	278;508	True;True	289;534	519;886	711;1160	711;1160
sp|P22314|UBA1_HUMAN;tr|Q5JRR6|Q5JRR6_HUMAN	sp|P22314|UBA1_HUMAN;tr|Q5JRR6|Q5JRR6_HUMAN	3;2	3;2	3;2	sp|P22314|UBA1_HUMAN Ubiquitin-like modifier-activating enzyme 1 OS=Homo sapiens OX=9606 GN=UBA1 PE=1 SV=3;tr|Q5JRR6|Q5JRR6_HUMAN Ubiquitin-like modifier-activating enzyme 1 OS=Homo sapiens OX=9606 GN=UBA1 PE=1 SV=1	2	3	3	3	4.5	4.5	4.5	117.85	1058	1058;506	0	28.154	56254000	3				260	1436;1721;2588	True;True;True	1502;1802;2731	2679;3246;5051	3454;4166;6559	3454;4166;6559	226	1015
sp|P23396|RS3_HUMAN;tr|E9PL09|E9PL09_HUMAN;tr|H0YEU2|H0YEU2_HUMAN;tr|E9PPU1|E9PPU1_HUMAN;tr|E9PSF4|E9PSF4_HUMAN;tr|F2Z2S8|F2Z2S8_HUMAN;tr|H0YF32|H0YF32_HUMAN;tr|H0YCJ7|H0YCJ7_HUMAN;tr|E9PQ96|E9PQ96_HUMAN;tr|E9PJH4|E9PJH4_HUMAN;tr|E9PK82|E9PK82_HUMAN;tr|H0YES8|H0YES8_HUMAN;tr|E9PJN9|E9PJN9_HUMAN;tr|E9PQX2|E9PQX2_HUMAN	sp|P23396|RS3_HUMAN;tr|E9PL09|E9PL09_HUMAN;tr|H0YEU2|H0YEU2_HUMAN;tr|E9PPU1|E9PPU1_HUMAN	11;10;9;6;5;5;5;5;3;3;3;1;1;1	11;10;9;6;5;5;5;5;3;3;3;1;1;1	11;10;9;6;5;5;5;5;3;3;3;1;1;1	sp|P23396|RS3_HUMAN 40S ribosomal protein S3 OS=Homo sapiens OX=9606 GN=RPS3 PE=1 SV=2;tr|E9PL09|E9PL09_HUMAN 40S ribosomal protein S3 OS=Homo sapiens OX=9606 GN=RPS3 PE=1 SV=1;tr|H0YEU2|H0YEU2_HUMAN 40S ribosomal protein S3 (Fragment) OS=Homo sapiens OX=9	14	11	11	11	51.9	51.9	51.9	26.688	243	243;231;171;158;103;117;123;135;91;115;128;33;36;44	0	83.006	1876600000	32				261	78;386;735;933;985;1018;1116;1493;1633;1844;2766	True;True;True;True;True;True;True;True;True;True;True	81;402;777;986;1040;1073;1171;1560;1711;1929;2918	127;691;692;693;1344;1345;1346;1347;1348;1695;1696;1828;1885;2085;2086;2791;3054;3055;3466;5416	157;158;936;937;938;939;940;1771;1772;1773;1774;1775;1776;1777;1778;2181;2182;2183;2184;2185;2380;2444;2445;2693;2694;2695;3589;3917;3918;4487;4488;7028	157;938;1777;2184;2380;2444;2694;3589;3917;4488;7028	227	127
sp|P23528|COF1_HUMAN;tr|G3V1A4|G3V1A4_HUMAN;tr|E9PP50|E9PP50_HUMAN;tr|E9PK25|E9PK25_HUMAN;tr|E9PLJ3|E9PLJ3_HUMAN;tr|E9PS23|E9PS23_HUMAN;tr|E9PQB7|E9PQB7_HUMAN;sp|Q9Y281|COF2_HUMAN	sp|P23528|COF1_HUMAN;tr|G3V1A4|G3V1A4_HUMAN;tr|E9PP50|E9PP50_HUMAN;tr|E9PK25|E9PK25_HUMAN;tr|E9PLJ3|E9PLJ3_HUMAN;tr|E9PS23|E9PS23_HUMAN;tr|E9PQB7|E9PQB7_HUMAN	5;4;4;4;3;3;3;1	5;4;4;4;3;3;3;1	5;4;4;4;3;3;3;1	sp|P23528|COF1_HUMAN Cofilin-1 OS=Homo sapiens OX=9606 GN=CFL1 PE=1 SV=3;tr|G3V1A4|G3V1A4_HUMAN Cofilin 1 (Non-muscle), isoform CRA_a OS=Homo sapiens OX=9606 GN=CFL1 PE=1 SV=1;tr|E9PP50|E9PP50_HUMAN Cofilin-1 (Fragment) OS=Homo sapiens OX=9606 GN=CFL1 PE=1	8	5	5	5	39.2	39.2	39.2	18.502	166	166;149;159;204;79;90;122;166	0	44.9	185570000	7				262	265;717;1776;2059;3314	True;True;True;True;True	276;758;1859;2153;3492	495;1299;3346;3897;6459	682;683;684;1687;4317;5065;8503	682;1687;4317;5065;8503	228	74
sp|P23921|RIR1_HUMAN;tr|E9PL69|E9PL69_HUMAN;tr|E9PP77|E9PP77_HUMAN;tr|H0YCY7|H0YCY7_HUMAN	sp|P23921|RIR1_HUMAN;tr|E9PL69|E9PL69_HUMAN	5;3;1;1	5;3;1;1	5;3;1;1	sp|P23921|RIR1_HUMAN Ribonucleoside-diphosphate reductase large subunit OS=Homo sapiens OX=9606 GN=RRM1 PE=1 SV=1;tr|E9PL69|E9PL69_HUMAN Ribonucleoside-diphosphate reductase large subunit OS=Homo sapiens OX=9606 GN=RRM1 PE=1 SV=1	4	5	5	5	5.3	5.3	5.3	90.069	792	792;570;75;130	0	33.769	88372000	5				263	382;1641;1898;2612;2686	True;True;True;True;True	398;1719;1985;2757;2835	687;3078;3552;5088;5243	932;3949;4609;6603;6817	932;3949;4609;6603;6817
sp|P24593|IBP5_HUMAN;tr|C9JXX4|C9JXX4_HUMAN	sp|P24593|IBP5_HUMAN;tr|C9JXX4|C9JXX4_HUMAN	3;2	3;2	3;2	sp|P24593|IBP5_HUMAN Insulin-like growth factor-binding protein 5 OS=Homo sapiens OX=9606 GN=IGFBP5 PE=1 SV=1;tr|C9JXX4|C9JXX4_HUMAN Insulin-like growth factor-binding protein 5 (Fragment) OS=Homo sapiens OX=9606 GN=IGFBP5 PE=1 SV=1	2	3	3	3	11	11	11	30.57	272	272;233	0	22.215	206960000	8				264	988;1320;1453	True;True;True	1043;1382;1519	1831;1832;1833;1834;2462;2709;2710	2383;2384;2385;2386;2387;3177;3494;3495	2386;3177;3494	229	183
sp|P24752|THIL_HUMAN;tr|H0YEL7|H0YEL7_HUMAN;tr|E9PRQ6|E9PRQ6_HUMAN	sp|P24752|THIL_HUMAN;tr|H0YEL7|H0YEL7_HUMAN;tr|E9PRQ6|E9PRQ6_HUMAN	2;1;1	2;1;1	2;1;1	sp|P24752|THIL_HUMAN Acetyl-CoA acetyltransferase, mitochondrial OS=Homo sapiens OX=9606 GN=ACAT1 PE=1 SV=1;tr|H0YEL7|H0YEL7_HUMAN Acetyl-CoA acetyltransferase, mitochondrial (Fragment) OS=Homo sapiens OX=9606 GN=ACAT1 PE=1 SV=1;tr|E9PRQ6|E9PRQ6_HUMAN Acet	3	2	2	2	4.2	4.2	4.2	45.199	427	427;136;141	0	11.317	39365000	1				265	410;863	True;True	427;913	729;1573	983;2038	983;2038
sp|P25205|MCM3_HUMAN;tr|J3KQ69|J3KQ69_HUMAN;tr|Q7Z6P5|Q7Z6P5_HUMAN	sp|P25205|MCM3_HUMAN;tr|J3KQ69|J3KQ69_HUMAN	9;7;1	9;7;1	9;7;1	sp|P25205|MCM3_HUMAN DNA replication licensing factor MCM3 OS=Homo sapiens OX=9606 GN=MCM3 PE=1 SV=3;tr|J3KQ69|J3KQ69_HUMAN DNA replication licensing factor MCM3 OS=Homo sapiens OX=9606 GN=MCM3 PE=1 SV=2	3	9	9	9	11.4	11.4	11.4	90.98	808	808;818;328	0	58.191	144940000	10				266	216;365;427;454;749;1820;2704;2738;2833	True;True;True;True;True;True;True;True;True	226;380;445;473;791;1903;2854;2888;2889;2987	399;662;750;787;1369;3403;5293;5359;5360;5533	543;906;1004;1043;1803;4376;6876;6967;6968;7166	543;906;1004;1043;1803;4376;6876;6967;7166	230	426
sp|P25311|ZA2G_HUMAN	sp|P25311|ZA2G_HUMAN	1	1	1	sp|P25311|ZA2G_HUMAN Zinc-alpha-2-glycoprotein OS=Homo sapiens OX=9606 GN=AZGP1 PE=1 SV=2	1	1	1	1	3.4	3.4	3.4	34.258	298	298	0	7.1035	12265000	1				267	104	TRUE	107	206	264	264
sp|P25705|ATPA_HUMAN	sp|P25705|ATPA_HUMAN	1	1	1	sp|P25705|ATPA_HUMAN ATP synthase subunit alpha, mitochondrial OS=Homo sapiens OX=9606 GN=ATP5F1A PE=1 SV=1	1	1	1	1	2.4	2.4	2.4	59.75	553	553	0	7.8315	181460000	7				268	631	TRUE	666	1132;1133;1134;1135;1136	1467;1468;1469;1470;1471;1472;1473	1471
sp|P25786|PSA1_HUMAN;tr|F5GX11|F5GX11_HUMAN;tr|B4DEV8|B4DEV8_HUMAN	sp|P25786|PSA1_HUMAN;tr|F5GX11|F5GX11_HUMAN	5;4;2	5;4;2	5;4;2	sp|P25786|PSA1_HUMAN Proteasome subunit alpha type-1 OS=Homo sapiens OX=9606 GN=PSMA1 PE=1 SV=1;tr|F5GX11|F5GX11_HUMAN Proteasome endopeptidase complex OS=Homo sapiens OX=9606 GN=PSMA1 PE=1 SV=1	3	5	5	5	19.4	19.4	19.4	29.555	263	263;238;164	0	35.662	169710000	8				269	242;1434;2014;2237;2794	True;True;True;True;True	253;1500;2103;2358;2947	445;2677;3839;4296;5459;5460	602;603;3452;5005;5006;5562;7079;7080	603;3452;5005;5562;7080
sp|P25788|PSA3_HUMAN;tr|G3V4X5|G3V4X5_HUMAN;tr|G3V3W4|G3V3W4_HUMAN;tr|G3V5N4|G3V5N4_HUMAN	sp|P25788|PSA3_HUMAN;tr|G3V4X5|G3V4X5_HUMAN	6;4;1;1	6;4;1;1	6;4;1;1	sp|P25788|PSA3_HUMAN Proteasome subunit alpha type-3 OS=Homo sapiens OX=9606 GN=PSMA3 PE=1 SV=2;tr|G3V4X5|G3V4X5_HUMAN Proteasome endopeptidase complex OS=Homo sapiens OX=9606 GN=PSMA3 PE=1 SV=1	4	6	6	6	19.6	19.6	19.6	28.433	255	255;180;36;54	0	35.643	179640000	13				270	303;654;1462;1463;2607;3063	True;True;True;True;True;True	315;690;1528;1529;2752;3230;3231	555;556;557;1171;2730;2731;5082;6014;6015;6016	756;757;758;759;760;1514;3521;3522;6596;6597;7914;7915;7916	756;1514;3521;3522;6597;7915	231	28
tr|H0YMZ1|H0YMZ1_HUMAN;tr|H0YL69|H0YL69_HUMAN;sp|P25789|PSA4_HUMAN;tr|H0YMI6|H0YMI6_HUMAN;tr|H0YMA1|H0YMA1_HUMAN;tr|H0YN18|H0YN18_HUMAN;tr|H0YLS6|H0YLS6_HUMAN;tr|H0YLC2|H0YLC2_HUMAN;tr|H0YKT8|H0YKT8_HUMAN;tr|H0YKS0|H0YKS0_HUMAN	tr|H0YMZ1|H0YMZ1_HUMAN;tr|H0YL69|H0YL69_HUMAN;sp|P25789|PSA4_HUMAN;tr|H0YMI6|H0YMI6_HUMAN;tr|H0YMA1|H0YMA1_HUMAN;tr|H0YN18|H0YN18_HUMAN;tr|H0YLS6|H0YLS6_HUMAN;tr|H0YLC2|H0YLC2_HUMAN;tr|H0YKT8|H0YKT8_HUMAN	4;4;4;3;3;3;2;2;2;1	4;4;4;3;3;3;2;2;2;1	4;4;4;3;3;3;2;2;2;1	tr|H0YMZ1|H0YMZ1_HUMAN Proteasome subunit alpha type (Fragment) OS=Homo sapiens OX=9606 GN=PSMA4 PE=1 SV=8;tr|H0YL69|H0YL69_HUMAN Proteasome subunit alpha type (Fragment) OS=Homo sapiens OX=9606 GN=PSMA4 PE=1 SV=1;sp|P25789|PSA4_HUMAN Proteasome subunit al	10	4	4	4	15.5	15.5	15.5	24.526	220	220;236;261;183;209;230;125;174;181;122	0	23.964	240870000	7				271	679;1834;2921;3037	True;True;True;True	717;1918;3081;3202	1202;3453;5738;5975	1545;1546;4474;7473;7474;7870;7871	1546;4474;7473;7870	232	184
sp|P26006|ITA3_HUMAN;tr|D6R9X8|D6R9X8_HUMAN;tr|H0YA49|H0YA49_HUMAN;tr|H0YA32|H0YA32_HUMAN;tr|K7EMU3|K7EMU3_HUMAN	sp|P26006|ITA3_HUMAN	8;2;2;1;1	8;2;2;1;1	8;2;2;1;1	sp|P26006|ITA3_HUMAN Integrin alpha-3 OS=Homo sapiens OX=9606 GN=ITGA3 PE=1 SV=5	5	8	8	8	8.6	8.6	8.6	116.61	1051	1051;142;221;84;117	0	59.018	559730000	13				272	14;612;1152;1321;1739;2932;3293;3378	True;True;True;True;True;True;True;True	14;647;1210;1383;1384;1821;3093;3471;3558	21;1112;2140;2463;2464;3268;3269;5754;6419;6420;6589;6590	26;1445;1446;2758;3178;3179;4191;4192;7490;8455;8456;8693;8694	26;1445;2758;3179;4192;7490;8456;8693	233;234	278;558
sp|P26038|MOES_HUMAN;tr|A0A2R8Y7M3|A0A2R8Y7M3_HUMAN;sp|P35241|RADI_HUMAN;tr|A0A2R8Y5S7|A0A2R8Y5S7_HUMAN;tr|E7EQR4|E7EQR4_HUMAN;sp|P15311|EZRI_HUMAN	sp|P26038|MOES_HUMAN;tr|A0A2R8Y7M3|A0A2R8Y7M3_HUMAN;sp|P35241|RADI_HUMAN;tr|A0A2R8Y5S7|A0A2R8Y5S7_HUMAN	3;2;2;2;1;1	3;2;2;2;1;1	3;2;2;2;1;1	sp|P26038|MOES_HUMAN Moesin OS=Homo sapiens OX=9606 GN=MSN PE=1 SV=3;tr|A0A2R8Y7M3|A0A2R8Y7M3_HUMAN Radixin OS=Homo sapiens OX=9606 GN=RDX PE=1 SV=1;sp|P35241|RADI_HUMAN Radixin OS=Homo sapiens OX=9606 GN=RDX PE=1 SV=1;tr|A0A2R8Y5S7|A0A2R8Y5S7_HUMAN Radixi	6	3	3	3	5	5	5	67.819	577	577;534;583;590;586;586	0	19.014	25482000	3				273	241;731;1571	True;True;True	252;773;1645	444;1336;2942	601;1763;3794	601;1763;3794	235;236	348;451
sp|P26373|RL13_HUMAN;tr|J3QSB4|J3QSB4_HUMAN	sp|P26373|RL13_HUMAN;tr|J3QSB4|J3QSB4_HUMAN	3;2	3;2	3;2	sp|P26373|RL13_HUMAN 60S ribosomal protein L13 OS=Homo sapiens OX=9606 GN=RPL13 PE=1 SV=4;tr|J3QSB4|J3QSB4_HUMAN 60S ribosomal protein L13 (Fragment) OS=Homo sapiens OX=9606 GN=RPL13 PE=1 SV=1	2	3	3	3	15.2	15.2	15.2	24.261	211	211;126	0	20.572	27860000	2				274	1057;1701;2676	True;True;True	1112;1779;2825	1948;3202;5226	2524;4098;6795	2524;4098;6795
sp|P26639|SYTC_HUMAN	sp|P26639|SYTC_HUMAN	1	1	1	sp|P26639|SYTC_HUMAN Threonine--tRNA ligase, cytoplasmic OS=Homo sapiens OX=9606 GN=TARS PE=1 SV=3	1	1	1	1	1.7	1.7	1.7	83.434	723	723	0	7.7016	8008800	1				275	2116	TRUE	2222	3996	5185	5185
sp|P26640|SYVC_HUMAN;tr|A0A140T936|A0A140T936_HUMAN;tr|A0A140T954|A0A140T954_HUMAN;tr|A2ABF4|A2ABF4_HUMAN;tr|A0A0G2JJT9|A0A0G2JJT9_HUMAN;tr|A0A140T904|A0A140T904_HUMAN	sp|P26640|SYVC_HUMAN;tr|A0A140T936|A0A140T936_HUMAN	22;21;8;2;2;1	22;21;8;2;2;1	22;21;8;2;2;1	sp|P26640|SYVC_HUMAN Valine--tRNA ligase OS=Homo sapiens OX=9606 GN=VARS PE=1 SV=4;tr|A0A140T936|A0A140T936_HUMAN Valine--tRNA ligase (Fragment) OS=Homo sapiens OX=9606 GN=VARS PE=1 SV=1	6	22	22	22	21.5	21.5	21.5	140.47	1264	1264;1183;366;174;174;95	0	158	1401600000	40				276	315;495;577;1005;1063;1285;1481;1540;1576;1585;1646;1801;1934;1943;2233;2277;2279;2583;2652;2690;3178;3195	True;True;True;True;True;True;True;True;True;True;True;True;True;True;True;True;True;True;True;True;True;True	327;521;609;610;1060;1118;1347;1548;1612;1650;1661;1724;1884;2021;2030;2354;2401;2403;2726;2800;2839;3348;3365	587;869;870;1032;1033;1858;1859;1860;1979;2387;2773;2774;2884;2885;2886;2953;2980;3088;3379;3611;3612;3613;3633;3634;3635;4274;4357;4359;5046;5174;5175;5176;5248;5249;6198;6199;6200;6245;6246	810;1140;1141;1344;1345;2411;2412;2413;2570;3082;3571;3572;3726;3727;3728;3806;3835;3959;4350;4351;4678;4679;4680;4701;4702;4703;4704;5533;5624;5627;6554;6719;6720;6721;6822;6823;8148;8149;8150;8151;8229;8230	810;1140;1344;2412;2570;3082;3571;3728;3806;3835;3959;4351;4678;4703;5533;5624;5627;6554;6719;6823;8150;8229	237;238;239	296;583;615
sp|P26641|EF1G_HUMAN	sp|P26641|EF1G_HUMAN	11	11	11	sp|P26641|EF1G_HUMAN Elongation factor 1-gamma OS=Homo sapiens OX=9606 GN=EEF1G PE=1 SV=3	1	11	11	11	24.9	24.9	24.9	50.118	437	437	0	82.803	869430000	28				277	145;172;871;1472;1590;1616;2035;2291;2677;2678;3147	True;True;True;True;True;True;True;True;True;True;True	151;178;921;1539;1666;1694;2124;2416;2826;2827;3315	272;319;320;321;322;323;324;325;326;1584;2764;2985;3029;3030;3031;3032;3866;3867;4382;5227;5228;6135;6136;6137	354;439;440;441;442;443;444;445;446;447;2050;3561;3840;3889;3890;3891;3892;3893;3894;5034;5035;5651;6796;6797;6798;6799;8069;8070;8071	354;442;2050;3561;3840;3889;5034;5651;6796;6799;8071	240	213
sp|P27105|STOM_HUMAN	sp|P27105|STOM_HUMAN	2	2	2	sp|P27105|STOM_HUMAN Erythrocyte band 7 integral membrane protein OS=Homo sapiens OX=9606 GN=STOM PE=1 SV=3	1	2	2	2	7.6	7.6	7.6	31.73	288	288	0	13.032	11769000	2				278	202;3383	True;True	210;3564	375;6597	516;8701	516;8701	241	207
sp|P27348|1433T_HUMAN;tr|E9PG15|E9PG15_HUMAN;sp|P63104|1433Z_HUMAN;tr|E7EX29|E7EX29_HUMAN;sp|Q04917|1433F_HUMAN;sp|P31946|1433B_HUMAN;sp|P61981|1433G_HUMAN;sp|P31947|1433S_HUMAN;sp|P62258|1433E_HUMAN;tr|I3L0W5|I3L0W5_HUMAN;tr|F8WEB6|F8WEB6_HUMAN;tr|E5RGE1|E5RGE1_HUMAN;tr|A2IDB1|A2IDB1_HUMAN;tr|Q4VY20|Q4VY20_HUMAN;tr|E5RIR4|E5RIR4_HUMAN;tr|E9PD24|E9PD24_HUMAN;tr|B4DJF2|B4DJF2_HUMAN;tr|E7EVZ2|E7EVZ…	sp|P27348|1433T_HUMAN;tr|E9PG15|E9PG15_HUMAN;sp|P63104|1433Z_HUMAN;tr|E7EX29|E7EX29_HUMAN;sp|Q04917|1433F_HUMAN;sp|P31946|1433B_HUMAN;sp|P61981|1433G_HUMAN;sp|P31947|1433S_HUMAN;sp|P62258|1433E_HUMAN	3;2;2;2;2;2;2;2;2;1;1;1;1;1;1;1;1;1;1;1;1;1;1;1;1;1	3;2;2;2;2;2;2;2;2;1;1;1;1;1;1;1;1;1;1;1;1;1;1;1;1;1	3;2;2;2;2;2;2;2;2;1;1;1;1;1;1;1;1;1;1;1;1;1;1;1;1;1	sp|P27348|1433T_HUMAN 14-3-3 protein theta OS=Homo sapiens OX=9606 GN=YWHAQ PE=1 SV=1;tr|E9PG15|E9PG15_HUMAN 14-3-3 protein theta (Fragment) OS=Homo sapiens OX=9606 GN=YWHAQ PE=1 SV=1;sp|P63104|1433Z_HUMAN 14-3-3 protein zeta/delta OS=Homo sapiens OX=9606	26	3	3	3	12.7	12.7	12.7	27.764	245	245;149;245;246;246;246;247;248;255;38;39;51;72;74;75;92;94;98;100;107;115;125;130;137;149;168	0	20.223	71699000	3				279	328;535;1670	True;True;True	342;562;1748	607;923;3146	841;1208;4034	841;1208;4034	242	218
tr|E9PJF0|E9PJF0_HUMAN;tr|E9PQW4|E9PQW4_HUMAN;sp|P27361|MK03_HUMAN;tr|E9PBK7|E9PBK7_HUMAN;tr|H0YEX6|H0YEX6_HUMAN;tr|E9PRH7|E9PRH7_HUMAN;tr|B3KR49|B3KR49_HUMAN	tr|E9PJF0|E9PJF0_HUMAN;tr|E9PQW4|E9PQW4_HUMAN;sp|P27361|MK03_HUMAN;tr|E9PBK7|E9PBK7_HUMAN	3;3;3;2;1;1;1	3;3;3;2;1;1;1	3;3;3;2;1;1;1	tr|E9PJF0|E9PJF0_HUMAN Mitogen-activated protein kinase OS=Homo sapiens OX=9606 GN=MAPK3 PE=1 SV=1;tr|E9PQW4|E9PQW4_HUMAN Mitogen-activated protein kinase OS=Homo sapiens OX=9606 GN=MAPK3 PE=1 SV=1;sp|P27361|MK03_HUMAN Mitogen-activated protein kinase 3 OS	7	3	3	3	10.4	10.4	10.4	35.737	316	316;339;379;311;121;136;265	0	24.749	51320000	5				280	2;963;2242	True;True;True	2;1017;2364	4;5;1779;4305	4;5;6;2308;5571	4;2308;5571
sp|P27701|CD82_HUMAN;tr|E9PJC7|E9PJC7_HUMAN;tr|H0YD57|H0YD57_HUMAN	sp|P27701|CD82_HUMAN;tr|E9PJC7|E9PJC7_HUMAN	4;2;1	4;2;1	4;2;1	sp|P27701|CD82_HUMAN CD82 antigen OS=Homo sapiens OX=9606 GN=CD82 PE=1 SV=1;tr|E9PJC7|E9PJC7_HUMAN Tetraspanin (Fragment) OS=Homo sapiens OX=9606 GN=CD82 PE=1 SV=1	3	4	4	4	12.4	12.4	12.4	29.625	267	267;157;57	0	26.748	460340000	7				281	1035;1349;1830;2314	True;True;True;True	1090;1414;1914;2439	1911;1912;1913;2533;2534;3435;4412	2486;2487;2488;3254;3255;4433;5687	2486;3254;4433;5687	243	117
tr|F8VPD4|F8VPD4_HUMAN;sp|P27708|PYR1_HUMAN	tr|F8VPD4|F8VPD4_HUMAN;sp|P27708|PYR1_HUMAN	4;4	4;4	4;4	tr|F8VPD4|F8VPD4_HUMAN CAD protein OS=Homo sapiens OX=9606 GN=CAD PE=1 SV=1;sp|P27708|PYR1_HUMAN CAD protein OS=Homo sapiens OX=9606 GN=CAD PE=1 SV=3	2	4	4	4	2.1	2.1	2.1	236.02	2162	2162;2225	0	29.57	39209000	4				282	23;625;2495;2835	True;True;True;True	24;660;2632;2989	32;1126;4813;5536	37;1461;6228;7169	37;1461;6228;7169
tr|X5D2R7|X5D2R7_HUMAN;sp|P28062|PSB8_HUMAN	tr|X5D2R7|X5D2R7_HUMAN;sp|P28062|PSB8_HUMAN	1;1	1;1	1;1	tr|X5D2R7|X5D2R7_HUMAN Proteasome subunit beta OS=Homo sapiens OX=9606 GN=PSMB8 PE=1 SV=1;sp|P28062|PSB8_HUMAN Proteasome subunit beta type-8 OS=Homo sapiens OX=9606 GN=PSMB8 PE=1 SV=3	2	1	1	1	4	4	4	30.354	276	276;276	0.0018382	6.872	23719000	1				283	257	TRUE	268	485	672	672
tr|A2ACR1|A2ACR1_HUMAN;tr|A0A0G2JJA7|A0A0G2JJA7_HUMAN;sp|P28065|PSB9_HUMAN;tr|A2ACR0|A2ACR0_HUMAN;tr|A0A0G2JJQ0|A0A0G2JJQ0_HUMAN	tr|A2ACR1|A2ACR1_HUMAN;tr|A0A0G2JJA7|A0A0G2JJA7_HUMAN;sp|P28065|PSB9_HUMAN;tr|A2ACR0|A2ACR0_HUMAN;tr|A0A0G2JJQ0|A0A0G2JJQ0_HUMAN	2;2;2;1;1	2;2;2;1;1	2;2;2;1;1	tr|A2ACR1|A2ACR1_HUMAN Proteasome subunit beta OS=Homo sapiens OX=9606 GN=PSMB9 PE=1 SV=1;tr|A0A0G2JJA7|A0A0G2JJA7_HUMAN Proteasome subunit beta OS=Homo sapiens OX=9606 GN=PSMB9 PE=1 SV=1;sp|P28065|PSB9_HUMAN Proteasome subunit beta type-9 OS=Homo sapiens	5	2	2	2	11.2	11.2	11.2	20.96	196	196;196;219;131;131	0	13.186	16742000	2				284	984;3203	True;True	1039;3373	1827;6254	2379;8241	2379;8241	244	160
sp|P28066|PSA5_HUMAN	sp|P28066|PSA5_HUMAN	2	2	2	sp|P28066|PSA5_HUMAN Proteasome subunit alpha type-5 OS=Homo sapiens OX=9606 GN=PSMA5 PE=1 SV=3	1	2	2	2	12	12	12	26.411	241	241	0	12.541	77861000	1				285	137;660	True;True	142;697	255;1180	328;1523	328;1523
sp|P28074|PSB5_HUMAN;tr|H0YJM8|H0YJM8_HUMAN	sp|P28074|PSB5_HUMAN	4;1	4;1	4;1	sp|P28074|PSB5_HUMAN Proteasome subunit beta type-5 OS=Homo sapiens OX=9606 GN=PSMB5 PE=1 SV=3	2	4	4	4	20.9	20.9	20.9	28.48	263	263;118	0	31.631	135570000	7				286	279;373;1267;3213	True;True;True;True	290;388;1328;3383	520;672;2352;6266	712;713;714;917;3044;8254;8255	713;917;3044;8255
sp|P28300|LYOX_HUMAN	sp|P28300|LYOX_HUMAN	1	1	1	sp|P28300|LYOX_HUMAN Protein-lysine 6-oxidase OS=Homo sapiens OX=9606 GN=LOX PE=1 SV=2	1	1	1	1	2.6	2.6	2.6	46.944	417	417	0	6.9262	10964000	1				287	2735	TRUE	2885	5356	6964	6964
sp|P28838|AMPL_HUMAN;tr|H0Y9Q1|H0Y9Q1_HUMAN	sp|P28838|AMPL_HUMAN;tr|H0Y9Q1|H0Y9Q1_HUMAN	4;3	4;3	4;3	sp|P28838|AMPL_HUMAN Cytosol aminopeptidase OS=Homo sapiens OX=9606 GN=LAP3 PE=1 SV=3;tr|H0Y9Q1|H0Y9Q1_HUMAN Cytosol aminopeptidase (Fragment) OS=Homo sapiens OX=9606 GN=LAP3 PE=1 SV=8	2	4	4	4	8.1	8.1	8.1	56.166	519	519;208	0	24.646	32251000	4				288	32;258;1188;1752	True;True;True;True	34;269;1248;1835	46;486;2209;3297	52;673;2831;4238	52;673;2831;4238	245;246	299;302
sp|P29966|MARCS_HUMAN	sp|P29966|MARCS_HUMAN	1	1	1	sp|P29966|MARCS_HUMAN Myristoylated alanine-rich C-kinase substrate OS=Homo sapiens OX=9606 GN=MARCKS PE=1 SV=4	1	1	1	1	5.7	5.7	5.7	31.554	332	332	0.0080257	6.0972	9791400	1				289	1033	TRUE	1088	1909	2484	2484
sp|P29992|GNA11_HUMAN;tr|K7EL62|K7EL62_HUMAN;tr|E9PC54|E9PC54_HUMAN;sp|P19086|GNAZ_HUMAN;sp|O95837|GNA14_HUMAN;sp|P50148|GNAQ_HUMAN;sp|Q14344|GNA13_HUMAN;sp|Q03113|GNA12_HUMAN	sp|P29992|GNA11_HUMAN;tr|K7EL62|K7EL62_HUMAN;tr|E9PC54|E9PC54_HUMAN;sp|P19086|GNAZ_HUMAN;sp|O95837|GNA14_HUMAN;sp|P50148|GNAQ_HUMAN;sp|Q14344|GNA13_HUMAN;sp|Q03113|GNA12_HUMAN	2;1;1;1;1;1;1;1	2;1;1;1;1;1;1;1	2;1;1;1;1;1;1;1	sp|P29992|GNA11_HUMAN Guanine nucleotide-binding protein subunit alpha-11 OS=Homo sapiens OX=9606 GN=GNA11 PE=1 SV=2;tr|K7EL62|K7EL62_HUMAN Guanine nucleotide-binding protein subunit alpha-11 (Fragment) OS=Homo sapiens OX=9606 GN=GNA11 PE=1 SV=1;tr|E9PC54|	8	2	2	2	5.8	5.8	5.8	42.123	359	359;236;305;355;355;359;377;381	0	11.502	18457000	1				290	2082;3242	True;True	2182;3414	3946;6331	5118;8354	5118;8354	247	203
tr|E9PH38|E9PH38_HUMAN;tr|B3KQV6|B3KQV6_HUMAN;sp|P30153|2AAA_HUMAN	tr|E9PH38|E9PH38_HUMAN;tr|B3KQV6|B3KQV6_HUMAN;sp|P30153|2AAA_HUMAN	1;1;1	1;1;1	1;1;1	tr|E9PH38|E9PH38_HUMAN Serine/threonine-protein phosphatase 2A 65 kDa regulatory subunit A alpha isoform (Fragment) OS=Homo sapiens OX=9606 GN=PPP2R1A PE=1 SV=2;tr|B3KQV6|B3KQV6_HUMAN cDNA FLJ33169 fis, clone ADRGL2000384, highly similar to Serine/threonin	3	1	1	1	7.6	7.6	7.6	14.509	132	132;410;589	0	7.5805	0	1				291	1979	TRUE	2067	3777	4923	4923
sp|P30419|NMT1_HUMAN;tr|K7EN82|K7EN82_HUMAN;tr|B7Z8J4|B7Z8J4_HUMAN;tr|Q5VUC6|Q5VUC6_HUMAN;sp|O60551|NMT2_HUMAN	sp|P30419|NMT1_HUMAN;tr|K7EN82|K7EN82_HUMAN	6;3;2;1;1	6;3;2;1;1	6;3;2;1;1	sp|P30419|NMT1_HUMAN Glycylpeptide N-tetradecanoyltransferase 1 OS=Homo sapiens OX=9606 GN=NMT1 PE=1 SV=2;tr|K7EN82|K7EN82_HUMAN Glycylpeptide N-tetradecanoyltransferase 1 (Fragment) OS=Homo sapiens OX=9606 GN=NMT1 PE=1 SV=1	5	6	6	6	15.1	15.1	15.1	56.806	496	496;72;137;485;498	0	41.607	174740000	10				292	133;436;1051;1773;2067;2734	True;True;True;True;True;True	138;454;1106;1856;2163;2884	250;765;766;1942;3342;3907;5355	322;323;1020;1021;2518;4310;4311;4312;5075;6963	323;1021;2518;4312;5075;6963	248;249;250	81;341;456
tr|C9JMC5|C9JMC5_HUMAN;tr|I3L3I9|I3L3I9_HUMAN;tr|E9PNN6|E9PNN6_HUMAN;sp|P30838|AL3A1_HUMAN	tr|C9JMC5|C9JMC5_HUMAN;tr|I3L3I9|I3L3I9_HUMAN;tr|E9PNN6|E9PNN6_HUMAN;sp|P30838|AL3A1_HUMAN	1;1;1;1	1;1;1;1	1;1;1;1	tr|C9JMC5|C9JMC5_HUMAN Aldehyde dehydrogenase, dimeric NADP-preferring (Fragment) OS=Homo sapiens OX=9606 GN=ALDH3A1 PE=1 SV=1;tr|I3L3I9|I3L3I9_HUMAN Aldehyde dehydrogenase, dimeric NADP-preferring OS=Homo sapiens OX=9606 GN=ALDH3A1 PE=1 SV=1;tr|E9PNN6|E9P	4	1	1	1	3.2	3.2	3.2	41.647	372	372;380;396;453	0	8.4031	11344000	1				293	3004	TRUE	3168	5929	7819	7819
tr|C9J4M6|C9J4M6_HUMAN;tr|A0A1W2PPT5|A0A1W2PPT5_HUMAN;tr|C9J2Y9|C9J2Y9_HUMAN;sp|P30876|RPB2_HUMAN	tr|C9J4M6|C9J4M6_HUMAN;tr|A0A1W2PPT5|A0A1W2PPT5_HUMAN;tr|C9J2Y9|C9J2Y9_HUMAN;sp|P30876|RPB2_HUMAN	2;2;2;2	2;2;2;2	2;2;2;2	tr|C9J4M6|C9J4M6_HUMAN DNA-directed RNA polymerase subunit beta OS=Homo sapiens OX=9606 GN=POLR2B PE=1 SV=3;tr|A0A1W2PPT5|A0A1W2PPT5_HUMAN DNA-directed RNA polymerase subunit beta OS=Homo sapiens OX=9606 GN=POLR2B PE=1 SV=1;tr|C9J2Y9|C9J2Y9_HUMAN DNA-direc	4	2	2	2	2.2	2.2	2.2	121.37	1067	1067;1099;1167;1174	0	14.37	26434000	1				294	1527;3206	True;True	1598;3376	2861;6258	3698;8245	3698;8245
sp|Q5VSP4|LC1L1_HUMAN;sp|P31025|LCN1_HUMAN	sp|Q5VSP4|LC1L1_HUMAN;sp|P31025|LCN1_HUMAN	1;1	1;1	1;1	sp|Q5VSP4|LC1L1_HUMAN Putative lipocalin 1-like protein 1 OS=Homo sapiens OX=9606 GN=LCN1P1 PE=5 SV=1;sp|P31025|LCN1_HUMAN Lipocalin-1 OS=Homo sapiens OX=9606 GN=LCN1 PE=1 SV=1	2	1	1	1	6.8	6.8	6.8	17.918	162	162;176	0	8.784	34458000	1				295	1134	TRUE	1189	2114	2730	2730
sp|P31040|SDHA_HUMAN;tr|A0A087X1I3|A0A087X1I3_HUMAN;tr|D6RFM5|D6RFM5_HUMAN	sp|P31040|SDHA_HUMAN;tr|A0A087X1I3|A0A087X1I3_HUMAN;tr|D6RFM5|D6RFM5_HUMAN	4;3;3	4;3;3	4;3;3	sp|P31040|SDHA_HUMAN Succinate dehydrogenase [ubiquinone] flavoprotein subunit, mitochondrial OS=Homo sapiens OX=9606 GN=SDHA PE=1 SV=2;tr|A0A087X1I3|A0A087X1I3_HUMAN Succinate dehydrogenase [ubiquinone] flavoprotein subunit, mitochondrial OS=Homo sapiens	3	4	4	4	7.5	7.5	7.5	72.691	664	664;519;583	0	28.513	85697000	4				296	1039;1376;2226;3082	True;True;True;True	1094;1441;2346;3250	1918;2582;4266;6040	2494;3319;5525;7948	2494;3319;5525;7948
sp|P31323|KAP3_HUMAN	sp|P31323|KAP3_HUMAN	2	1	1	sp|P31323|KAP3_HUMAN cAMP-dependent protein kinase type II-beta regulatory subunit OS=Homo sapiens OX=9606 GN=PRKAR2B PE=1 SV=3	1	2	1	1	8.4	4.8	4.8	46.302	418	418	0.0068027	6.4079	4624100	1				297	406;1183	True;False	423;1243	724;2203	978;2825	978;2825
sp|P31689|DNJA1_HUMAN	sp|P31689|DNJA1_HUMAN	5	5	5	sp|P31689|DNJA1_HUMAN DnaJ homolog subfamily A member 1 OS=Homo sapiens OX=9606 GN=DNAJA1 PE=1 SV=2	1	5	5	5	15.4	15.4	15.4	44.868	397	397	0	30.975	110760000	8				298	829;1218;1470;2818;3353	True;True;True;True;True	876;1279;1537;2971;3532	1505;2269;2762;5500;5501;6542	1960;2910;3559;7127;7128;7129;7130;8635	1960;2910;3559;7127;8635	251	158
sp|P31939|PUR9_HUMAN;tr|F8WEF0|F8WEF0_HUMAN;tr|H7C1S2|H7C1S2_HUMAN;tr|C9JLK0|C9JLK0_HUMAN	sp|P31939|PUR9_HUMAN	12;3;3;1	12;3;3;1	12;3;3;1	sp|P31939|PUR9_HUMAN Bifunctional purine biosynthesis protein PURH OS=Homo sapiens OX=9606 GN=ATIC PE=1 SV=3	4	12	12	12	28.2	28.2	28.2	64.615	592	592;84;231;170	0	79.685	246640000	10				299	163;219;549;576;618;858;1353;1970;2121;2523;2785;2857	True;True;True;True;True;True;True;True;True;True;True;True	169;230;576;608;653;908;1418;2057;2227;2662;2937;3011	308;403;949;1031;1118;1566;2539;3759;4006;4880;5442;5586	427;549;1240;1343;1453;2031;3260;4904;5196;6328;7057;7256	427;549;1240;1343;1453;2031;3260;4904;5196;6328;7057;7256	252	60
tr|E5RGH4|E5RGH4_HUMAN;tr|E5RGV0|E5RGV0_HUMAN;tr|D6RIU0|D6RIU0_HUMAN;tr|D6RBM0|D6RBM0_HUMAN;tr|E9PCY7|E9PCY7_HUMAN;sp|P55795|HNRH2_HUMAN;sp|P31943|HNRH1_HUMAN;tr|G8JLB6|G8JLB6_HUMAN;tr|E7EQJ0|E7EQJ0_HUMAN;tr|D6RAM1|D6RAM1_HUMAN;tr|H0YAQ2|H0YAQ2_HUMAN;tr|D6R9T0|D6R9T0_HUMAN;tr|D6RFM3|D6RFM3_HUMAN;tr|D6RIT2|D6RIT2_HUMAN;tr|E7EN40|E7EN40_HUMAN;tr|D6RDU3|D6RDU3_HUMAN;tr|D6RJ04|D6RJ04_HUMAN;tr|D6RIH9|…	tr|E5RGH4|E5RGH4_HUMAN;tr|E5RGV0|E5RGV0_HUMAN;tr|D6RIU0|D6RIU0_HUMAN;tr|D6RBM0|D6RBM0_HUMAN;tr|E9PCY7|E9PCY7_HUMAN;sp|P55795|HNRH2_HUMAN;sp|P31943|HNRH1_HUMAN;tr|G8JLB6|G8JLB6_HUMAN;tr|E7EQJ0|E7EQJ0_HUMAN;tr|D6RAM1|D6RAM1_HUMAN;tr|H0YAQ2|H0YAQ2_HUMAN;tr|D6R9T0|D6R9T0_HUMAN;tr|D6RFM3|D6RFM3_HUMAN;tr|D6RIT2|D6RIT2_HUMAN;tr|E7EN40|E7EN40_HUMAN;tr|D6RDU3|D6RDU3_HUMAN;tr|D6RJ04|D6RJ04_HUMAN;tr|D6RIH9|…	2;2;2;2;2;2;2;2;1;1;1;1;1;1;1;1;1;1;1	2;2;2;2;2;2;2;2;1;1;1;1;1;1;1;1;1;1;1	2;2;2;2;2;2;2;2;1;1;1;1;1;1;1;1;1;1;1	tr|E5RGH4|E5RGH4_HUMAN Heterogeneous nuclear ribonucleoprotein H (Fragment) OS=Homo sapiens OX=9606 GN=HNRNPH1 PE=1 SV=1;tr|E5RGV0|E5RGV0_HUMAN Heterogeneous nuclear ribonucleoprotein H (Fragment) OS=Homo sapiens OX=9606 GN=HNRNPH1 PE=1 SV=1;tr|D6RIU0|D6RI	19	2	2	2	33	33	33	11.181	100	100;155;168;212;429;449;449;472;115;130;131;161;163;164;166;171;172;184;277	0	21.846	41578000	2				300	1341;2679	True;True	1406;2828	2522;5229	3242;6800	3242;6800
sp|P31944|CASPE_HUMAN	sp|P31944|CASPE_HUMAN	1	1	1	sp|P31944|CASPE_HUMAN Caspase-14 OS=Homo sapiens OX=9606 GN=CASP14 PE=1 SV=2	1	1	1	1	4.5	4.5	4.5	27.679	242	242	0	6.9648	8342300	1				301	2032	TRUE	2121	3862;3863	5030;5031	5030	253	213
tr|H0Y9R4|H0Y9R4_HUMAN;tr|E7ESE0|E7ESE0_HUMAN;tr|D6RAN4|D6RAN4_HUMAN;sp|P32969|RL9_HUMAN;tr|A0A2R8Y5Y7|A0A2R8Y5Y7_HUMAN	tr|H0Y9R4|H0Y9R4_HUMAN;tr|E7ESE0|E7ESE0_HUMAN;tr|D6RAN4|D6RAN4_HUMAN;sp|P32969|RL9_HUMAN;tr|A0A2R8Y5Y7|A0A2R8Y5Y7_HUMAN	1;1;1;1;1	1;1;1;1;1	1;1;1;1;1	tr|H0Y9R4|H0Y9R4_HUMAN 60S ribosomal protein L9 (Fragment) OS=Homo sapiens OX=9606 GN=RPL9 PE=1 SV=2;tr|E7ESE0|E7ESE0_HUMAN 60S ribosomal protein L9 (Fragment) OS=Homo sapiens OX=9606 GN=RPL9 PE=1 SV=1;tr|D6RAN4|D6RAN4_HUMAN 60S ribosomal protein L9 (Fragm	5	1	1	1	12.2	12.2	12.2	10.045	90	90;166;181;192;220	1	-2	14888000	1	+			302	2807	TRUE	2960	5481	7102	7102	254	26
sp|P33176|KINH_HUMAN	sp|P33176|KINH_HUMAN	2	2	2	sp|P33176|KINH_HUMAN Kinesin-1 heavy chain OS=Homo sapiens OX=9606 GN=KIF5B PE=1 SV=1	1	2	2	2	2.8	2.8	2.8	109.68	963	963	0	12.151	19157000	3				303	1817;2425	True;True	1900;2557	3397;3398;4679	4370;4371;6072	4371;6072
tr|A0A0A0MS99|A0A0A0MS99_HUMAN;tr|I3L4X2|I3L4X2_HUMAN;sp|P33527|MRP1_HUMAN	tr|A0A0A0MS99|A0A0A0MS99_HUMAN;tr|I3L4X2|I3L4X2_HUMAN;sp|P33527|MRP1_HUMAN	2;2;2	2;2;2	2;2;2	tr|A0A0A0MS99|A0A0A0MS99_HUMAN Multidrug resistance-associated protein 1 OS=Homo sapiens OX=9606 GN=ABCC1 PE=1 SV=1;tr|I3L4X2|I3L4X2_HUMAN Multidrug resistance-associated protein 1 (Fragment) OS=Homo sapiens OX=9606 GN=ABCC1 PE=1 SV=1;sp|P33527|MRP1_HUMAN	3	2	2	2	1.6	1.6	1.6	134.99	1215	1215;1440;1531	0	11.273	12823000	1				304	407;2879	True;True	424;3035	725;5662	979;7391	979;7391
tr|A0A3B3IU45|A0A3B3IU45_HUMAN;sp|P33991|MCM4_HUMAN;tr|E5RG31|E5RG31_HUMAN;tr|A0A3B3IT92|A0A3B3IT92_HUMAN;tr|A0A3B3IS57|A0A3B3IS57_HUMAN;tr|A0A3B3ITP6|A0A3B3ITP6_HUMAN;tr|A0A3B3IRR8|A0A3B3IRR8_HUMAN	tr|A0A3B3IU45|A0A3B3IU45_HUMAN;sp|P33991|MCM4_HUMAN;tr|E5RG31|E5RG31_HUMAN;tr|A0A3B3IT92|A0A3B3IT92_HUMAN;tr|A0A3B3IS57|A0A3B3IS57_HUMAN;tr|A0A3B3ITP6|A0A3B3ITP6_HUMAN	11;11;10;10;9;8;3	11;11;10;10;9;8;3	11;11;10;10;9;8;3	tr|A0A3B3IU45|A0A3B3IU45_HUMAN DNA helicase OS=Homo sapiens OX=9606 GN=MCM4 PE=1 SV=1;sp|P33991|MCM4_HUMAN DNA replication licensing factor MCM4 OS=Homo sapiens OX=9606 GN=MCM4 PE=1 SV=5;tr|E5RG31|E5RG31_HUMAN DNA replication licensing factor MCM4 (Fragmen	7	11	11	11	13.9	13.9	13.9	91.19	813	813;863;582;904;749;742;191	0	69.343	274820000	12				305	147;477;1101;1179;1360;1629;1690;2409;3026;3172;3405	True;True;True;True;True;True;True;True;True;True;True	153;499;500;1156;1239;1425;1707;1768;2541;3191;3342;3586	275;836;837;2064;2198;2548;2549;3050;3180;4651;5962;6192;6625	357;1107;1108;2671;2819;3269;3270;3913;4075;6036;7855;8141;8733	357;1107;2671;2819;3269;3913;4075;6036;7855;8141;8733	255	789
sp|P33992|MCM5_HUMAN;tr|B1AHB1|B1AHB1_HUMAN;tr|B1AHA9|B1AHA9_HUMAN;tr|B1AHB2|B1AHB2_HUMAN	sp|P33992|MCM5_HUMAN;tr|B1AHB1|B1AHB1_HUMAN	11;9;4;3	11;9;4;3	11;9;4;3	sp|P33992|MCM5_HUMAN DNA replication licensing factor MCM5 OS=Homo sapiens OX=9606 GN=MCM5 PE=1 SV=5;tr|B1AHB1|B1AHB1_HUMAN DNA helicase OS=Homo sapiens OX=9606 GN=MCM5 PE=1 SV=1	4	11	11	11	18.3	18.3	18.3	82.285	734	734;691;230;150	0	91.482	300880000	18				306	835;1204;1501;1919;2264;2442;2491;2530;2975;3132;3146	True;True;True;True;True;True;True;True;True;True;True	882;1264;1265;1570;2006;2386;2575;2628;2669;3137;3300;3314	1512;1513;2239;2240;2241;2808;2809;3586;4338;4711;4712;4713;4809;4892;5813;6119;6120;6134	1967;1968;2876;2877;2878;3623;3624;4647;5605;6114;6115;6116;6224;6341;7556;8052;8053;8068	1967;2878;3624;4647;5605;6116;6224;6341;7556;8052;8068	256;257;258;259	241;419;462;715
sp|P33993|MCM7_HUMAN;tr|C9J8M6|C9J8M6_HUMAN	sp|P33993|MCM7_HUMAN	10;3	10;3	10;3	sp|P33993|MCM7_HUMAN DNA replication licensing factor MCM7 OS=Homo sapiens OX=9606 GN=MCM7 PE=1 SV=4	2	10	10	10	17.2	17.2	17.2	81.307	719	719;183	0	78.091	303020000	11				307	369;1206;1660;2071;2083;2328;2463;2546;2625;2638	True;True;True;True;True;True;True;True;True;True	384;1267;1738;2168;2183;2184;2454;2599;2687;2771;2772;2786	666;2246;3123;3919;3947;3948;4480;4749;4750;4923;5106;5107;5126	910;2883;4009;5087;5119;5120;5789;6157;6158;6378;6621;6622;6647	910;2883;4009;5087;5119;5789;6157;6378;6621;6647	260;261	131;621
sp|P34896|GLYC_HUMAN	sp|P34896|GLYC_HUMAN	2	1	1	sp|P34896|GLYC_HUMAN Serine hydroxymethyltransferase, cytosolic OS=Homo sapiens OX=9606 GN=SHMT1 PE=1 SV=1	1	2	1	1	4.8	1.9	1.9	53.082	483	483	1	-2	11503000	1	+			308	1514;3400	False;True	1583;1584;3581	2834;2835;2836;6620	3655;3656;3657;8728	3657;8728	262	170
sp|P34897|GLYM_HUMAN;tr|H0YIZ0|H0YIZ0_HUMAN;tr|G3V2Y4|G3V2Y4_HUMAN;tr|G3V5L0|G3V5L0_HUMAN;tr|G3V4W5|G3V4W5_HUMAN;tr|G3V540|G3V540_HUMAN;tr|G3V241|G3V241_HUMAN;tr|G3V3Y8|G3V3Y8_HUMAN;tr|G3V4T0|G3V4T0_HUMAN;tr|G3V4X0|G3V4X0_HUMAN;tr|G3V2W0|G3V2W0_HUMAN;tr|G3V2E4|G3V2E4_HUMAN;tr|G3V2D2|G3V2D2_HUMAN	sp|P34897|GLYM_HUMAN;tr|H0YIZ0|H0YIZ0_HUMAN;tr|G3V2Y4|G3V2Y4_HUMAN	14;10;9;5;4;3;2;2;2;2;2;2;1	14;10;9;5;4;3;2;2;2;2;2;2;1	13;10;8;4;3;2;2;2;2;2;2;2;0	sp|P34897|GLYM_HUMAN Serine hydroxymethyltransferase, mitochondrial OS=Homo sapiens OX=9606 GN=SHMT2 PE=1 SV=3;tr|H0YIZ0|H0YIZ0_HUMAN Serine hydroxymethyltransferase, mitochondrial (Fragment) OS=Homo sapiens OX=9606 GN=SHMT2 PE=1 SV=1;tr|G3V2Y4|G3V2Y4_HUMA	13	14	14	13	33.7	33.7	31	55.992	504	504;264;234;215;237;192;142;147;149;159;160;171;52	0	112.14	1389000000	41				309	21;123;203;720;838;1266;1269;1514;1811;2431;2784;3127;3253;3409	True;True;True;True;True;True;True;True;True;True;True;True;True;True	22;127;128;211;212;761;885;1327;1330;1583;1584;1894;2563;2936;3295;3425;3590	29;30;237;238;239;376;377;378;379;380;381;382;1302;1526;2350;2351;2354;2355;2356;2834;2835;2836;3390;4685;4686;5440;5441;6107;6108;6109;6349;6630	34;35;307;308;309;517;518;519;520;521;522;523;524;525;526;1690;1983;3042;3043;3046;3047;3048;3049;3655;3656;3657;4363;6078;6079;6080;7054;7055;7056;8036;8037;8038;8039;8040;8041;8042;8374;8738	35;307;525;1690;1983;3043;3046;3657;4363;6080;7054;8039;8374;8738	262;263;264	193;252;361
tr|A0A087WTS8|A0A087WTS8_HUMAN;tr|A0A087WYC1|A0A087WYC1_HUMAN;sp|P34932|HSP74_HUMAN	tr|A0A087WTS8|A0A087WTS8_HUMAN;tr|A0A087WYC1|A0A087WYC1_HUMAN;sp|P34932|HSP74_HUMAN	3;3;3	3;3;3	3;3;3	tr|A0A087WTS8|A0A087WTS8_HUMAN Heat shock 70 kDa protein 4 OS=Homo sapiens OX=9606 GN=HSPA4 PE=1 SV=1;tr|A0A087WYC1|A0A087WYC1_HUMAN Heat shock 70 kDa protein 4 OS=Homo sapiens OX=9606 GN=HSPA4 PE=1 SV=1;sp|P34932|HSP74_HUMAN Heat shock 70 kDa protein 4 OS	3	3	3	3	9.5	9.5	9.5	52.599	475	475;699;840	0	22.119	31124000	3				310	109;2608;3118	True;True;True	112;2753;3286	217;5083;6089	284;6598;8000	284;6598;8000
tr|B1AN99|B1AN99_HUMAN;sp|P35030|TRY3_HUMAN	tr|B1AN99|B1AN99_HUMAN;sp|P35030|TRY3_HUMAN	1;1	1;1	1;1	tr|B1AN99|B1AN99_HUMAN Trypsin-3 (Fragment) OS=Homo sapiens OX=9606 GN=PRSS3 PE=1 SV=8;sp|P35030|TRY3_HUMAN Trypsin-3 OS=Homo sapiens OX=9606 GN=PRSS3 PE=1 SV=2	2	1	1	1	7.3	7.3	7.3	19.288	177	177;304	0	6.9956	59109000	2				311	3126	TRUE	3294	6105;6106	8034;8035	8034
tr|G3XAM7|G3XAM7_HUMAN;sp|P35221|CTNA1_HUMAN;tr|E5RJ41|E5RJ41_HUMAN;tr|E5RIB1|E5RIB1_HUMAN;tr|A0A0A0MTJ6|A0A0A0MTJ6_HUMAN;tr|A0A0A0MRI5|A0A0A0MRI5_HUMAN;sp|P26232|CTNA2_HUMAN	tr|G3XAM7|G3XAM7_HUMAN;sp|P35221|CTNA1_HUMAN	3;3;1;1;1;1;1	3;3;1;1;1;1;1	3;3;1;1;1;1;1	tr|G3XAM7|G3XAM7_HUMAN Catenin (Cadherin-associated protein), alpha 1, 102kDa, isoform CRA_a OS=Homo sapiens OX=9606 GN=CTNNA1 PE=1 SV=1;sp|P35221|CTNA1_HUMAN Catenin alpha-1 OS=Homo sapiens OX=9606 GN=CTNNA1 PE=1 SV=1	7	3	3	3	5	5	5	92.721	841	841;906;161;215;476;569;953	0	19.585	32601000	3				312	1361;2102;2907	True;True;True	1426;2206;3064	2550;3971;5704	3271;5144;7437	3271;5144;7437
tr|A0A2R8Y804|A0A2R8Y804_HUMAN;tr|A0A2R8Y543|A0A2R8Y543_HUMAN;tr|A0A2R8Y5C3|A0A2R8Y5C3_HUMAN;tr|A0A2R8Y750|A0A2R8Y750_HUMAN;tr|A0A2R8Y5Z1|A0A2R8Y5Z1_HUMAN;tr|B4DGU4|B4DGU4_HUMAN;tr|A0A2R8YCH5|A0A2R8YCH5_HUMAN;tr|A0A2R8Y7Z0|A0A2R8Y7Z0_HUMAN;sp|P35222|CTNB1_HUMAN;tr|A0A2R8Y5A3|A0A2R8Y5A3_HUMAN	tr|A0A2R8Y804|A0A2R8Y804_HUMAN;tr|A0A2R8Y543|A0A2R8Y543_HUMAN;tr|A0A2R8Y5C3|A0A2R8Y5C3_HUMAN;tr|A0A2R8Y750|A0A2R8Y750_HUMAN;tr|A0A2R8Y5Z1|A0A2R8Y5Z1_HUMAN;tr|B4DGU4|B4DGU4_HUMAN;tr|A0A2R8YCH5|A0A2R8YCH5_HUMAN;tr|A0A2R8Y7Z0|A0A2R8Y7Z0_HUMAN;sp|P35222|CTNB1_HUMAN;tr|A0A2R8Y5A3|A0A2R8Y5A3_HUMAN	1;1;1;1;1;1;1;1;1;1	1;1;1;1;1;1;1;1;1;1	1;1;1;1;1;1;1;1;1;1	tr|A0A2R8Y804|A0A2R8Y804_HUMAN Catenin beta-1 OS=Homo sapiens OX=9606 GN=CTNNB1 PE=1 SV=1;tr|A0A2R8Y543|A0A2R8Y543_HUMAN Catenin beta-1 OS=Homo sapiens OX=9606 GN=CTNNB1 PE=1 SV=1;tr|A0A2R8Y5C3|A0A2R8Y5C3_HUMAN Catenin beta-1 OS=Homo sapiens OX=9606 GN=CTN	10	1	1	1	1.7	1.7	1.7	77.206	702	702;715;737;744;752;774;779;780;781;783	0.0053097	6.5532	13311000	1				313	1856	TRUE	1941	3482	4509	4509
sp|P35527|K1C9_HUMAN;CON__P35527;tr|K7EQQ3|K7EQQ3_HUMAN	sp|P35527|K1C9_HUMAN;CON__P35527;tr|K7EQQ3|K7EQQ3_HUMAN	36;34;22	36;34;22	36;34;22	sp|P35527|K1C9_HUMAN Keratin, type I cytoskeletal 9 OS=Homo sapiens OX=9606 GN=KRT9 PE=1 SV=3;;tr|K7EQQ3|K7EQQ3_HUMAN Keratin, type I cytoskeletal 9 OS=Homo sapiens OX=9606 GN=KRT9 PE=1 SV=1	3	36	36	36	67.6	67.6	67.6	62.064	623	623;623;390	0	323.31	51595000000	386			+	314	430;509;662;709;912;973;974;975;1071;1080;1081;1154;1297;1298;1423;1464;1504;1579;1604;2080;2126;2127;2243;2244;2310;2318;2324;2376;2453;2454;2516;2559;2691;2841;2845;3191	True;True;True;True;True;True;True;True;True;True;True;True;True;True;True;True;True;True;True;True;True;True;True;True;True;True;True;True;True;True;True;True;True;True;True;True	448;535;699;749;963;964;1027;1028;1029;1126;1135;1136;1212;1359;1360;1489;1530;1531;1573;1653;1681;2179;2180;2235;2236;2237;2365;2366;2435;2443;2450;2505;2506;2586;2587;2588;2589;2590;2655;2700;2840;2841;2995;2999;3361	754;755;756;757;758;759;887;888;889;1182;1281;1282;1283;1284;1285;1286;1658;1659;1660;1661;1662;1663;1664;1665;1797;1798;1799;1800;1801;1802;1803;1804;1805;1806;1807;1808;1809;1810;1811;1812;1813;1814;1815;1816;1817;2004;2005;2006;2007;2008;2027;2028;2029;2030;2031;2032;2033;2034;2035;2036;2037;2038;2142;2143;2409;2410;2411;2412;2413;2414;2415;2416;2417;2418;2419;2420;2421;2656;2732;2733;2734;273…	1008;1009;1010;1011;1012;1013;1161;1162;1163;1164;1525;1659;1660;1661;1662;1663;1664;1665;1666;1667;1668;1669;1670;1671;1672;2141;2142;2143;2144;2145;2146;2147;2148;2333;2334;2335;2336;2337;2338;2339;2340;2341;2342;2343;2344;2345;2346;2347;2348;2349;2350;2351;2352;2353;2354;2355;2356;2357;2358;2359;2360;2361;2362;2363;2364;2365;2366;2367;2368;2369;2598;2599;2600;2601;2602;2603;2624;2625;2626;2627…	1011;1164;1525;1660;2146;2333;2345;2356;2603;2624;2627;2761;3108;3117;3431;3524;3628;3809;3860;5113;5219;5220;5572;5577;5681;5743;5771;5947;6137;6143;6317;6449;6830;7182;7231;8195	265;266;267;268;269;270;271	157;234;245;269;276;286;296
sp|P35555|FBN1_HUMAN	sp|P35555|FBN1_HUMAN	2	2	2	sp|P35555|FBN1_HUMAN Fibrillin-1 OS=Homo sapiens OX=9606 GN=FBN1 PE=1 SV=3	1	2	2	2	0.6	0.6	0.6	312.24	2871	2871	0	11.769	7301200	1				315	1262;1887	True;True	1323;1974	2328;3537	2980;4594	2980;4594
sp|P35579|MYH9_HUMAN;sp|P35580|MYH10_HUMAN;sp|P35749|MYH11_HUMAN;tr|A0A2R8Y4C3|A0A2R8Y4C3_HUMAN;tr|E7ERA5|E7ERA5_HUMAN;tr|Q5BKV1|Q5BKV1_HUMAN;REV__tr|S4R3H4|S4R3H4_HUMAN;REV__tr|E7EQT4|E7EQT4_HUMAN;REV__sp|Q9UKV3|ACINU_HUMAN	sp|P35579|MYH9_HUMAN	32;5;4;2;1;1;1;1;1	32;5;4;2;1;1;1;1;1	30;4;2;0;0;0;1;1;1	sp|P35579|MYH9_HUMAN Myosin-9 OS=Homo sapiens OX=9606 GN=MYH9 PE=1 SV=4	9	32	32	30	18.7	18.7	17.1	226.53	1960	1960;1976;1972;371;187;218;1283;1301;1341	0	227.01	594620000	43				316	118;153;158;159;387;645;659;769;770;796;1004;1358;1365;1444;1719;1823;1920;1933;2099;2217;2224;2337;2343;2362;2395;2755;2769;2891;3027;3103;3161;3209	True;True;True;True;True;True;True;True;True;True;True;True;True;True;True;True;True;True;True;True;True;True;True;True;True;True;True;True;True;True;True;True	122;159;164;165;403;681;696;812;813;841;1059;1423;1430;1510;1800;1907;2007;2020;2203;2336;2337;2344;2463;2469;2491;2527;2906;2921;3047;3192;3271;3329;3379	228;281;301;302;303;694;695;1157;1158;1179;1408;1409;1454;1455;1857;2545;2546;2559;2560;2698;3244;3426;3587;3610;3968;4246;4247;4248;4249;4263;4264;4505;4514;4515;4539;4627;5399;5419;5677;5963;6071;6169;6261	297;298;363;420;421;422;941;942;1499;1500;1522;1855;1856;1907;1908;2410;3266;3267;3284;3285;3481;4164;4417;4648;4677;5141;5499;5500;5501;5502;5522;5523;5826;5840;5841;5865;6000;7011;7032;7406;7856;7980;8112;8248	297;363;421;422;941;1499;1522;1855;1856;1907;2410;3266;3284;3481;4164;4417;4648;4677;5141;5500;5522;5826;5840;5865;6000;7011;7032;7406;7856;7980;8112;8248	272;273;274;275;276;277;278	365;1489;1506;1510;1537;1594;1797
sp|P35606|COPB2_HUMAN;tr|D6R997|D6R997_HUMAN;tr|D6RBZ7|D6RBZ7_HUMAN;tr|D6RCL6|D6RCL6_HUMAN;tr|D6RBG7|D6RBG7_HUMAN;tr|D6RBT6|D6RBT6_HUMAN	sp|P35606|COPB2_HUMAN	9;2;1;1;1;1	9;2;1;1;1;1	9;2;1;1;1;1	sp|P35606|COPB2_HUMAN Coatomer subunit beta OS=Homo sapiens OX=9606 GN=COPB2 PE=1 SV=2	6	9	9	9	12.1	12.1	12.1	102.49	906	906;152;77;86;89;111	0	57.315	223660000	13				317	11;486;1202;1334;1369;1745;1904;2960;3062	True;True;True;True;True;True;True;True;True	11;510;1262;1399;1434;1827;1828;1991;3122;3229	14;15;850;851;2237;2513;2564;3282;3283;3558;5794;5795;6013	16;17;1121;1122;2874;3233;3290;4221;4222;4615;7537;7538;7913	17;1122;2874;3233;3290;4222;4615;7537;7913	279	271
sp|P35613|BASI_HUMAN;tr|A0A087WUV8|A0A087WUV8_HUMAN;tr|A0A087X2B5|A0A087X2B5_HUMAN;tr|I3L192|I3L192_HUMAN;tr|R4GMX5|R4GMX5_HUMAN;tr|A0A2R8YDZ0|A0A2R8YDZ0_HUMAN	sp|P35613|BASI_HUMAN;tr|A0A087WUV8|A0A087WUV8_HUMAN;tr|A0A087X2B5|A0A087X2B5_HUMAN;tr|I3L192|I3L192_HUMAN	4;3;3;2;1;1	4;3;3;2;1;1	4;3;3;2;1;1	sp|P35613|BASI_HUMAN Basigin OS=Homo sapiens OX=9606 GN=BSG PE=1 SV=2;tr|A0A087WUV8|A0A087WUV8_HUMAN Basigin OS=Homo sapiens OX=9606 GN=BSG PE=1 SV=1;tr|A0A087X2B5|A0A087X2B5_HUMAN Basigin (Fragment) OS=Homo sapiens OX=9606 GN=BSG PE=1 SV=1;tr|I3L192|I3L19	6	4	4	4	13.8	13.8	13.8	42.2	385	385;189;221;160;84;132	0	24.027	120980000	4				318	633;919;2405;2480	True;True;True;True	668;971;2537;2617	1141;1676;4647;4789	1481;2159;6032;6203	1481;2159;6032;6203
sp|P35625|TIMP3_HUMAN	sp|P35625|TIMP3_HUMAN	1	1	1	sp|P35625|TIMP3_HUMAN Metalloproteinase inhibitor 3 OS=Homo sapiens OX=9606 GN=TIMP3 PE=1 SV=2	1	1	1	1	4.3	4.3	4.3	24.145	211	211	0.0093313	5.9772	12129000	1				319	3301	TRUE	3479	6439	8476	8476
tr|A0A1W2PQS1|A0A1W2PQS1_HUMAN;sp|P35998|PRS7_HUMAN;tr|C9JLS9|C9JLS9_HUMAN	tr|A0A1W2PQS1|A0A1W2PQS1_HUMAN;sp|P35998|PRS7_HUMAN	5;5;1	5;5;1	5;5;1	tr|A0A1W2PQS1|A0A1W2PQS1_HUMAN 26S proteasome regulatory subunit 7 OS=Homo sapiens OX=9606 GN=PSMC2 PE=1 SV=1;sp|P35998|PRS7_HUMAN 26S proteasome regulatory subunit 7 OS=Homo sapiens OX=9606 GN=PSMC2 PE=1 SV=3	3	5	5	5	14	14	14	44.86	400	400;433;130	0	31.826	88884000	7				320	861;990;1245;1446;1610	True;True;True;True;True	911;1045;1306;1512;1687	1569;1570;1571;1836;2302;2700;3020	2034;2035;2036;2389;2945;3483;3878	2036;2389;2945;3483;3878
tr|H3BU31|H3BU31_HUMAN;tr|H3BM89|H3BM89_HUMAN;sp|P36578|RL4_HUMAN	tr|H3BU31|H3BU31_HUMAN;tr|H3BM89|H3BM89_HUMAN;sp|P36578|RL4_HUMAN	1;1;1	1;1;1	1;1;1	tr|H3BU31|H3BU31_HUMAN 60S ribosomal protein L4 (Fragment) OS=Homo sapiens OX=9606 GN=RPL4 PE=1 SV=1;tr|H3BM89|H3BM89_HUMAN 60S ribosomal protein L4 OS=Homo sapiens OX=9606 GN=RPL4 PE=1 SV=1;sp|P36578|RL4_HUMAN 60S ribosomal protein L4 OS=Homo sapiens OX=9	3	1	1	1	6.4	6.4	6.4	18.966	171	171;333;427	0	9.6862	22640000	3				321	0	TRUE	0	0;1;2	0;1;2	0
sp|P38606|VATA_HUMAN	sp|P38606|VATA_HUMAN	2	2	2	sp|P38606|VATA_HUMAN V-type proton ATPase catalytic subunit A OS=Homo sapiens OX=9606 GN=ATP6V1A PE=1 SV=2	1	2	2	2	3.2	3.2	3.2	68.303	617	617	0	11.307	9208600	2				322	305;1148	True;True	317;1206	559;2136	762;2754	762;2754	280	284
sp|P38646|GRP75_HUMAN;tr|D6RA73|D6RA73_HUMAN;tr|D6RJI2|D6RJI2_HUMAN;tr|H0YBG6|H0YBG6_HUMAN;tr|A0A3B3ITI4|A0A3B3ITI4_HUMAN;tr|H0Y8S0|H0Y8S0_HUMAN	sp|P38646|GRP75_HUMAN	14;3;3;3;3;2	14;3;3;3;3;2	14;3;3;3;3;2	sp|P38646|GRP75_HUMAN Stress-70 protein, mitochondrial OS=Homo sapiens OX=9606 GN=HSPA9 PE=1 SV=2	6	14	14	14	22.8	22.8	22.8	73.68	679	679;62;95;163;180;102	0	115.79	488750000	21				323	209;234;349;526;800;1582;2288;2302;2450;2645;2925;3128;3199;3309	True;True;True;True;True;True;True;True;True;True;True;True;True;True	218;219;245;364;553;845;1657;2413;2427;2583;2793;3085;3296;3369;3487	388;389;435;639;912;1460;2963;2964;4379;4396;4723;5133;5742;6110;6111;6112;6113;6114;6115;6250;6454	532;533;592;878;1193;1913;3818;3819;5648;5671;6127;6656;7478;8043;8044;8045;8046;8047;8048;8237;8497	532;592;878;1193;1913;3819;5648;5671;6127;6656;7478;8046;8237;8497	281;282	370;389
sp|P38919|IF4A3_HUMAN;tr|I3L3H2|I3L3H2_HUMAN;tr|J3QQP0|J3QQP0_HUMAN;tr|E9PBH4|E9PBH4_HUMAN;tr|F8WE11|F8WE11_HUMAN	sp|P38919|IF4A3_HUMAN;tr|I3L3H2|I3L3H2_HUMAN	6;4;1;1;1	5;3;0;0;0	5;3;0;0;0	sp|P38919|IF4A3_HUMAN Eukaryotic initiation factor 4A-III OS=Homo sapiens OX=9606 GN=EIF4A3 PE=1 SV=4;tr|I3L3H2|I3L3H2_HUMAN Eukaryotic initiation factor 4A-III OS=Homo sapiens OX=9606 GN=EIF4A3 PE=1 SV=2	5	6	5	5	19	15.1	15.1	46.871	411	411;390;95;96;97	0	43.727	152270000	6				324	289;620;738;826;1109;1184	True;True;True;True;False;True	300;301;655;780;873;1164;1244	538;539;1120;1352;1502;2076;2204	738;739;1455;1782;1957;2683;2684;2826	738;1455;1782;1957;2683;2826	283;284;285	7;307;311
tr|B5MCW2|B5MCW2_HUMAN;tr|G5E9G0|G5E9G0_HUMAN;sp|P39023|RL3_HUMAN	tr|B5MCW2|B5MCW2_HUMAN;tr|G5E9G0|G5E9G0_HUMAN;sp|P39023|RL3_HUMAN	1;1;1	1;1;1	1;1;1	tr|B5MCW2|B5MCW2_HUMAN 60S ribosomal protein L3 (Fragment) OS=Homo sapiens OX=9606 GN=RPL3 PE=1 SV=1;tr|G5E9G0|G5E9G0_HUMAN 60S ribosomal protein L3 OS=Homo sapiens OX=9606 GN=RPL3 PE=1 SV=1;sp|P39023|RL3_HUMAN 60S ribosomal protein L3 OS=Homo sapiens OX=9	3	1	1	1	4.4	4.4	4.4	31.243	272	272;351;403	0.0018116	6.7383	12155000	1				325	2176	TRUE	2293	4182	5428	5428
sp|P39060|COIA1_HUMAN;tr|H7BXV5|H7BXV5_HUMAN	sp|P39060|COIA1_HUMAN;tr|H7BXV5|H7BXV5_HUMAN	2;1	2;1	2;1	sp|P39060|COIA1_HUMAN Collagen alpha-1(XVIII) chain OS=Homo sapiens OX=9606 GN=COL18A1 PE=1 SV=5;tr|H7BXV5|H7BXV5_HUMAN Collagen alpha-1(XVIII) chain (Fragment) OS=Homo sapiens OX=9606 GN=COL18A1 PE=1 SV=1	2	2	2	2	1.5	1.5	1.5	178.19	1754	1754;687	0	12.577	41411000	3				326	664;2763	True;True	701;2915	1184;1185;5413	1527;1528;7025	1527;7025
sp|P40227|TCPZ_HUMAN;sp|Q92526|TCPW_HUMAN	sp|P40227|TCPZ_HUMAN	4;1	4;1	4;1	sp|P40227|TCPZ_HUMAN T-complex protein 1 subunit zeta OS=Homo sapiens OX=9606 GN=CCT6A PE=1 SV=3	2	4	4	4	7.7	7.7	7.7	58.024	531	531;530	0	23.106	45112000	4				327	1093;1136;1455;2062	True;True;True;True	1148;1191;1521;2157	2055;2116;2716;3901	2661;2732;3502;5069	2661;2732;3502;5069	286	46
tr|J3QQN1|J3QQN1_HUMAN;sp|P40306|PSB10_HUMAN	tr|J3QQN1|J3QQN1_HUMAN;sp|P40306|PSB10_HUMAN	1;1	1;1	1;1	tr|J3QQN1|J3QQN1_HUMAN Proteasome subunit beta type-10 (Fragment) OS=Homo sapiens OX=9606 GN=PSMB10 PE=1 SV=1;sp|P40306|PSB10_HUMAN Proteasome subunit beta type-10 OS=Homo sapiens OX=9606 GN=PSMB10 PE=1 SV=1	2	1	1	1	8	8	8	14.21	138	138;273	0.006993	6.5145	14536000	1				328	2855	TRUE	3009	5583	7253	7253
tr|A0A2R8Y4F5|A0A2R8Y4F5_HUMAN;sp|P40939|ECHA_HUMAN;tr|H0YFD6|H0YFD6_HUMAN	tr|A0A2R8Y4F5|A0A2R8Y4F5_HUMAN;sp|P40939|ECHA_HUMAN;tr|H0YFD6|H0YFD6_HUMAN	1;1;1	1;1;1	1;1;1	tr|A0A2R8Y4F5|A0A2R8Y4F5_HUMAN Trifunctional enzyme subunit alpha, mitochondrial OS=Homo sapiens OX=9606 GN=HADHA PE=1 SV=1;sp|P40939|ECHA_HUMAN Trifunctional enzyme subunit alpha, mitochondrial OS=Homo sapiens OX=9606 GN=HADHA PE=1 SV=2;tr|H0YFD6|H0YFD6_H	3	1	1	1	1.6	1.6	1.6	79.466	728	728;763;792	0.0017857	6.639	18434000	1				329	548	TRUE	575	948	1239	1239
sp|Q2VIR3|IF2GL_HUMAN;sp|P41091|IF2G_HUMAN	sp|Q2VIR3|IF2GL_HUMAN;sp|P41091|IF2G_HUMAN	1;1	1;1	1;1	sp|Q2VIR3|IF2GL_HUMAN Eukaryotic translation initiation factor 2 subunit 3B OS=Homo sapiens OX=9606 GN=EIF2S3B PE=2 SV=2;sp|P41091|IF2G_HUMAN Eukaryotic translation initiation factor 2 subunit 3 OS=Homo sapiens OX=9606 GN=EIF2S3 PE=1 SV=3	2	1	1	1	2.3	2.3	2.3	51.228	472	472;472	0.0018282	6.8295	14520000	1				330	1252	TRUE	1313	2313	2964	2964
sp|P41221|WNT5A_HUMAN;tr|C9J8I8|C9J8I8_HUMAN;sp|Q9H1J7|WNT5B_HUMAN	sp|P41221|WNT5A_HUMAN	3;1;1	3;1;1	3;1;1	sp|P41221|WNT5A_HUMAN Protein Wnt-5a OS=Homo sapiens OX=9606 GN=WNT5A PE=1 SV=2	3	3	3	3	8.2	8.2	8.2	42.339	380	380;214;359	0	17.792	46984000	3				331	1478;2953;3321	True;True;True	1545;3115;3499	2770;5784;6466	3567;7526;8510	3567;7526;8510	287	276
sp|P41227|NAA10_HUMAN	sp|P41227|NAA10_HUMAN	1	1	1	sp|P41227|NAA10_HUMAN N-alpha-acetyltransferase 10 OS=Homo sapiens OX=9606 GN=NAA10 PE=1 SV=1	1	1	1	1	5.1	5.1	5.1	26.458	235	235	0.0080906	6.1529	9112200	1				332	1112	TRUE	1167	2080	2688	2688
sp|P41250|GARS_HUMAN;tr|H7C443|H7C443_HUMAN	sp|P41250|GARS_HUMAN	3;1	3;1	3;1	sp|P41250|GARS_HUMAN Glycine--tRNA ligase OS=Homo sapiens OX=9606 GN=GARS PE=1 SV=3	2	3	3	3	3.9	3.9	3.9	83.165	739	739;77	0	19.677	55542000	3				333	223;1038;2944	True;True;True	234;1093;3106	410;1917;5774	556;2493;7515	556;2493;7515
sp|P41252|SYIC_HUMAN;tr|J3KR24|J3KR24_HUMAN;tr|A0A0A0MSX9|A0A0A0MSX9_HUMAN;tr|Q5TCD1|Q5TCD1_HUMAN;tr|Q5TCC6|Q5TCC6_HUMAN	sp|P41252|SYIC_HUMAN;tr|J3KR24|J3KR24_HUMAN;tr|A0A0A0MSX9|A0A0A0MSX9_HUMAN	15;14;14;3;1	15;14;14;3;1	15;14;14;3;1	sp|P41252|SYIC_HUMAN Isoleucine--tRNA ligase, cytoplasmic OS=Homo sapiens OX=9606 GN=IARS PE=1 SV=2;tr|J3KR24|J3KR24_HUMAN Isoleucine--tRNA ligase, cytoplasmic OS=Homo sapiens OX=9606 GN=IARS PE=1 SV=1;tr|A0A0A0MSX9|A0A0A0MSX9_HUMAN Isoleucine--tRNA ligase	5	15	15	15	13.5	13.5	13.5	144.5	1262	1262;1152;1242;330;174	0	96.846	274900000	17				334	819;943;1191;1643;1744;2025;2218;2458;2713;2771;2792;2955;3040;3311;3407	True;True;True;True;True;True;True;True;True;True;True;True;True;True;True	866;997;1251;1721;1826;2114;2338;2594;2863;2923;2945;3117;3206;3489;3588	1493;1744;2212;3084;3281;3853;4250;4743;5307;5421;5457;5789;5981;5982;5983;6456;6627	1948;2257;2834;3955;4220;5021;5503;6151;6894;7034;7077;7532;7877;7878;7879;8499;8735	1948;2257;2834;3955;4220;5021;5503;6151;6894;7034;7077;7532;7877;8499;8735	288	422
sp|P42025|ACTY_HUMAN	sp|P42025|ACTY_HUMAN	2	1	1	sp|P42025|ACTY_HUMAN Beta-centractin OS=Homo sapiens OX=9606 GN=ACTR1B PE=1 SV=1	1	2	1	1	6.6	4	4	42.293	376	376	0	7.9441	18517000	1				335	106;3160	False;True	109;3328	214;6168	281;8111	281;8111
tr|H0Y804|H0Y804_HUMAN;tr|B4DK69|B4DK69_HUMAN;tr|S4R3Z2|S4R3Z2_HUMAN;tr|A0A0A0MSS8|A0A0A0MSS8_HUMAN;sp|Q04828|AK1C1_HUMAN;sp|P52895|AK1C2_HUMAN;sp|P42330|AK1C3_HUMAN;tr|S4R3D5|S4R3D5_HUMAN;tr|S4R3P0|S4R3P0_HUMAN;tr|A6NHU4|A6NHU4_HUMAN;sp|P17516|AK1C4_HUMAN	tr|H0Y804|H0Y804_HUMAN;tr|B4DK69|B4DK69_HUMAN;tr|S4R3Z2|S4R3Z2_HUMAN;tr|A0A0A0MSS8|A0A0A0MSS8_HUMAN;sp|Q04828|AK1C1_HUMAN;sp|P52895|AK1C2_HUMAN;sp|P42330|AK1C3_HUMAN;tr|S4R3D5|S4R3D5_HUMAN;tr|S4R3P0|S4R3P0_HUMAN;tr|A6NHU4|A6NHU4_HUMAN;sp|P17516|AK1C4_HUMAN	2;2;2;2;2;2;2;1;1;1;1	2;2;2;2;2;2;2;1;1;1;1	2;2;2;2;2;2;2;1;1;1;1	tr|H0Y804|H0Y804_HUMAN Aldo-keto reductase family 1 member C1 (Fragment) OS=Homo sapiens OX=9606 GN=AKR1C1 PE=1 SV=1;tr|B4DK69|B4DK69_HUMAN Aldo-keto reductase family 1 member C2 OS=Homo sapiens OX=9606 GN=AKR1C2 PE=1 SV=1;tr|S4R3Z2|S4R3Z2_HUMAN Aldo-keto	11	2	2	2	6.9	6.9	6.9	28.067	248	248;297;300;323;323;323;323;155;200;205;323	0	11.866	102970000	3				336	2387;2872	True;True	2517;3028	4609;4610;5623	5981;5982;7318	5981;7318
sp|P42677|RS27_HUMAN;tr|C9J1C5|C9J1C5_HUMAN;sp|Q71UM5|RS27L_HUMAN;tr|H0YMV8|H0YMV8_HUMAN	sp|P42677|RS27_HUMAN;tr|C9J1C5|C9J1C5_HUMAN;sp|Q71UM5|RS27L_HUMAN;tr|H0YMV8|H0YMV8_HUMAN	2;1;1;1	2;1;1;1	2;1;1;1	sp|P42677|RS27_HUMAN 40S ribosomal protein S27 OS=Homo sapiens OX=9606 GN=RPS27 PE=1 SV=3;tr|C9J1C5|C9J1C5_HUMAN 40S ribosomal protein S27 OS=Homo sapiens OX=9606 GN=RPS27L PE=3 SV=1;sp|Q71UM5|RS27L_HUMAN 40S ribosomal protein S27-like OS=Homo sapiens OX=9	4	2	2	2	22.6	22.6	22.6	9.461	84	84;52;84;100	0	12.919	144080000	3				337	462;1969	True;True	481;2056	797;798;3758	1053;1054;4903	1053;4903
sp|P42704|LPPRC_HUMAN;tr|C9JCA9|C9JCA9_HUMAN;tr|B8ZZ38|B8ZZ38_HUMAN;tr|A0A0C4DG06|A0A0C4DG06_HUMAN	sp|P42704|LPPRC_HUMAN	4;1;1;1	4;1;1;1	4;1;1;1	sp|P42704|LPPRC_HUMAN Leucine-rich PPR motif-containing protein, mitochondrial OS=Homo sapiens OX=9606 GN=LRPPRC PE=1 SV=3	4	4	4	4	3	3	3	157.9	1394	1394;359;504;531	0	23.546	32887000	5				338	354;2041;2940;3092	True;True;True;True	369;2131;2132;3101;3260	646;3874;3875;5762;6053	886;5042;5043;7498;7961	886;5043;7498;7961	289	188
sp|P43007|SATT_HUMAN	sp|P43007|SATT_HUMAN	2	2	2	sp|P43007|SATT_HUMAN Neutral amino acid transporter A OS=Homo sapiens OX=9606 GN=SLC1A4 PE=1 SV=1	1	2	2	2	6.2	6.2	6.2	55.722	532	532	0	12.863	55210000	3				339	1600;2928	True;True	1677;3089	2998;2999;5750	3853;3854;7486	3854;7486
sp|P43490|NAMPT_HUMAN;tr|A0A0C4DFS8|A0A0C4DFS8_HUMAN	sp|P43490|NAMPT_HUMAN;tr|A0A0C4DFS8|A0A0C4DFS8_HUMAN	3;2	3;2	3;2	sp|P43490|NAMPT_HUMAN Nicotinamide phosphoribosyltransferase OS=Homo sapiens OX=9606 GN=NAMPT PE=1 SV=1;tr|A0A0C4DFS8|A0A0C4DFS8_HUMAN Nicotinamide phosphoribosyltransferase OS=Homo sapiens OX=9606 GN=NAMPT PE=1 SV=1	2	3	3	3	9.2	9.2	9.2	55.52	491	491;368	0	18.172	39546000	3				340	501;2693;3376	True;True;True	527;2843;3556	876;5271;6587	1148;6852;8691	1148;6852;8691
sp|P43686|PRS6B_HUMAN	sp|P43686|PRS6B_HUMAN	6	6	6	sp|P43686|PRS6B_HUMAN 26S proteasome regulatory subunit 6B OS=Homo sapiens OX=9606 GN=PSMC4 PE=1 SV=2	1	6	6	6	16	16	16	47.366	418	418	0	74.341	65364000	6				341	56;295;669;753;892;3266	True;True;True;True;True;True	59;307;706;796;942;3444	84;547;1190;1375;1632;6384	94;747;1533;1810;2112;8415	94;747;1533;1810;2112;8415
tr|E9PJD9|E9PJD9_HUMAN;tr|E9PLL6|E9PLL6_HUMAN;tr|E9PLX7|E9PLX7_HUMAN;sp|P46776|RL27A_HUMAN	tr|E9PJD9|E9PJD9_HUMAN;tr|E9PLL6|E9PLL6_HUMAN;tr|E9PLX7|E9PLX7_HUMAN;sp|P46776|RL27A_HUMAN	1;1;1;1	1;1;1;1	1;1;1;1	tr|E9PJD9|E9PJD9_HUMAN 60S ribosomal protein L27a OS=Homo sapiens OX=9606 GN=RPL27A PE=1 SV=1;tr|E9PLL6|E9PLL6_HUMAN 60S ribosomal protein L27a OS=Homo sapiens OX=9606 GN=RPL27A PE=1 SV=1;tr|E9PLX7|E9PLX7_HUMAN 60S ribosomal protein L27a OS=Homo sapiens OX	4	1	1	1	12.1	12.1	12.1	10.127	91	91;108;113;148	0.0068729	6.4501	15719000	1				342	2783	TRUE	2935	5439	7053	7053
tr|A0A2R8Y6J3|A0A2R8Y6J3_HUMAN;sp|P46777|RL5_HUMAN;tr|Q5T7N0|Q5T7N0_HUMAN;tr|A0A2R8Y4A2|A0A2R8Y4A2_HUMAN	tr|A0A2R8Y6J3|A0A2R8Y6J3_HUMAN;sp|P46777|RL5_HUMAN;tr|Q5T7N0|Q5T7N0_HUMAN	4;4;2;1	4;4;2;1	4;4;2;1	tr|A0A2R8Y6J3|A0A2R8Y6J3_HUMAN 60S ribosomal protein L5 (Fragment) OS=Homo sapiens OX=9606 GN=RPL5 PE=1 SV=1;sp|P46777|RL5_HUMAN 60S ribosomal protein L5 OS=Homo sapiens OX=9606 GN=RPL5 PE=1 SV=3;tr|Q5T7N0|Q5T7N0_HUMAN 60S ribosomal protein L5 (Fragment) O	4	4	4	4	18.5	18.5	18.5	27.045	238	238;297;130;170	0	27.265	157450000	7				343	432;670;1015;3380	True;True;True;True	450;707;1070;3560;3561	761;1191;1192;1881;1882;6593;6594	1015;1534;1535;2440;2441;8697;8698	1015;1535;2440;8697	290	162
tr|A0A024R4M0|A0A024R4M0_HUMAN;sp|P46781|RS9_HUMAN;tr|B5MCT8|B5MCT8_HUMAN;tr|C9JM19|C9JM19_HUMAN	tr|A0A024R4M0|A0A024R4M0_HUMAN;sp|P46781|RS9_HUMAN	5;5;2;2	5;5;2;2	5;5;2;2	tr|A0A024R4M0|A0A024R4M0_HUMAN 40S ribosomal protein S9 OS=Homo sapiens OX=9606 GN=RPS9 PE=1 SV=1;sp|P46781|RS9_HUMAN 40S ribosomal protein S9 OS=Homo sapiens OX=9606 GN=RPS9 PE=1 SV=3	4	5	5	5	25.8	25.8	25.8	22.591	194	194;194;139;156	0	48.644	191150000	5				344	1302;1427;1605;1755;2379	True;True;True;True;True	1364;1493;1682;1838;2509	2425;2660;3009;3300;4600	3123;3435;3865;4241;5972	3123;3435;3865;4241;5972
tr|M0R0F0|M0R0F0_HUMAN;sp|P46782|RS5_HUMAN;tr|M0R0R2|M0R0R2_HUMAN;tr|M0QZN2|M0QZN2_HUMAN	tr|M0R0F0|M0R0F0_HUMAN;sp|P46782|RS5_HUMAN;tr|M0R0R2|M0R0R2_HUMAN	4;4;4;1	4;4;4;1	4;4;4;1	tr|M0R0F0|M0R0F0_HUMAN 40S ribosomal protein S5 (Fragment) OS=Homo sapiens OX=9606 GN=RPS5 PE=1 SV=1;sp|P46782|RS5_HUMAN 40S ribosomal protein S5 OS=Homo sapiens OX=9606 GN=RPS5 PE=1 SV=4;tr|M0R0R2|M0R0R2_HUMAN 40S ribosomal protein S5 OS=Homo sapiens OX=9	4	4	4	4	18	18	18	22.391	200	200;204;225;134	0	24.445	47313000	5				345	1572;1977;2301;3381	True;True;True;True	1646;2065;2426;3562	2943;3775;4394;4395;6595	3795;4921;5669;5670;8699	3795;4921;5669;8699	291;292	76;77
tr|A0A0J9YXZ5|A0A0J9YXZ5_HUMAN;sp|P46940|IQGA1_HUMAN	tr|A0A0J9YXZ5|A0A0J9YXZ5_HUMAN;sp|P46940|IQGA1_HUMAN	3;3	3;3	3;3	tr|A0A0J9YXZ5|A0A0J9YXZ5_HUMAN Ras GTPase-activating-like protein IQGAP1 OS=Homo sapiens OX=9606 GN=IQGAP1 PE=1 SV=1;sp|P46940|IQGA1_HUMAN Ras GTPase-activating-like protein IQGAP1 OS=Homo sapiens OX=9606 GN=IQGAP1 PE=1 SV=1	2	3	3	3	2.8	2.8	2.8	136	1191	1191;1657	0	17.248	14080000	3				346	190;1416;2849	True;True;True	197;1482;3003	357;2644;5570	498;3402;7240	498;3402;7240
sp|P47897|SYQ_HUMAN;tr|B4DDN1|B4DDN1_HUMAN;tr|A0A1B0GVU9|A0A1B0GVU9_HUMAN;tr|H7C0R3|H7C0R3_HUMAN;tr|A0A0U1RR66|A0A0U1RR66_HUMAN;tr|C9J165|C9J165_HUMAN;tr|A0A1B0GTT3|A0A1B0GTT3_HUMAN;tr|A0A0U1RQQ5|A0A0U1RQQ5_HUMAN;tr|A0A0U1RQT0|A0A0U1RQT0_HUMAN;tr|A0A0U1RRC8|A0A0U1RRC8_HUMAN;tr|A0A0U1RQX5|A0A0U1RQX5_HUMAN;tr|A0A0U1RQC3|A0A0U1RQC3_HUMAN;tr|A0A0U1RRJ7|A0A0U1RRJ7_HUMAN;tr|A0A0U1RR79|A0A0U1RR79_HUMAN;…	sp|P47897|SYQ_HUMAN;tr|B4DDN1|B4DDN1_HUMAN;tr|A0A1B0GVU9|A0A1B0GVU9_HUMAN;tr|H7C0R3|H7C0R3_HUMAN	14;13;13;8;4;4;3;3;3;2;2;1;1;1;1;1;1;1;1;1	14;13;13;8;4;4;3;3;3;2;2;1;1;1;1;1;1;1;1;1	14;13;13;8;4;4;3;3;3;2;2;1;1;1;1;1;1;1;1;1	sp|P47897|SYQ_HUMAN Glutamine--tRNA ligase OS=Homo sapiens OX=9606 GN=QARS PE=1 SV=1;tr|B4DDN1|B4DDN1_HUMAN Glutamine--tRNA ligase OS=Homo sapiens OX=9606 GN=QARS PE=1 SV=1;tr|A0A1B0GVU9|A0A1B0GVU9_HUMAN Glutamine--tRNA ligase (Fragment) OS=Homo sapiens OX	20	14	14	14	19.4	19.4	19.4	87.798	775	775;630;736;253;173;339;169;194;342;91;134;67;68;75;96;100;173;174;187;191	0	91.441	438840000	14				347	141;204;571;895;1053;1485;1731;1762;1798;1894;2205;2327;2555;3099	True;True;True;True;True;True;True;True;True;True;True;True;True;True	147;213;603;945;1108;1552;1813;1845;1881;1981;2323;2453;2696;3267	265;383;1019;1635;1944;2779;3260;3309;3376;3547;4228;4478;4479;4965;6062	342;527;1326;2115;2520;3577;4183;4252;4347;4604;5479;5787;5788;6435;7970	342;527;1326;2115;2520;3577;4183;4252;4347;4604;5479;5787;6435;7970
tr|E7ENZ3|E7ENZ3_HUMAN;tr|B7ZAR1|B7ZAR1_HUMAN;tr|E9PCA1|E9PCA1_HUMAN;sp|P48643|TCPE_HUMAN	tr|E7ENZ3|E7ENZ3_HUMAN;tr|B7ZAR1|B7ZAR1_HUMAN;tr|E9PCA1|E9PCA1_HUMAN;sp|P48643|TCPE_HUMAN	2;2;2;2	2;2;2;2	2;2;2;2	tr|E7ENZ3|E7ENZ3_HUMAN T-complex protein 1 subunit epsilon OS=Homo sapiens OX=9606 GN=CCT5 PE=1 SV=1;tr|B7ZAR1|B7ZAR1_HUMAN T-complex protein 1 subunit epsilon OS=Homo sapiens OX=9606 GN=CCT5 PE=1 SV=1;tr|E9PCA1|E9PCA1_HUMAN T-complex protein 1 subunit eps	4	2	2	2	3.7	3.7	3.7	53.848	486	486;503;520;541	0	11.109	80618000	2				348	968;1356	True;True	1022;1421	1784;2543	2313;3264	2313;3264
sp|P48960|CD97_HUMAN	sp|P48960|CD97_HUMAN	1	1	1	sp|P48960|CD97_HUMAN CD97 antigen OS=Homo sapiens OX=9606 GN=CD97 PE=1 SV=4	1	1	1	1	1.6	1.6	1.6	91.868	835	835	0	10.71	9463200	1				349	2903	TRUE	3060	5700	7433	7433
sp|P49189|AL9A1_HUMAN	sp|P49189|AL9A1_HUMAN	3	3	3	sp|P49189|AL9A1_HUMAN 4-trimethylaminobutyraldehyde dehydrogenase OS=Homo sapiens OX=9606 GN=ALDH9A1 PE=1 SV=3	1	3	3	3	8.3	8.3	8.3	53.801	494	494	0	19.791	28134000	4				350	210;1097;2681	True;True;True	220;1152;2830	390;2059;5231	534;2665;2666;6802	534;2665;6802
sp|P49327|FAS_HUMAN;tr|A0A0U1RQF0|A0A0U1RQF0_HUMAN;tr|A0A0U1RRG3|A0A0U1RRG3_HUMAN;tr|A0A1B0GTR5|A0A1B0GTR5_HUMAN	sp|P49327|FAS_HUMAN;tr|A0A0U1RQF0|A0A0U1RQF0_HUMAN	40;39;3;1	40;39;3;1	40;39;3;1	sp|P49327|FAS_HUMAN Fatty acid synthase OS=Homo sapiens OX=9606 GN=FASN PE=1 SV=3;tr|A0A0U1RQF0|A0A0U1RQF0_HUMAN Fatty acid synthase OS=Homo sapiens OX=9606 GN=FASN PE=1 SV=1	4	40	40	40	19.4	19.4	19.4	273.42	2511	2511;2509;150;18	0	274.76	1397400000	44				351	10;41;93;247;424;484;555;638;680;893;1099;1138;1145;1226;1255;1258;1624;1750;1787;1805;1882;1900;1938;2042;2091;2294;2358;2416;2417;2444;2468;2576;2793;3069;3072;3124;3245;3262;3284;3410	True;True;True;True;True;True;True;True;True;True;True;True;True;True;True;True;True;True;True;True;True;True;True;True;True;True;True;True;True;True;True;True;True;True;True;True;True;True;True;True	10;43;96;258;442;508;584;673;718;943;1154;1193;1202;1287;1316;1319;1702;1833;1870;1888;1969;1987;2025;2133;2134;2192;2419;2487;2548;2549;2577;2604;2717;2718;2946;3237;3240;3292;3417;3439;3462;3591	13;56;150;451;747;848;958;1146;1203;1633;2061;2119;2120;2132;2279;2319;2320;2323;3044;3293;3364;3384;3519;3554;3617;3876;3877;3956;4385;4535;4667;4668;4716;4758;5028;5029;5458;6023;6026;6103;6335;6378;6410;6631	15;63;187;609;1001;1119;1250;1487;1547;2113;2668;2735;2736;2737;2750;2922;2971;2972;2975;3907;4234;4335;4357;4553;4611;4684;4685;5044;5045;5128;5654;5861;6058;6059;6120;6167;6525;6526;7078;7926;7929;8032;8358;8409;8446;8739	15;63;187;609;1001;1119;1250;1487;1547;2113;2668;2735;2750;2922;2971;2975;3907;4234;4335;4357;4553;4611;4684;5044;5128;5654;5861;6058;6059;6120;6167;6525;7078;7926;7929;8032;8358;8409;8446;8739	293;294;295;296;297	1;75;205;1873;2232
sp|P49368|TCPG_HUMAN;tr|B4DUR8|B4DUR8_HUMAN;tr|Q5SZX6|Q5SZX6_HUMAN;tr|Q5SZX9|Q5SZX9_HUMAN;tr|E9PRC8|E9PRC8_HUMAN;tr|E9PM09|E9PM09_HUMAN;tr|Q5SZW8|Q5SZW8_HUMAN;tr|E9PQ35|E9PQ35_HUMAN	sp|P49368|TCPG_HUMAN;tr|B4DUR8|B4DUR8_HUMAN	11;9;5;4;4;3;3;1	11;9;5;4;4;3;3;1	11;9;5;4;4;3;3;1	sp|P49368|TCPG_HUMAN T-complex protein 1 subunit gamma OS=Homo sapiens OX=9606 GN=CCT3 PE=1 SV=4;tr|B4DUR8|B4DUR8_HUMAN T-complex protein 1 subunit gamma OS=Homo sapiens OX=9606 GN=CCT3 PE=1 SV=1	8	11	11	11	20	20	20	60.533	545	545;500;276;161;234;154;188;144	0	83.762	335310000	11				352	149;297;635;723;1373;1554;1558;1602;1651;2839;3200	True;True;True;True;True;True;True;True;True;True;True	155;309;670;764;1438;1626;1630;1679;1729;2993;3370	277;549;1143;1307;2579;2910;2918;3003;3106;3107;5540;6251	359;749;1483;1696;3315;3752;3767;3858;3991;3992;7173;8238	359;749;1483;1696;3315;3752;3767;3858;3991;7173;8238
sp|P49411|EFTU_HUMAN;tr|H3BNU3|H3BNU3_HUMAN	sp|P49411|EFTU_HUMAN	10;2	10;2	10;2	sp|P49411|EFTU_HUMAN Elongation factor Tu, mitochondrial OS=Homo sapiens OX=9606 GN=TUFM PE=1 SV=2	2	10	10	10	26.8	26.8	26.8	49.541	452	452;101	0	76.583	237690000	13				353	63;444;453;736;1238;1466;1832;2922;3028;3323	True;True;True;True;True;True;True;True;True;True	66;462;472;778;1299;1533;1916;3082;3193;3501	108;109;775;786;1349;2293;2757;3450;3451;5739;5964;6475	138;139;1031;1042;1779;2936;3554;4470;4471;4472;7475;7857;8521	138;1031;1042;1779;2936;3554;4471;7475;7857;8521	298	399
tr|A0A1B0GV49|A0A1B0GV49_HUMAN;tr|A0A1B0GTY9|A0A1B0GTY9_HUMAN;tr|A0A1B0GTJ4|A0A1B0GTJ4_HUMAN;tr|A0A1B0GTG2|A0A1B0GTG2_HUMAN;sp|P49419|AL7A1_HUMAN;tr|A0A1B0GW77|A0A1B0GW77_HUMAN;tr|A0A0J9YWF7|A0A0J9YWF7_HUMAN;tr|A0A1B0GUY0|A0A1B0GUY0_HUMAN;tr|A0A1B0GUA1|A0A1B0GUA1_HUMAN;tr|A0A1B0GW82|A0A1B0GW82_HUMAN	tr|A0A1B0GV49|A0A1B0GV49_HUMAN;tr|A0A1B0GTY9|A0A1B0GTY9_HUMAN;tr|A0A1B0GTJ4|A0A1B0GTJ4_HUMAN;tr|A0A1B0GTG2|A0A1B0GTG2_HUMAN;sp|P49419|AL7A1_HUMAN;tr|A0A1B0GW77|A0A1B0GW77_HUMAN;tr|A0A0J9YWF7|A0A0J9YWF7_HUMAN;tr|A0A1B0GUY0|A0A1B0GUY0_HUMAN;tr|A0A1B0GUA1|A0A1B0GUA1_HUMAN;tr|A0A1B0GW82|A0A1B0GW82_HUMAN	2;2;2;2;2;2;1;1;1;1	2;2;2;2;2;2;1;1;1;1	2;2;2;2;2;2;1;1;1;1	tr|A0A1B0GV49|A0A1B0GV49_HUMAN Alpha-aminoadipic semialdehyde dehydrogenase OS=Homo sapiens OX=9606 GN=ALDH7A1 PE=1 SV=1;tr|A0A1B0GTY9|A0A1B0GTY9_HUMAN Alpha-aminoadipic semialdehyde dehydrogenase OS=Homo sapiens OX=9606 GN=ALDH7A1 PE=1 SV=1;tr|A0A1B0GTJ4|	10	2	2	2	4.9	4.9	4.9	50.971	472	472;479;499;536;539;554;294;348;521;545	0	11.525	15144000	1				354	2671;3169	True;True	2819;3339	5217;6187	6782;8136	6782;8136
sp|P49588|SYAC_HUMAN;tr|H3BPK7|H3BPK7_HUMAN	sp|P49588|SYAC_HUMAN	20;8	20;8	20;8	sp|P49588|SYAC_HUMAN Alanine--tRNA ligase, cytoplasmic OS=Homo sapiens OX=9606 GN=AARS PE=1 SV=2	2	20	20	20	24	24	24	106.81	968	968;280	0	154.44	1519500000	28				355	308;329;575;1008;1088;1121;1139;1322;1547;1570;1649;2015;2033;2040;2210;2404;2534;2817;3013;3071	True;True;True;True;True;True;True;True;True;True;True;True;True;True;True;True;True;True;True;True	320;343;607;1063;1143;1176;1194;1385;1619;1643;1644;1727;2104;2122;2130;2329;2536;2673;2674;2970;3178;3239	562;608;1030;1869;1870;2050;2094;2121;2465;2466;2467;2901;2939;2940;2941;3091;3840;3864;3873;4237;4646;4896;4897;4898;5499;5942;5943;6025	765;842;1342;2427;2428;2655;2703;2738;3180;3181;3182;3743;3791;3792;3793;3962;5007;5032;5041;5488;6031;6345;6346;6347;7126;7834;7835;7928	765;842;1342;2427;2655;2703;2738;3181;3743;3791;3962;5007;5032;5041;5488;6031;6345;7126;7834;7928	299;300;301;302;303;304;305;306	1;117;242;293;438;644;659;826
tr|B4DKY1|B4DKY1_HUMAN;sp|P49589|SYCC_HUMAN	tr|B4DKY1|B4DKY1_HUMAN;sp|P49589|SYCC_HUMAN	1;1	1;1	1;1	tr|B4DKY1|B4DKY1_HUMAN Cysteine--tRNA ligase, cytoplasmic OS=Homo sapiens OX=9606 GN=CARS PE=1 SV=1;sp|P49589|SYCC_HUMAN Cysteine--tRNA ligase, cytoplasmic OS=Homo sapiens OX=9606 GN=CARS PE=1 SV=3	2	1	1	1	2	2	2	84.277	739	739;748	0.0081037	6.1736	6251200	1				356	188	TRUE	195	355	496	496
sp|P49591|SYSC_HUMAN;tr|Q5T5C7|Q5T5C7_HUMAN	sp|P49591|SYSC_HUMAN;tr|Q5T5C7|Q5T5C7_HUMAN	4;4	4;4	4;4	sp|P49591|SYSC_HUMAN Serine--tRNA ligase, cytoplasmic OS=Homo sapiens OX=9606 GN=SARS PE=1 SV=3;tr|Q5T5C7|Q5T5C7_HUMAN Serine--tRNA ligase, cytoplasmic OS=Homo sapiens OX=9606 GN=SARS PE=1 SV=1	2	4	4	4	12.6	12.6	12.6	58.777	514	514;536	0	26.915	147930000	5				357	395;1016;1613;3373	True;True;True;True	412;1071;1690;3553	712;1883;3024;6584	966;2442;3882;8687;8688	966;2442;3882;8687
sp|P49721|PSB2_HUMAN	sp|P49721|PSB2_HUMAN	2	2	2	sp|P49721|PSB2_HUMAN Proteasome subunit beta type-2 OS=Homo sapiens OX=9606 GN=PSMB2 PE=1 SV=1	1	2	2	2	12.4	12.4	12.4	22.836	201	201	0	14.135	22900000	2				358	2122;2967	True;True	2228;3129	4007;5805	5197;7548	5197;7548	307	28
sp|P49736|MCM2_HUMAN;tr|H0Y8E6|H0Y8E6_HUMAN	sp|P49736|MCM2_HUMAN;tr|H0Y8E6|H0Y8E6_HUMAN	5;4	5;4	5;4	sp|P49736|MCM2_HUMAN DNA replication licensing factor MCM2 OS=Homo sapiens OX=9606 GN=MCM2 PE=1 SV=4;tr|H0Y8E6|H0Y8E6_HUMAN DNA helicase (Fragment) OS=Homo sapiens OX=9606 GN=MCM2 PE=1 SV=1	2	5	5	5	7.1	7.1	7.1	101.89	904	904;836	0	35.035	102410000	6				359	111;553;813;1129;2998	True;True;True;True;True	114;582;859;1184;3162	219;955;1483;2103;5918;5919	286;1246;1937;2712;7799;7800	286;1246;1937;2712;7800
sp|P49748|ACADV_HUMAN;tr|G3V1M7|G3V1M7_HUMAN;tr|K7EJW8|K7EJW8_HUMAN;tr|K7EQP4|K7EQP4_HUMAN;tr|J3QRJ8|J3QRJ8_HUMAN;tr|J3QKU9|J3QKU9_HUMAN;tr|J3KSR4|J3KSR4_HUMAN	sp|P49748|ACADV_HUMAN	12;4;3;3;2;1;1	12;4;3;3;2;1;1	12;4;3;3;2;1;1	sp|P49748|ACADV_HUMAN Very long-chain specific acyl-CoA dehydrogenase, mitochondrial OS=Homo sapiens OX=9606 GN=ACADVL PE=1 SV=1	7	12	12	12	24.9	24.9	24.9	70.389	655	655;282;157;224;194;155;204	0	86.976	365870000	15				360	113;271;763;925;1108;1178;2190;2457;2493;2585;2885;3184	True;True;True;True;True;True;True;True;True;True;True;True	117;282;806;978;1163;1238;2307;2593;2630;2728;3041;3354	223;510;1393;1685;2075;2197;4199;4200;4741;4742;4811;5048;5669;5670;6210	291;702;1837;2171;2682;2818;5449;5450;6149;6150;6226;6556;7398;7399;8167	291;702;1837;2171;2682;2818;5449;6150;6226;6556;7398;8167	308;309	77;344
sp|P49915|GUAA_HUMAN	sp|P49915|GUAA_HUMAN	3	3	3	sp|P49915|GUAA_HUMAN GMP synthase [glutamine-hydrolyzing] OS=Homo sapiens OX=9606 GN=GMPS PE=1 SV=1	1	3	3	3	4.3	4.3	4.3	76.715	693	693	0	19.079	19171000	3				361	2795;2846;2937	True;True;True	2948;3000;3098	5461;5563;5759	7081;7233;7495	7081;7233;7495	310	329
tr|H0YMU3|H0YMU3_HUMAN;tr|H0YL72|H0YL72_HUMAN;sp|P50213|IDH3A_HUMAN;tr|H0YKD0|H0YKD0_HUMAN;tr|H0YLI6|H0YLI6_HUMAN	tr|H0YMU3|H0YMU3_HUMAN;tr|H0YL72|H0YL72_HUMAN;sp|P50213|IDH3A_HUMAN;tr|H0YKD0|H0YKD0_HUMAN;tr|H0YLI6|H0YLI6_HUMAN	2;2;2;1;1	2;2;2;1;1	2;2;2;1;1	tr|H0YMU3|H0YMU3_HUMAN Isocitrate dehydrogenase [NAD] subunit alpha, mitochondrial (Fragment) OS=Homo sapiens OX=9606 GN=IDH3A PE=1 SV=1;tr|H0YL72|H0YL72_HUMAN Isocitrate dehydrogenase [NAD] subunit alpha, mitochondrial OS=Homo sapiens OX=9606 GN=IDH3A PE=	5	2	2	2	12.6	12.6	12.6	19.247	175	175;331;366;109;134	0	11.477	46529000	1				362	1357;2886	True;True	1422;3042	2544;5671	3265;7400	3265;7400
sp|P50750|CDK9_HUMAN	sp|P50750|CDK9_HUMAN	1	1	1	sp|P50750|CDK9_HUMAN Cyclin-dependent kinase 9 OS=Homo sapiens OX=9606 GN=CDK9 PE=1 SV=3	1	1	1	1	2.7	2.7	2.7	42.777	372	372	0.0053191	6.5566	0	1				363	503	TRUE	529	879	1152	1152
tr|A0A2C9F2P4|A0A2C9F2P4_HUMAN;sp|P50897|PPT1_HUMAN;tr|A0A286YFF7|A0A286YFF7_HUMAN;tr|A0A286YFL6|A0A286YFL6_HUMAN;tr|E9PSE5|E9PSE5_HUMAN;tr|E9PIA8|E9PIA8_HUMAN;tr|Q5T0S4|Q5T0S4_HUMAN;tr|A0A286YFE3|A0A286YFE3_HUMAN;tr|A0A286YFL8|A0A286YFL8_HUMAN	tr|A0A2C9F2P4|A0A2C9F2P4_HUMAN;sp|P50897|PPT1_HUMAN;tr|A0A286YFF7|A0A286YFF7_HUMAN;tr|A0A286YFL6|A0A286YFL6_HUMAN;tr|E9PSE5|E9PSE5_HUMAN;tr|E9PIA8|E9PIA8_HUMAN;tr|Q5T0S4|Q5T0S4_HUMAN;tr|A0A286YFE3|A0A286YFE3_HUMAN;tr|A0A286YFL8|A0A286YFL8_HUMAN	2;2;2;1;1;1;1;1;1	2;2;2;1;1;1;1;1;1	2;2;2;1;1;1;1;1;1	tr|A0A2C9F2P4|A0A2C9F2P4_HUMAN Palmitoyl-protein thioesterase 1 OS=Homo sapiens OX=9606 GN=PPT1 PE=1 SV=1;sp|P50897|PPT1_HUMAN Palmitoyl-protein thioesterase 1 OS=Homo sapiens OX=9606 GN=PPT1 PE=1 SV=1;tr|A0A286YFF7|A0A286YFF7_HUMAN Palmitoyl-protein thioe	9	2	2	2	8.2	8.2	8.2	34.136	305	305;306;335;78;87;208;282;301;323	0	11.528	61046000	2				364	823;1645	True;True	870;1723	1499;3087	1954;3958	1954;3958
sp|P50990|TCPQ_HUMAN;tr|H7C4C8|H7C4C8_HUMAN;tr|H7C2U0|H7C2U0_HUMAN	sp|P50990|TCPQ_HUMAN	11;5;2	11;5;2	11;5;2	sp|P50990|TCPQ_HUMAN T-complex protein 1 subunit theta OS=Homo sapiens OX=9606 GN=CCT8 PE=1 SV=4	3	11	11	11	21	21	21	59.62	548	548;323;107	0	71.193	176780000	10				365	127;299;478;637;883;1037;1275;1279;2252;2732;2935	True;True;True;True;True;True;True;True;True;True;True	132;311;501;672;933;1092;1337;1341;2374;2882;3096	244;551;838;1145;1614;1916;2366;2370;4323;5352;5757	315;752;1109;1486;2091;2491;2492;3059;3063;5590;6957;7493	315;752;1109;1486;2091;2491;3059;3063;5590;6957;7493	311;312;313	266;276;492
sp|P50991|TCPD_HUMAN	sp|P50991|TCPD_HUMAN	10	10	10	sp|P50991|TCPD_HUMAN T-complex protein 1 subunit delta OS=Homo sapiens OX=9606 GN=CCT4 PE=1 SV=4	1	10	10	10	21.3	21.3	21.3	57.924	539	539	0	71.813	220490000	10				366	173;357;824;1031;1095;1374;1535;2261;3091;3212	True;True;True;True;True;True;True;True;True;True	179;372;871;1086;1150;1439;1606;2383;3259;3382	327;651;1500;1904;2057;2580;2875;4335;6052;6265	448;893;1955;2477;2663;3316;3714;5602;7960;8253	448;893;1955;2477;2663;3316;3714;5602;7960;8253
sp|P50995|ANX11_HUMAN	sp|P50995|ANX11_HUMAN	5	5	5	sp|P50995|ANX11_HUMAN Annexin A11 OS=Homo sapiens OX=9606 GN=ANXA11 PE=1 SV=1	1	5	5	5	10.9	10.9	10.9	54.389	505	505	0	36.361	164210000	6				367	363;392;1848;2459;2882	True;True;True;True;True	378;409;1933;2595;3038	660;701;3470;4744;4745;5665	903;948;4492;6152;6153;7394	903;948;4492;6152;7394
sp|P51148|RAB5C_HUMAN;tr|K7ERI8|K7ERI8_HUMAN;tr|K7ERQ8|K7ERQ8_HUMAN;tr|F8VVK3|F8VVK3_HUMAN;tr|K7ENY4|K7ENY4_HUMAN;tr|F8WCY6|F8WCY6_HUMAN;tr|F8WD79|F8WD79_HUMAN;tr|F8VPW9|F8VPW9_HUMAN;tr|F8VSF8|F8VSF8_HUMAN;tr|F8VWZ7|F8VWZ7_HUMAN;tr|F8VWU4|F8VWU4_HUMAN;tr|F8VVZ0|F8VVZ0_HUMAN;tr|F8VUA5|F8VUA5_HUMAN;sp|P61020|RAB5B_HUMAN;sp|P20339|RAB5A_HUMAN	sp|P51148|RAB5C_HUMAN;tr|K7ERI8|K7ERI8_HUMAN;tr|K7ERQ8|K7ERQ8_HUMAN;tr|F8VVK3|F8VVK3_HUMAN;tr|K7ENY4|K7ENY4_HUMAN	4;3;3;2;2;1;1;1;1;1;1;1;1;1;1	4;3;3;2;2;1;1;1;1;1;1;1;1;1;1	4;3;3;2;2;1;1;1;1;1;1;1;1;1;1	sp|P51148|RAB5C_HUMAN Ras-related protein Rab-5C OS=Homo sapiens OX=9606 GN=RAB5C PE=1 SV=2;tr|K7ERI8|K7ERI8_HUMAN Uncharacterized protein OS=Homo sapiens OX=9606 PE=4 SV=1;tr|K7ERQ8|K7ERQ8_HUMAN Uncharacterized protein (Fragment) OS=Homo sapiens OX=9606 P	15	4	4	4	25.9	25.9	25.9	23.482	216	216;161;282;124;150;62;65;73;74;79;91;100;115;215;215	0	27.224	108980000	5				368	1009;2003;2117;2297	True;True;True;True	1064;2091;2223;2422	1871;3814;3997;4388	2429;4963;5186;5187;5660	2429;4963;5186;5660
sp|P51149|RAB7A_HUMAN;tr|C9J4S4|C9J4S4_HUMAN;tr|C9J4V0|C9J4V0_HUMAN;tr|C9J592|C9J592_HUMAN;tr|C9J8S3|C9J8S3_HUMAN;tr|C9J7D1|C9J7D1_HUMAN;tr|C9IZZ0|C9IZZ0_HUMAN	sp|P51149|RAB7A_HUMAN;tr|C9J4S4|C9J4S4_HUMAN;tr|C9J4V0|C9J4V0_HUMAN;tr|C9J592|C9J592_HUMAN;tr|C9J8S3|C9J8S3_HUMAN	3;2;2;2;2;1;1	3;2;2;2;2;1;1	3;2;2;2;2;1;1	sp|P51149|RAB7A_HUMAN Ras-related protein Rab-7a OS=Homo sapiens OX=9606 GN=RAB7A PE=1 SV=1;tr|C9J4S4|C9J4S4_HUMAN Ras-related protein Rab-7a OS=Homo sapiens OX=9606 GN=RAB7A PE=1 SV=1;tr|C9J4V0|C9J4V0_HUMAN Ras-related protein Rab-7a OS=Homo sapiens OX=96	7	3	3	3	16.4	16.4	16.4	23.489	207	207;98;134;150;160;91;116	0	22.664	70793000	3				369	284;384;615	True;True;True	295;400;650	527;689;1115	721;934;1450	721;934;1450
sp|P51665|PSMD7_HUMAN	sp|P51665|PSMD7_HUMAN	1	1	1	sp|P51665|PSMD7_HUMAN 26S proteasome non-ATPase regulatory subunit 7 OS=Homo sapiens OX=9606 GN=PSMD7 PE=1 SV=2	1	1	1	1	3.7	3.7	3.7	37.025	324	324	0	7.852	22704000	1				370	2712	TRUE	2862	5306	6893	6893
tr|D6RHW7|D6RHW7_HUMAN;tr|E9PMM7|E9PMM7_HUMAN;tr|D6R910|D6R910_HUMAN;tr|A0A2R8Y7S9|A0A2R8Y7S9_HUMAN;tr|B7Z3B5|B7Z3B5_HUMAN;tr|B4DG22|B4DG22_HUMAN;tr|B1AXG1|B1AXG1_HUMAN;tr|B7ZB17|B7ZB17_HUMAN;tr|E9PGT3|E9PGT3_HUMAN;sp|Q15349|KS6A2_HUMAN;sp|Q15418|KS6A1_HUMAN;sp|P51812|KS6A3_HUMAN;tr|F2Z2J1|F2Z2J1_HUMAN	tr|D6RHW7|D6RHW7_HUMAN;tr|E9PMM7|E9PMM7_HUMAN;tr|D6R910|D6R910_HUMAN;tr|A0A2R8Y7S9|A0A2R8Y7S9_HUMAN;tr|B7Z3B5|B7Z3B5_HUMAN;tr|B4DG22|B4DG22_HUMAN;tr|B1AXG1|B1AXG1_HUMAN;tr|B7ZB17|B7ZB17_HUMAN;tr|E9PGT3|E9PGT3_HUMAN;sp|Q15349|KS6A2_HUMAN;sp|Q15418|KS6A1_HUMAN;sp|P51812|KS6A3_HUMAN;tr|F2Z2J1|F2Z2J1_HUMAN	1;1;1;1;1;1;1;1;1;1;1;1;1	1;1;1;1;1;1;1;1;1;1;1;1;1	1;1;1;1;1;1;1;1;1;1;1;1;1	tr|D6RHW7|D6RHW7_HUMAN Ribosomal protein S6 kinase alpha-2 (Fragment) OS=Homo sapiens OX=9606 GN=RPS6KA2 PE=1 SV=1;tr|E9PMM7|E9PMM7_HUMAN Ribosomal protein S6 kinase alpha-1 (Fragment) OS=Homo sapiens OX=9606 GN=RPS6KA1 PE=1 SV=1;tr|D6R910|D6R910_HUMAN Rib	13	1	1	1	10.4	10.4	10.4	11.295	96	96;112;125;144;644;711;711;712;724;733;735;740;758	1	-2	6984200	1	+			371	852	TRUE	902	1558	2019	2019	314	66
sp|P51991|ROA3_HUMAN	sp|P51991|ROA3_HUMAN	1	1	1	sp|P51991|ROA3_HUMAN Heterogeneous nuclear ribonucleoprotein A3 OS=Homo sapiens OX=9606 GN=HNRNPA3 PE=1 SV=2	1	1	1	1	2.6	2.6	2.6	39.594	378	378	0.0068493	6.4345	3968500	0				372	1397	TRUE	1462	2621	3376	3376
tr|M0QY96|M0QY96_HUMAN;tr|M0R2I7|M0R2I7_HUMAN;tr|M0QZM1|M0QZM1_HUMAN;tr|A0A087X0X3|A0A087X0X3_HUMAN;sp|P52272|HNRPM_HUMAN	tr|M0QY96|M0QY96_HUMAN;tr|M0R2I7|M0R2I7_HUMAN;tr|M0QZM1|M0QZM1_HUMAN;tr|A0A087X0X3|A0A087X0X3_HUMAN;sp|P52272|HNRPM_HUMAN	1;1;1;1;1	1;1;1;1;1	1;1;1;1;1	tr|M0QY96|M0QY96_HUMAN Heterogeneous nuclear ribonucleoprotein M (Fragment) OS=Homo sapiens OX=9606 GN=HNRNPM PE=1 SV=1;tr|M0R2I7|M0R2I7_HUMAN Heterogeneous nuclear ribonucleoprotein M (Fragment) OS=Homo sapiens OX=9606 GN=HNRNPM PE=1 SV=1;tr|M0QZM1|M0QZM1	5	1	1	1	6.9	6.9	6.9	12.343	116	116;214;383;730;730	1	-2	3714500	1	+			373	2046	TRUE	2138	3881	5049	5049	315	8
sp|P53384|NUBP1_HUMAN	sp|P53384|NUBP1_HUMAN	1	1	1	sp|P53384|NUBP1_HUMAN Cytosolic Fe-S cluster assembly factor NUBP1 OS=Homo sapiens OX=9606 GN=NUBP1 PE=1 SV=2	1	1	1	1	3.4	3.4	3.4	34.534	320	320	0.0065574	6.2381	2385900	0				374	1506	TRUE	1575	2815	3630	3630
sp|P53396|ACLY_HUMAN;tr|K7ESG8|K7ESG8_HUMAN	sp|P53396|ACLY_HUMAN	11;2	11;2	11;2	sp|P53396|ACLY_HUMAN ATP-citrate synthase OS=Homo sapiens OX=9606 GN=ACLY PE=1 SV=3	2	11	11	11	13.2	13.2	13.2	120.84	1101	1101;109	0	100.54	305890000	13				375	475;676;922;932;1786;2325;2536;2743;2803;2912;3011	True;True;True;True;True;True;True;True;True;True;True	496;714;975;985;1869;2451;2676;2894;2956;3070;3176	825;1199;1680;1681;1694;3363;4475;4900;5369;5477;5722;5723;5940	1091;1542;2166;2167;2180;4334;5784;6349;6977;7098;7457;7458;7832	1091;1542;2167;2180;4334;5784;6349;6977;7098;7458;7832	316	985
sp|P53618|COPB_HUMAN;tr|E9PP73|E9PP73_HUMAN;tr|E9PP63|E9PP63_HUMAN;tr|E9PKQ1|E9PKQ1_HUMAN	sp|P53618|COPB_HUMAN;tr|E9PP73|E9PP73_HUMAN	8;4;1;1	8;4;1;1	8;4;1;1	sp|P53618|COPB_HUMAN Coatomer subunit beta OS=Homo sapiens OX=9606 GN=COPB1 PE=1 SV=3;tr|E9PP73|E9PP73_HUMAN Coatomer subunit beta (Fragment) OS=Homo sapiens OX=9606 GN=COPB1 PE=1 SV=8	4	8	8	8	10.1	10.1	10.1	107.14	953	953;485;132;137	0	55.101	160440000	9				376	470;641;1632;1992;2563;2634;2837;2870	True;True;True;True;True;True;True;True	490;676;1710;2080;2704;2781;2782;2991;3026	810;1149;3053;3791;4980;5116;5117;5538;5618;5619	1066;1490;3916;4939;6453;6634;6635;7171;7313;7314	1066;1490;3916;4939;6453;6634;7171;7313	317;318	476;936
sp|P53621|COPA_HUMAN;tr|A0A3B3IT15|A0A3B3IT15_HUMAN;tr|A0A3B3IS84|A0A3B3IS84_HUMAN;tr|A0A3B3ISC6|A0A3B3ISC6_HUMAN;tr|A0A3B3IU89|A0A3B3IU89_HUMAN;tr|A0A3B3ITV3|A0A3B3ITV3_HUMAN;tr|A0A3B3ISK1|A0A3B3ISK1_HUMAN;tr|A0A3B3IU78|A0A3B3IU78_HUMAN;tr|A0A3B3IS23|A0A3B3IS23_HUMAN;tr|A0A3B3ITX2|A0A3B3ITX2_HUMAN;tr|A0A3B3ITI7|A0A3B3ITI7_HUMAN	sp|P53621|COPA_HUMAN;tr|A0A3B3IT15|A0A3B3IT15_HUMAN;tr|A0A3B3IS84|A0A3B3IS84_HUMAN;tr|A0A3B3ISC6|A0A3B3ISC6_HUMAN;tr|A0A3B3IU89|A0A3B3IU89_HUMAN;tr|A0A3B3ITV3|A0A3B3ITV3_HUMAN	14;13;13;12;10;7;6;3;1;1;1	14;13;13;12;10;7;6;3;1;1;1	14;13;13;12;10;7;6;3;1;1;1	sp|P53621|COPA_HUMAN Coatomer subunit alpha OS=Homo sapiens OX=9606 GN=COPA PE=1 SV=2;tr|A0A3B3IT15|A0A3B3IT15_HUMAN Coatomer subunit alpha OS=Homo sapiens OX=9606 GN=COPA PE=1 SV=1;tr|A0A3B3IS84|A0A3B3IS84_HUMAN Coatomer subunit alpha OS=Homo sapiens OX=9	11	14	14	14	12.3	12.3	12.3	138.34	1224	1224;1204;1204;1024;682;609;455;121;134;161;452	0	97.86	397210000	18				377	557;896;1052;1107;1151;1270;1350;1846;1951;1996;2159;2313;2831;3151	True;True;True;True;True;True;True;True;True;True;True;True;True;True	586;946;1107;1162;1209;1331;1415;1931;2038;2084;2269;2438;2985;3319	960;961;1636;1637;1943;2074;2139;2357;2535;3468;3645;3796;4103;4104;4411;5530;5531;6141	1253;1254;2116;2117;2519;2681;2757;3050;3256;4490;4717;4944;5312;5313;5314;5686;7163;7164;8076	1253;2117;2519;2681;2757;3050;3256;4490;4717;4944;5314;5686;7164;8076	319	355
sp|P54136|SYRC_HUMAN;tr|E5RH09|E5RH09_HUMAN;tr|E5RJM9|E5RJM9_HUMAN	sp|P54136|SYRC_HUMAN	16;3;3	16;3;3	16;3;3	sp|P54136|SYRC_HUMAN Arginine--tRNA ligase, cytoplasmic OS=Homo sapiens OX=9606 GN=RARS PE=1 SV=2	3	16	16	16	25.5	25.5	25.5	75.378	660	660;113;129	0	111.04	603160000	17				378	335;771;905;1046;1548;1561;1754;1864;1886;2166;2447;2587;2685;3036;3107;3308	True;True;True;True;True;True;True;True;True;True;True;True;True;True;True;True	349;814;956;1101;1620;1634;1837;1950;1973;2277;2580;2730;2834;3201;3275;3486	616;1410;1649;1936;1937;2902;2926;3299;3492;3536;4118;4719;5050;5242;5973;5974;6076;6453	850;1857;2130;2512;2513;3744;3775;4240;4519;4593;5336;6123;6558;6816;7868;7869;7987;8496	850;1857;2130;2512;3744;3775;4240;4519;4593;5336;6123;6558;6816;7868;7987;8496	320;321	73;207
sp|P54577|SYYC_HUMAN;tr|A0A0C4DGZ5|A0A0C4DGZ5_HUMAN	sp|P54577|SYYC_HUMAN;tr|A0A0C4DGZ5|A0A0C4DGZ5_HUMAN	8;5	8;5	8;5	sp|P54577|SYYC_HUMAN Tyrosine--tRNA ligase, cytoplasmic OS=Homo sapiens OX=9606 GN=YARS PE=1 SV=4;tr|A0A0C4DGZ5|A0A0C4DGZ5_HUMAN Tyrosine--tRNA ligase OS=Homo sapiens OX=9606 GN=YARS PE=1 SV=1	2	8	8	8	16.5	16.5	16.5	59.143	528	528;388	0	49.972	187310000	9				379	396;1382;1689;1964;2207;2213;2952;3010	True;True;True;True;True;True;True;True	413;1447;1767;2051;2325;2332;3114;3175	713;2592;3179;3747;3748;4231;4240;5783;5939	967;3333;4074;4892;4893;5482;5491;7525;7831	967;3333;4074;4892;5482;5491;7525;7831
tr|C9JXZ1|C9JXZ1_HUMAN;tr|C9JA36|C9JA36_HUMAN;sp|P54709|AT1B3_HUMAN	tr|C9JXZ1|C9JXZ1_HUMAN;tr|C9JA36|C9JA36_HUMAN;sp|P54709|AT1B3_HUMAN	1;1;1	1;1;1	1;1;1	tr|C9JXZ1|C9JXZ1_HUMAN Sodium/potassium-transporting ATPase subunit beta-3 (Fragment) OS=Homo sapiens OX=9606 GN=ATP1B3 PE=1 SV=1;tr|C9JA36|C9JA36_HUMAN Sodium/potassium-transporting ATPase subunit beta-3 (Fragment) OS=Homo sapiens OX=9606 GN=ATP1B3 PE=1 S	3	1	1	1	12.6	12.6	12.6	13.534	119	119;133;279	0	8.8642	34271000	1				380	2455	TRUE	2591	4739	6147	6147
tr|A0A087WX10|A0A087WX10_HUMAN;tr|G3V255|G3V255_HUMAN;sp|P54803|GALC_HUMAN	tr|A0A087WX10|A0A087WX10_HUMAN;tr|G3V255|G3V255_HUMAN;sp|P54803|GALC_HUMAN	1;1;1	1;1;1	1;1;1	tr|A0A087WX10|A0A087WX10_HUMAN Galactocerebrosidase (Fragment) OS=Homo sapiens OX=9606 GN=GALC PE=1 SV=1;tr|G3V255|G3V255_HUMAN Galactocerebrosidase OS=Homo sapiens OX=9606 GN=GALC PE=1 SV=1;sp|P54803|GALC_HUMAN Galactocerebrosidase OS=Homo sapiens OX=9606	3	1	1	1	4	4	4	45.216	404	404;434;685	0	7.0619	21380000	1				381	3259	TRUE	3436	6374	8405	8405
sp|P54886|P5CS_HUMAN	sp|P54886|P5CS_HUMAN	3	3	3	sp|P54886|P5CS_HUMAN Delta-1-pyrroline-5-carboxylate synthase OS=Homo sapiens OX=9606 GN=ALDH18A1 PE=1 SV=2	1	3	3	3	3.1	3.1	3.1	87.301	795	795	0	17.692	52009000	3				382	451;630;2051	True;True;True	470;665;2144	783;1131;3888	1039;1466;5056	1039;1466;5056	322	551
sp|P55060|XPO2_HUMAN	sp|P55060|XPO2_HUMAN	4	4	4	sp|P55060|XPO2_HUMAN Exportin-2 OS=Homo sapiens OX=9606 GN=CSE1L PE=1 SV=3	1	4	4	4	5.5	5.5	5.5	110.42	971	971	0	26.832	64567000	5				383	8;194;452;1203	True;True;True;True	8;201;471;1263	11;362;784;785;2238	13;503;1040;1041;2875	13;503;1041;2875	323	573
sp|P55072|TERA_HUMAN	sp|P55072|TERA_HUMAN	8	8	8	sp|P55072|TERA_HUMAN Transitional endoplasmic reticulum ATPase OS=Homo sapiens OX=9606 GN=VCP PE=1 SV=4	1	8	8	8	11.2	11.2	11.2	89.321	806	806	0	64.736	154310000	7				384	426;759;774;843;926;1075;1672;2106	True;True;True;True;True;True;True;True	444;802;817;892;979;1130;1750;2211	749;1381;1416;1544;1686;2014;3148;3976	1003;1816;1863;2005;2172;2611;4036;5149	1003;1816;1863;2005;2172;2611;4036;5149	324;325	508;740
sp|P55083|MFAP4_HUMAN;tr|K7ES70|K7ES70_HUMAN	sp|P55083|MFAP4_HUMAN;tr|K7ES70|K7ES70_HUMAN	2;2	2;2	2;2	sp|P55083|MFAP4_HUMAN Microfibril-associated glycoprotein 4 OS=Homo sapiens OX=9606 GN=MFAP4 PE=1 SV=2;tr|K7ES70|K7ES70_HUMAN Microfibril-associated glycoprotein 4 OS=Homo sapiens OX=9606 GN=MFAP4 PE=1 SV=1	2	2	2	2	9	9	9	28.648	255	255;280	0	15.789	70119000	2				385	951;3019	True;True	1005;3184	1753;5951	2266;7843	2266;7843
tr|B5MD38|B5MD38_HUMAN;tr|F5GZQ3|F5GZQ3_HUMAN;sp|P55084|ECHB_HUMAN;tr|C9JEY0|C9JEY0_HUMAN;tr|C9JE81|C9JE81_HUMAN;tr|C9K0M0|C9K0M0_HUMAN	tr|B5MD38|B5MD38_HUMAN;tr|F5GZQ3|F5GZQ3_HUMAN;sp|P55084|ECHB_HUMAN;tr|C9JEY0|C9JEY0_HUMAN;tr|C9JE81|C9JE81_HUMAN	3;3;3;2;2;1	3;3;3;2;2;1	3;3;3;2;2;1	tr|B5MD38|B5MD38_HUMAN Trifunctional enzyme subunit beta, mitochondrial OS=Homo sapiens OX=9606 GN=HADHB PE=1 SV=1;tr|F5GZQ3|F5GZQ3_HUMAN Trifunctional enzyme subunit beta, mitochondrial OS=Homo sapiens OX=9606 GN=HADHB PE=1 SV=1;sp|P55084|ECHB_HUMAN Trifu	6	3	3	3	8	8	8	37.924	351	351;459;474;149;175;84	0	18.883	67081000	2				386	599;2005;2241	True;True;True	634;2093;2363	1090;3819;4304	1423;4973;5570	1423;4973;5570	326	316
sp|P55809|SCOT1_HUMAN;tr|E9PDW2|E9PDW2_HUMAN	sp|P55809|SCOT1_HUMAN;tr|E9PDW2|E9PDW2_HUMAN	3;2	3;2	3;2	sp|P55809|SCOT1_HUMAN Succinyl-CoA:3-ketoacid coenzyme A transferase 1, mitochondrial OS=Homo sapiens OX=9606 GN=OXCT1 PE=1 SV=1;tr|E9PDW2|E9PDW2_HUMAN Succinyl-CoA:3-ketoacid coenzyme A transferase 1, mitochondrial OS=Homo sapiens OX=9606 GN=OXCT1 PE=1 SV	2	3	3	3	5.8	5.8	5.8	56.157	520	520;334	0	20.356	33137000	4				387	416;2432;3285	True;True;True	434;2564;3463	737;4687;4688;6411	991;6081;6082;8447	991;6082;8447
sp|P55884|EIF3B_HUMAN;tr|C9JZG1|C9JZG1_HUMAN;tr|C9JQN7|C9JQN7_HUMAN	sp|P55884|EIF3B_HUMAN;tr|C9JZG1|C9JZG1_HUMAN	6;3;2	6;3;2	6;3;2	sp|P55884|EIF3B_HUMAN Eukaryotic translation initiation factor 3 subunit B OS=Homo sapiens OX=9606 GN=EIF3B PE=1 SV=3;tr|C9JZG1|C9JZG1_HUMAN Eukaryotic translation initiation factor 3 subunit B (Fragment) OS=Homo sapiens OX=9606 GN=EIF3B PE=1 SV=1	3	6	6	6	8.2	8.2	8.2	92.48	814	814;302;153	0	42.211	124790000	7				388	232;515;1239;1539;2034;3234	True;True;True;True;True;True	243;542;1300;1611;2123;3404;3405	432;899;2294;2883;3865;6291;6292	589;1180;2937;3725;5033;8283;8284	589;1180;2937;3725;5033;8283	327	496
sp|P56192|SYMC_HUMAN;tr|H0YHV5|H0YHV5_HUMAN;tr|H0YIC2|H0YIC2_HUMAN;tr|F5H2V6|F5H2V6_HUMAN;tr|H0YIP0|H0YIP0_HUMAN	sp|P56192|SYMC_HUMAN	7;2;1;1;1	7;2;1;1;1	7;2;1;1;1	sp|P56192|SYMC_HUMAN Methionine--tRNA ligase, cytoplasmic OS=Homo sapiens OX=9606 GN=MARS PE=1 SV=2	5	7	7	7	9.7	9.7	9.7	101.11	900	900;233;58;140;219	0	43.857	153090000	7				389	48;1062;1120;1597;1814;2189;2356	True;True;True;True;True;True;True	50;1117;1175;1674;1897;2306;2485	65;1978;2093;2995;3393;4198;4533	73;2569;2702;3850;4366;5448;5859	73;2569;2702;3850;4366;5448;5859	328	552
sp|P56199|ITA1_HUMAN	sp|P56199|ITA1_HUMAN	1	1	1	sp|P56199|ITA1_HUMAN Integrin alpha-1 OS=Homo sapiens OX=9606 GN=ITGA1 PE=1 SV=2	1	1	1	1	0.8	0.8	0.8	130.85	1179	1179	0.006689	6.3043	6949900	1				390	2531	TRUE	2670	4893	6342	6342
sp|P56545|CTBP2_HUMAN;tr|Q5SQP8|Q5SQP8_HUMAN;tr|E7ESU7|E7ESU7_HUMAN;tr|D6RAX2|D6RAX2_HUMAN;tr|E7EPF8|E7EPF8_HUMAN;tr|A0A087WYL1|A0A087WYL1_HUMAN;tr|E9PGB1|E9PGB1_HUMAN;tr|E7EUB3|E7EUB3_HUMAN	sp|P56545|CTBP2_HUMAN;tr|Q5SQP8|Q5SQP8_HUMAN;tr|E7ESU7|E7ESU7_HUMAN;tr|D6RAX2|D6RAX2_HUMAN;tr|E7EPF8|E7EPF8_HUMAN	3;3;2;2;2;1;1;1	3;3;2;2;2;1;1;1	1;1;0;0;0;0;0;0	sp|P56545|CTBP2_HUMAN C-terminal-binding protein 2 OS=Homo sapiens OX=9606 GN=CTBP2 PE=1 SV=1;tr|Q5SQP8|Q5SQP8_HUMAN C-terminal-binding protein 2 OS=Homo sapiens OX=9606 GN=CTBP2 PE=1 SV=1;tr|E7ESU7|E7ESU7_HUMAN C-terminal-binding protein 1 (Fragment) OS=H	8	3	3	1	5.6	5.6	1.8	48.944	445	445;513;171;186;202;117;145;168	0	17.523	65087000	4				391	597;2278;3201	True;True;True	632;2402;3371	1088;4358;6252	1421;5625;5626;8239	1421;5626;8239
tr|F8WDD7|F8WDD7_HUMAN;tr|H7C0A3|H7C0A3_HUMAN;sp|P59998|ARPC4_HUMAN;tr|F8WCF6|F8WCF6_HUMAN;tr|A0A0A6YYG9|A0A0A6YYG9_HUMAN;tr|F8WE39|F8WE39_HUMAN	tr|F8WDD7|F8WDD7_HUMAN;tr|H7C0A3|H7C0A3_HUMAN;sp|P59998|ARPC4_HUMAN;tr|F8WCF6|F8WCF6_HUMAN;tr|A0A0A6YYG9|A0A0A6YYG9_HUMAN;tr|F8WE39|F8WE39_HUMAN	2;2;2;2;2;1	2;2;2;2;2;1	2;2;2;2;2;1	tr|F8WDD7|F8WDD7_HUMAN Actin-related protein 2/3 complex subunit 4 OS=Homo sapiens OX=9606 GN=ARPC4 PE=4 SV=1;tr|H7C0A3|H7C0A3_HUMAN ARPC4-TTLL3 readthrough (Fragment) OS=Homo sapiens OX=9606 GN=ARPC4-TTLL3 PE=4 SV=1;sp|P59998|ARPC4_HUMAN Actin-related pro	6	2	2	2	17.7	17.7	17.7	13.057	113	113;167;168;181;625;47	0	11.194	33706000	1				392	1323;3133	True;True	1386;3301	2468;6121	3183;8054	3183;8054
tr|E9PJK1|E9PJK1_HUMAN;tr|E9PRJ8|E9PRJ8_HUMAN;tr|H0YDL9|H0YDL9_HUMAN;tr|H0YDJ9|H0YDJ9_HUMAN;sp|P60033|CD81_HUMAN;tr|E9PIF1|E9PIF1_HUMAN;tr|A6NMH8|A6NMH8_HUMAN;tr|E9PM31|E9PM31_HUMAN;tr|H0YEE2|H0YEE2_HUMAN	tr|E9PJK1|E9PJK1_HUMAN;tr|E9PRJ8|E9PRJ8_HUMAN;tr|H0YDL9|H0YDL9_HUMAN;tr|H0YDJ9|H0YDJ9_HUMAN;sp|P60033|CD81_HUMAN;tr|E9PIF1|E9PIF1_HUMAN;tr|A6NMH8|A6NMH8_HUMAN;tr|E9PM31|E9PM31_HUMAN;tr|H0YEE2|H0YEE2_HUMAN	2;2;2;2;2;2;2;1;1	2;2;2;2;2;2;2;1;1	2;2;2;2;2;2;2;1;1	tr|E9PJK1|E9PJK1_HUMAN Tetraspanin OS=Homo sapiens OX=9606 GN=CD81 PE=1 SV=1;tr|E9PRJ8|E9PRJ8_HUMAN Tetraspanin (Fragment) OS=Homo sapiens OX=9606 GN=CD81 PE=1 SV=1;tr|H0YDL9|H0YDL9_HUMAN Tetraspanin (Fragment) OS=Homo sapiens OX=9606 GN=CD81 PE=1 SV=1;tr|	9	2	2	2	21.8	21.8	21.8	17.963	165	165;209;221;225;236;242;274;92;148	0	24.285	213400000	4				393	2179;2322	True;True	2296;2448	4185;4186;4187;4463	5431;5432;5433;5762	5431;5762
sp|P60228|EIF3E_HUMAN;tr|E5RIT4|E5RIT4_HUMAN;tr|H0YBR5|H0YBR5_HUMAN;tr|E5RGA2|E5RGA2_HUMAN;tr|E5RIP5|E5RIP5_HUMAN;tr|E5RJ25|E5RJ25_HUMAN;tr|E5RII3|E5RII3_HUMAN;tr|H0YAW4|H0YAW4_HUMAN;tr|E5RHS5|E5RHS5_HUMAN	sp|P60228|EIF3E_HUMAN;tr|E5RIT4|E5RIT4_HUMAN;tr|H0YBR5|H0YBR5_HUMAN;tr|E5RGA2|E5RGA2_HUMAN	6;4;4;3;1;1;1;1;1	6;4;4;3;1;1;1;1;1	6;4;4;3;1;1;1;1;1	sp|P60228|EIF3E_HUMAN Eukaryotic translation initiation factor 3 subunit E OS=Homo sapiens OX=9606 GN=EIF3E PE=1 SV=1;tr|E5RIT4|E5RIT4_HUMAN Eukaryotic translation initiation factor 3 subunit E (Fragment) OS=Homo sapiens OX=9606 GN=EIF3E PE=1 SV=1;tr|H0YBR	9	6	6	6	13.3	13.3	13.3	52.22	445	445;75;171;352;45;56;75;156;226	0	37.523	58373000	6				394	91;2044;2056;2162;2344;2642	True;True;True;True;True;True	94;2136;2150;2272;2470;2790	148;3879;3894;4108;4516;5130	185;5047;5062;5318;5842;6652	185;5047;5062;5318;5842;6652	329;330;331	94;417;420
tr|H3BPN5|H3BPN5_HUMAN;tr|H3BVE3|H3BVE3_HUMAN;tr|I3L4X0|I3L4X0_HUMAN;tr|H3BV22|H3BV22_HUMAN;tr|H3BTA2|H3BTA2_HUMAN;sp|P60510|PP4C_HUMAN	tr|H3BPN5|H3BPN5_HUMAN;tr|H3BVE3|H3BVE3_HUMAN;tr|I3L4X0|I3L4X0_HUMAN;tr|H3BV22|H3BV22_HUMAN;tr|H3BTA2|H3BTA2_HUMAN;sp|P60510|PP4C_HUMAN	1;1;1;1;1;1	1;1;1;1;1;1	1;1;1;1;1;1	tr|H3BPN5|H3BPN5_HUMAN Serine/threonine-protein phosphatase 4 catalytic subunit OS=Homo sapiens OX=9606 GN=PPP4C PE=1 SV=1;tr|H3BVE3|H3BVE3_HUMAN Serine/threonine-protein phosphatase 4 catalytic subunit OS=Homo sapiens OX=9606 GN=PPP4C PE=1 SV=1;tr|I3L4X0|	6	1	1	1	16	16	16	5.5814	50	50;56;120;203;267;307	0.0080515	6.1423	0	1				395	75	TRUE	78	124	154	154
sp|P60709|ACTB_HUMAN;tr|A0A2R8Y793|A0A2R8Y793_HUMAN;tr|G5E9R0|G5E9R0_HUMAN;tr|E7EVS6|E7EVS6_HUMAN;tr|A0A2R8YGF8|A0A2R8YGF8_HUMAN;tr|C9JUM1|C9JUM1_HUMAN;tr|C9JZR7|C9JZR7_HUMAN;tr|C9JTX5|C9JTX5_HUMAN;sp|Q6S8J3|POTEE_HUMAN;sp|A5A3E0|POTEF_HUMAN;tr|A0A2R8YEA7|A0A2R8YEA7_HUMAN;sp|P0CG38|POTEI_HUMAN;tr|A0A2R8YFE2|A0A2R8YFE2_HUMAN;tr|F8WCH0|F8WCH0_HUMAN;sp|Q9BYX7|ACTBM_HUMAN;sp|P0CG39|POTEJ_HUMAN	sp|P60709|ACTB_HUMAN;tr|A0A2R8Y793|A0A2R8Y793_HUMAN	20;16;9;9;9;8;8;7;7;6;5;5;4;3;3;3	1;1;1;1;1;1;1;1;0;0;0;0;0;0;0;0	1;1;1;1;1;1;1;1;0;0;0;0;0;0;0;0	sp|P60709|ACTB_HUMAN Actin, cytoplasmic 1 OS=Homo sapiens OX=9606 GN=ACTB PE=1 SV=1;tr|A0A2R8Y793|A0A2R8Y793_HUMAN Actin, cytoplasmic 1 (Fragment) OS=Homo sapiens OX=9606 GN=ACTB PE=1 SV=1	16	20	1	1	61.6	4.5	4.5	41.736	375	375;309;125;163;165;96;102;80;1075;1075;157;1075;79;52;375;1038	0	16.19	363370000	3				396	105;309;310;375;473;476;538;539;727;1265;1332;1438;1439;1560;1580;1709;2317;2716;2918;2984	False;False;False;True;False;False;False;False;False;False;False;False;False;False;False;False;False;False;False;False	108;321;322;390;391;493;494;497;498;565;566;768;769;1326;1395;1396;1397;1504;1505;1633;1654;1655;1789;1790;2442;2866;3077;3078;3146	207;208;209;210;211;212;213;563;564;565;566;567;568;569;570;571;572;573;574;575;576;674;675;676;813;814;815;816;817;818;819;820;821;822;823;826;827;828;829;830;831;832;833;834;835;926;927;928;929;930;931;932;933;934;1311;1312;1313;1314;1315;1316;1317;1318;1319;1320;1321;1322;1323;1324;1325;1326;1327;1328;1329;1330;2338;2339;2340;2341;2342;2343;2344;2345;2346;2347;2348;2349;2501;2502;2503;2504;250…	265;266;267;268;269;270;271;272;273;274;275;276;277;278;279;280;766;767;768;769;770;771;772;773;774;775;776;777;778;779;780;781;782;783;784;785;786;787;788;789;790;791;792;793;794;795;796;797;798;799;919;920;921;1069;1070;1071;1072;1073;1074;1075;1076;1077;1078;1079;1080;1081;1082;1083;1084;1085;1086;1087;1088;1089;1092;1093;1094;1095;1096;1097;1098;1099;1100;1101;1102;1103;1104;1105;1106;1211;12…	266;768;796;919;1083;1096;1214;1223;1725;2995;3227;3462;3463;3772;3816;4130;5729;6914;7467;7583	332;333;334;335;336;337;338;339	16;44;47;153;190;227;305;325
sp|P60842|IF4A1_HUMAN;tr|J3KT12|J3KT12_HUMAN;tr|J3KTB5|J3KTB5_HUMAN;tr|J3QKZ9|J3QKZ9_HUMAN;tr|J3QLN6|J3QLN6_HUMAN;tr|J3KS25|J3KS25_HUMAN;tr|J3QR64|J3QR64_HUMAN;tr|J3QL43|J3QL43_HUMAN;tr|J3QS69|J3QS69_HUMAN;tr|E7EQG2|E7EQG2_HUMAN;sp|Q14240|IF4A2_HUMAN;tr|J3KSN7|J3KSN7_HUMAN;tr|J3KSZ0|J3KSZ0_HUMAN;tr|J3KT04|J3KT04_HUMAN;tr|J3KS93|J3KS93_HUMAN;tr|E7EMV8|E7EMV8_HUMAN;tr|J3QL52|J3QL52_HUMAN;tr|J3KTN0|…	sp|P60842|IF4A1_HUMAN;tr|J3KT12|J3KT12_HUMAN;tr|J3KTB5|J3KTB5_HUMAN;tr|J3QKZ9|J3QKZ9_HUMAN;tr|J3QLN6|J3QLN6_HUMAN;tr|J3KS25|J3KS25_HUMAN;tr|J3QR64|J3QR64_HUMAN;tr|J3QL43|J3QL43_HUMAN;tr|J3QS69|J3QS69_HUMAN;tr|E7EQG2|E7EQG2_HUMAN;sp|Q14240|IF4A2_HUMAN	7;6;5;4;4;4;4;4;4;4;4;3;3;2;2;2;1;1	7;6;5;4;4;4;4;4;4;4;4;3;3;2;2;2;1;1	6;5;4;3;3;3;3;3;3;3;3;2;3;1;1;1;1;1	sp|P60842|IF4A1_HUMAN Eukaryotic initiation factor 4A-I OS=Homo sapiens OX=9606 GN=EIF4A1 PE=1 SV=1;tr|J3KT12|J3KT12_HUMAN Eukaryotic initiation factor 4A-I OS=Homo sapiens OX=9606 GN=EIF4A1 PE=1 SV=1;tr|J3KTB5|J3KTB5_HUMAN Eukaryotic initiation factor 4A-	18	7	7	6	21.4	21.4	17.5	46.153	406	406;341;257;134;163;187;214;271;300;362;407;109;230;85;85;98;68;117	0	49.133	179210000	7				397	399;737;1109;1257;1586;1929;3136	True;True;True;True;True;True;True	416;779;1164;1318;1662;2016;3304	716;1350;1351;2076;2322;2981;3601;6124	970;1780;1781;2683;2684;2974;3836;4663;8057	970;1781;2683;2974;3836;4663;8057	340;341	302;306
tr|G3V3I1|G3V3I1_HUMAN;tr|G3V295|G3V295_HUMAN;sp|P60900|PSA6_HUMAN;tr|G3V5Z7|G3V5Z7_HUMAN;tr|G3V3U4|G3V3U4_HUMAN	tr|G3V3I1|G3V3I1_HUMAN;tr|G3V295|G3V295_HUMAN;sp|P60900|PSA6_HUMAN;tr|G3V5Z7|G3V5Z7_HUMAN;tr|G3V3U4|G3V3U4_HUMAN	3;3;3;3;2	3;3;3;3;2	3;3;3;3;2	tr|G3V3I1|G3V3I1_HUMAN Proteasome subunit alpha type OS=Homo sapiens OX=9606 GN=PSMA6 PE=1 SV=1;tr|G3V295|G3V295_HUMAN Proteasome subunit alpha type OS=Homo sapiens OX=9606 GN=PSMA6 PE=1 SV=1;sp|P60900|PSA6_HUMAN Proteasome subunit alpha type-6 OS=Homo sap	5	3	3	3	23	23	23	16.645	148	148;203;246;252;107	0	20.46	155120000	2				398	142;2029;3351	True;True;True	148;2118;3530	266;3858;6540	343;5026;8633	343;5026;8633
tr|F6RFD5|F6RFD5_HUMAN;sp|P60981|DEST_HUMAN	tr|F6RFD5|F6RFD5_HUMAN;sp|P60981|DEST_HUMAN	1;1	1;1	1;1	tr|F6RFD5|F6RFD5_HUMAN Destrin OS=Homo sapiens OX=9606 GN=DSTN PE=1 SV=1;sp|P60981|DEST_HUMAN Destrin OS=Homo sapiens OX=9606 GN=DSTN PE=1 SV=3	2	1	1	1	8.1	8.1	8.1	15.397	135	135;165	0.0094192	6.0142	10290000	1				399	3313	TRUE	3491	6458	8502	8502
sp|P61026|RAB10_HUMAN;tr|A0A2R8YDI9|A0A2R8YDI9_HUMAN;tr|H0YLJ8|H0YLJ8_HUMAN;tr|H0YL94|H0YL94_HUMAN;tr|H0YMN7|H0YMN7_HUMAN;tr|E9PLD0|E9PLD0_HUMAN;tr|E7END7|E7END7_HUMAN;tr|H0YNE9|H0YNE9_HUMAN;sp|Q9H0U4|RAB1B_HUMAN;sp|Q92928|RAB1C_HUMAN;sp|P51153|RAB13_HUMAN;sp|P62820|RAB1A_HUMAN;sp|Q92930|RAB8B_HUMAN;sp|P61006|RAB8A_HUMAN;sp|P59190|RAB15_HUMAN;tr|G3V196|G3V196_HUMAN;tr|A0A2R8YFB8|A0A2R8YFB8_HUMAN	sp|P61026|RAB10_HUMAN;tr|A0A2R8YDI9|A0A2R8YDI9_HUMAN;tr|H0YLJ8|H0YLJ8_HUMAN;tr|H0YL94|H0YL94_HUMAN;tr|H0YMN7|H0YMN7_HUMAN;tr|E9PLD0|E9PLD0_HUMAN;tr|E7END7|E7END7_HUMAN;tr|H0YNE9|H0YNE9_HUMAN;sp|Q9H0U4|RAB1B_HUMAN;sp|Q92928|RAB1C_HUMAN;sp|P51153|RAB13_HUMAN;sp|P62820|RAB1A_HUMAN;sp|Q92930|RAB8B_HUMAN;sp|P61006|RAB8A_HUMAN;sp|P59190|RAB15_HUMAN;tr|G3V196|G3V196_HUMAN;tr|A0A2R8YFB8|A0A2R8YFB8_HUMAN	2;1;1;1;1;1;1;1;1;1;1;1;1;1;1;1;1	2;1;1;1;1;1;1;1;1;1;1;1;1;1;1;1;1	2;1;1;1;1;1;1;1;1;1;1;1;1;1;1;1;1	sp|P61026|RAB10_HUMAN Ras-related protein Rab-10 OS=Homo sapiens OX=9606 GN=RAB10 PE=1 SV=1;tr|A0A2R8YDI9|A0A2R8YDI9_HUMAN Ras-related protein Rab-15 OS=Homo sapiens OX=9606 GN=RAB15 PE=1 SV=1;tr|H0YLJ8|H0YLJ8_HUMAN Ras-related protein Rab-8B OS=Homo sapie	17	2	2	2	11.5	11.5	11.5	22.541	200	200;44;47;48;92;169;173;188;201;201;203;205;207;207;212;237;246	0	13.986	124730000	3				400	1852;2129	True;True	1937;2239	3477;3478;4034	4504;4505;5225	4504;5225
tr|B4DXW1|B4DXW1_HUMAN;sp|P61158|ARP3_HUMAN;tr|F8WDR7|F8WDR7_HUMAN;sp|Q9P1U1|ARP3B_HUMAN	tr|B4DXW1|B4DXW1_HUMAN;sp|P61158|ARP3_HUMAN	5;5;2;1	5;5;2;1	5;5;2;1	tr|B4DXW1|B4DXW1_HUMAN Actin-related protein 3 OS=Homo sapiens OX=9606 GN=ACTR3 PE=1 SV=1;sp|P61158|ARP3_HUMAN Actin-related protein 3 OS=Homo sapiens OX=9606 GN=ACTR3 PE=1 SV=3	4	5	5	5	20.4	20.4	20.4	42.003	367	367;418;84;418	0	42.978	316810000	6				401	82;1242;1948;2268;3415	True;True;True;True;True	85;1303;2035;2391;2392;3596	131;2297;3640;4346;4347;6642	162;2940;4711;5613;5614;8755	162;2940;4711;5614;8755	342	321
sp|P61160|ARP2_HUMAN;tr|F5H6T1|F5H6T1_HUMAN	sp|P61160|ARP2_HUMAN;tr|F5H6T1|F5H6T1_HUMAN	2;1	2;1	2;1	sp|P61160|ARP2_HUMAN Actin-related protein 2 OS=Homo sapiens OX=9606 GN=ACTR2 PE=1 SV=1;tr|F5H6T1|F5H6T1_HUMAN Actin-related protein 2 OS=Homo sapiens OX=9606 GN=ACTR2 PE=1 SV=2	2	2	2	2	6.6	6.6	6.6	44.76	394	394;339	0	14.396	40447000	4				402	465;1254	True;True	484;485;1315	802;803;2317;2318	1058;1059;2969;2970	1058;2970	343	56
sp|P61163|ACTZ_HUMAN;tr|R4GMT0|R4GMT0_HUMAN;tr|A0A1B0GVS3|A0A1B0GVS3_HUMAN	sp|P61163|ACTZ_HUMAN;tr|R4GMT0|R4GMT0_HUMAN;tr|A0A1B0GVS3|A0A1B0GVS3_HUMAN	5;4;3	5;4;3	4;3;2	sp|P61163|ACTZ_HUMAN Alpha-centractin OS=Homo sapiens OX=9606 GN=ACTR1A PE=1 SV=1;tr|R4GMT0|R4GMT0_HUMAN Alpha-centractin OS=Homo sapiens OX=9606 GN=ACTR1A PE=1 SV=1;tr|A0A1B0GVS3|A0A1B0GVS3_HUMAN Alpha-centractin OS=Homo sapiens OX=9606 GN=ACTR1A PE=1 SV=	3	5	5	4	19.1	19.1	16.5	42.613	376	376;332;221	0	31.589	163410000	5				403	106;253;512;695;869	True;True;True;True;True	109;264;538;733;919	214;479;892;1256;1581	281;665;1173;1634;2047	281;665;1173;1634;2047
tr|C9J1Z8|C9J1Z8_HUMAN;sp|P84085|ARF5_HUMAN;sp|P84077|ARF1_HUMAN;sp|P61204|ARF3_HUMAN;tr|F5H423|F5H423_HUMAN	tr|C9J1Z8|C9J1Z8_HUMAN;sp|P84085|ARF5_HUMAN;sp|P84077|ARF1_HUMAN;sp|P61204|ARF3_HUMAN;tr|F5H423|F5H423_HUMAN	2;2;2;2;2	2;2;2;2;2	1;1;1;1;1	tr|C9J1Z8|C9J1Z8_HUMAN ADP-ribosylation factor 5 (Fragment) OS=Homo sapiens OX=9606 GN=ARF5 PE=1 SV=1;sp|P84085|ARF5_HUMAN ADP-ribosylation factor 5 OS=Homo sapiens OX=9606 GN=ARF5 PE=1 SV=2;sp|P84077|ARF1_HUMAN ADP-ribosylation factor 1 OS=Homo sapiens OX	5	2	2	1	14	14	6.7	17.107	150	150;180;181;181;210	0	14.244	130810000	2				404	371;1479	True;True	386;1546	670;2771	915;3568	915;3568
sp|P61221|ABCE1_HUMAN;tr|D6R9I9|D6R9I9_HUMAN;tr|H0Y990|H0Y990_HUMAN;tr|D6RGF4|D6RGF4_HUMAN	sp|P61221|ABCE1_HUMAN;tr|D6R9I9|D6R9I9_HUMAN	7;5;2;2	7;5;2;2	7;5;2;2	sp|P61221|ABCE1_HUMAN ATP-binding cassette sub-family E member 1 OS=Homo sapiens OX=9606 GN=ABCE1 PE=1 SV=1;tr|D6R9I9|D6R9I9_HUMAN ATP-binding cassette sub-family E member 1 OS=Homo sapiens OX=9606 GN=ABCE1 PE=1 SV=1	4	7	7	7	17.5	17.5	17.5	67.314	599	599;421;147;210	0	49.364	199860000	8				405	47;684;1192;2225;2228;2251;2262	True;True;True;True;True;True;True	49;722;1252;2345;2348;2373;2384	64;1243;1244;2213;4265;4268;4322;4336	72;1621;1622;2835;5524;5527;5589;5603	72;1622;2835;5524;5527;5589;5603	344	239
tr|F8WBC0|F8WBC0_HUMAN;tr|F5H4H0|F5H4H0_HUMAN;tr|F5GYH7|F5GYH7_HUMAN;tr|F5H077|F5H077_HUMAN;tr|F5GWU8|F5GWU8_HUMAN;tr|F5H491|F5H491_HUMAN;tr|F5H0B7|F5H0B7_HUMAN;tr|F5H500|F5H500_HUMAN;tr|F5H6R7|F5H6R7_HUMAN;tr|F5H004|F5H004_HUMAN;tr|A0A075B6Q0|A0A075B6Q0_HUMAN;tr|F5GYB5|F5GYB5_HUMAN;tr|F5GX62|F5GX62_HUMAN;tr|E7ESV4|E7ESV4_HUMAN;tr|F5H7Y6|F5H7Y6_HUMAN;sp|P62834|RAP1A_HUMAN;sp|P61224|RAP1B_HUMAN	tr|F8WBC0|F8WBC0_HUMAN;tr|F5H4H0|F5H4H0_HUMAN;tr|F5GYH7|F5GYH7_HUMAN;tr|F5H077|F5H077_HUMAN;tr|F5GWU8|F5GWU8_HUMAN;tr|F5H491|F5H491_HUMAN;tr|F5H0B7|F5H0B7_HUMAN;tr|F5H500|F5H500_HUMAN;tr|F5H6R7|F5H6R7_HUMAN;tr|F5H004|F5H004_HUMAN;tr|A0A075B6Q0|A0A075B6Q0_HUMAN;tr|F5GYB5|F5GYB5_HUMAN;tr|F5GX62|F5GX62_HUMAN;tr|E7ESV4|E7ESV4_HUMAN;tr|F5H7Y6|F5H7Y6_HUMAN;sp|P62834|RAP1A_HUMAN;sp|P61224|RAP1B_HUMAN	1;1;1;1;1;1;1;1;1;1;1;1;1;1;1;1;1	1;1;1;1;1;1;1;1;1;1;1;1;1;1;1;1;1	1;1;1;1;1;1;1;1;1;1;1;1;1;1;1;1;1	tr|F8WBC0|F8WBC0_HUMAN Ras-related protein Rap-1b (Fragment) OS=Homo sapiens OX=9606 GN=RAP1B PE=4 SV=1;tr|F5H4H0|F5H4H0_HUMAN Ras-related protein Rap-1b (Fragment) OS=Homo sapiens OX=9606 GN=RAP1B PE=4 SV=1;tr|F5GYH7|F5GYH7_HUMAN Ras-related protein Rap-1	17	1	1	1	34.4	34.4	34.4	3.5041	32	32;48;53;84;87;93;98;101;122;127;129;136;139;157;179;184;184	0.005291	6.55	47755000	1				406	2016	TRUE	2105	3841	5008	5008
tr|D6RG13|D6RG13_HUMAN;sp|P61247|RS3A_HUMAN;tr|E9PFI5|E9PFI5_HUMAN;tr|D6RAT0|D6RAT0_HUMAN;tr|H0Y8L7|H0Y8L7_HUMAN;tr|D6RB09|D6RB09_HUMAN;tr|H0Y9Y4|H0Y9Y4_HUMAN;tr|D6RAS7|D6RAS7_HUMAN;tr|D6R9B6|D6R9B6_HUMAN;tr|D6RED7|D6RED7_HUMAN;tr|D6RGE0|D6RGE0_HUMAN;tr|D6RI02|D6RI02_HUMAN	tr|D6RG13|D6RG13_HUMAN;sp|P61247|RS3A_HUMAN;tr|E9PFI5|E9PFI5_HUMAN;tr|D6RAT0|D6RAT0_HUMAN;tr|H0Y8L7|H0Y8L7_HUMAN;tr|D6RB09|D6RB09_HUMAN;tr|H0Y9Y4|H0Y9Y4_HUMAN;tr|D6RAS7|D6RAS7_HUMAN;tr|D6R9B6|D6R9B6_HUMAN	7;7;6;6;5;5;5;4;4;3;2;2	7;7;6;6;5;5;5;4;4;3;2;2	7;7;6;6;5;5;5;4;4;3;2;2	tr|D6RG13|D6RG13_HUMAN 40S ribosomal protein S3a (Fragment) OS=Homo sapiens OX=9606 GN=RPS3A PE=1 SV=1;sp|P61247|RS3A_HUMAN 40S ribosomal protein S3a OS=Homo sapiens OX=9606 GN=RPS3A PE=1 SV=2;tr|E9PFI5|E9PFI5_HUMAN 40S ribosomal protein S3a OS=Homo sapien	12	7	7	7	32.7	32.7	32.7	25.608	223	223;264;205;227;190;193;208;125;145;101;65;95	0	42.108	115840000	10				407	217;856;1818;1880;2908;2913;3058	True;True;True;True;True;True;True	227;228;906;1901;1966;3065;3071;3225	400;401;1562;3399;3400;3401;3514;5705;5724;6009	544;545;2023;4372;4373;4374;4547;7438;7459;7909	545;2023;4372;4547;7438;7459;7909	345	18
tr|F8VV32|F8VV32_HUMAN;tr|A0A0B4J259|A0A0B4J259_HUMAN;sp|P61626|LYSC_HUMAN	tr|F8VV32|F8VV32_HUMAN;tr|A0A0B4J259|A0A0B4J259_HUMAN;sp|P61626|LYSC_HUMAN	2;2;2	2;2;2	2;2;2	tr|F8VV32|F8VV32_HUMAN Lysozyme OS=Homo sapiens OX=9606 GN=LYZ PE=1 SV=1;tr|A0A0B4J259|A0A0B4J259_HUMAN Lysozyme OS=Homo sapiens OX=9606 GN=LYZ PE=1 SV=1;sp|P61626|LYSC_HUMAN Lysozyme C OS=Homo sapiens OX=9606 GN=LYZ PE=1 SV=1	3	2	2	2	20.2	20.2	20.2	11.488	104	104;137;148	0	13.038	46391000	7				408	288;2673	True;True	299;2821	533;534;535;536;537;5219;5220	733;734;735;736;737;6784;6785	733;6784
sp|P61978|HNRPK_HUMAN;tr|Q5T6W2|Q5T6W2_HUMAN;tr|S4R359|S4R359_HUMAN	sp|P61978|HNRPK_HUMAN;tr|Q5T6W2|Q5T6W2_HUMAN	6;4;1	6;4;1	6;4;1	sp|P61978|HNRPK_HUMAN Heterogeneous nuclear ribonucleoprotein K OS=Homo sapiens OX=9606 GN=HNRNPK PE=1 SV=1;tr|Q5T6W2|Q5T6W2_HUMAN Heterogeneous nuclear ribonucleoprotein K (Fragment) OS=Homo sapiens OX=9606 GN=HNRNPK PE=1 SV=1	3	6	6	6	17.5	17.5	17.5	50.976	463	463;379;100	0	36.661	69128000	6				409	783;1277;1458;1847;2761;3273	True;True;True;True;True;True	827;1339;1524;1932;2913;3451	1433;2368;2723;3469;5411;6395	1886;3061;3510;4491;7023;8427	1886;3061;3510;4491;7023;8427
sp|P62136|PP1A_HUMAN;tr|E9PMD7|E9PMD7_HUMAN;tr|F8VYE8|F8VYE8_HUMAN;sp|P36873|PP1G_HUMAN;tr|F8W0W8|F8W0W8_HUMAN;tr|F8VR82|F8VR82_HUMAN	sp|P62136|PP1A_HUMAN;tr|E9PMD7|E9PMD7_HUMAN;tr|F8VYE8|F8VYE8_HUMAN;sp|P36873|PP1G_HUMAN;tr|F8W0W8|F8W0W8_HUMAN;tr|F8VR82|F8VR82_HUMAN	10;7;7;7;7;6	10;7;7;7;7;6	4;2;1;1;1;1	sp|P62136|PP1A_HUMAN Serine/threonine-protein phosphatase PP1-alpha catalytic subunit OS=Homo sapiens OX=9606 GN=PPP1CA PE=1 SV=1;tr|E9PMD7|E9PMD7_HUMAN Serine/threonine-protein phosphatase (Fragment) OS=Homo sapiens OX=9606 GN=PPP1CA PE=1 SV=1;tr|F8VYE8|F	6	10	10	4	33.3	33.3	12.1	37.512	330	330;253;304;323;332;270	0	69.111	804490000	13				410	125;711;1251;1271;1563;1892;2365;3347;3348;3393	True;True;True;True;True;True;True;True;True;True	130;752;1312;1332;1636;1979;2494;3526;3527;3574	241;242;1289;2312;2358;2929;3545;4550;6533;6534;6535;6610	311;312;313;1675;2963;3051;3779;4602;5889;8626;8627;8628;8717	311;1675;2963;3051;3779;4602;5889;8627;8628;8717
sp|P62140|PP1B_HUMAN;tr|C9J9S3|C9J9S3_HUMAN;tr|C9JP48|C9JP48_HUMAN;tr|E7ETD8|E7ETD8_HUMAN;tr|A0A087WYY5|A0A087WYY5_HUMAN;tr|F8WE71|F8WE71_HUMAN;tr|H0Y3Y6|H0Y3Y6_HUMAN;tr|F5H1L6|F5H1L6_HUMAN;tr|F5H037|F5H037_HUMAN	sp|P62140|PP1B_HUMAN;tr|C9J9S3|C9J9S3_HUMAN;tr|C9JP48|C9JP48_HUMAN;tr|E7ETD8|E7ETD8_HUMAN	10;5;5;5;3;1;1;1;1	4;2;2;1;0;0;0;0;0	4;2;2;1;0;0;0;0;0	sp|P62140|PP1B_HUMAN Serine/threonine-protein phosphatase PP1-beta catalytic subunit OS=Homo sapiens OX=9606 GN=PPP1CB PE=1 SV=3;tr|C9J9S3|C9J9S3_HUMAN Serine/threonine-protein phosphatase (Fragment) OS=Homo sapiens OX=9606 GN=PPP1CB PE=1 SV=1;tr|C9JP48|C9	9	10	4	4	37.6	16.2	16.2	37.186	327	327;125;138;169;140;64;82;169;179	0	26.358	102670000	6				411	125;711;1250;1271;1370;1557;1563;2365;3393;3406	False;False;True;False;True;True;False;False;False;True	130;752;1311;1332;1435;1629;1636;2494;3574;3587	241;242;1289;2311;2358;2565;2915;2916;2917;2929;4550;6610;6626	311;312;313;1675;2962;3051;3291;3763;3764;3765;3766;3779;5889;8717;8734	311;1675;2962;3051;3291;3764;3779;5889;8717;8734	346	29
sp|P62191|PRS4_HUMAN	sp|P62191|PRS4_HUMAN	4	4	4	sp|P62191|PRS4_HUMAN 26S proteasome regulatory subunit 4 OS=Homo sapiens OX=9606 GN=PSMC1 PE=1 SV=1	1	4	4	4	10.2	10.2	10.2	49.184	440	440	0	26.105	87930000	6				412	296;378;1398;2197	True;True;True;True	308;394;1463;2314	548;679;2622;4207;4208	748;924;3377;3378;5457;5458	748;924;3378;5458	347	85
sp|P62195|PRS8_HUMAN;tr|J3QQM1|J3QQM1_HUMAN;tr|J3QSA9|J3QSA9_HUMAN;tr|J3QLH6|J3QLH6_HUMAN;tr|J3KRP2|J3KRP2_HUMAN;tr|J3QRR3|J3QRR3_HUMAN;tr|J3QRW1|J3QRW1_HUMAN;tr|J3QSE0|J3QSE0_HUMAN;sp|Q8NB90|AFG2H_HUMAN	sp|P62195|PRS8_HUMAN;tr|J3QQM1|J3QQM1_HUMAN;tr|J3QSA9|J3QSA9_HUMAN	8;5;4;3;3;2;2;2;1	8;5;4;3;3;2;2;2;1	8;5;4;3;3;2;2;2;1	sp|P62195|PRS8_HUMAN 26S proteasome regulatory subunit 8 OS=Homo sapiens OX=9606 GN=PSMC5 PE=1 SV=1;tr|J3QQM1|J3QQM1_HUMAN 26S proteasome regulatory subunit 8 (Fragment) OS=Homo sapiens OX=9606 GN=PSMC5 PE=1 SV=1;tr|J3QSA9|J3QSA9_HUMAN 26S proteasome regul	9	8	8	8	27.6	27.6	27.6	45.626	406	406;263;257;215;241;127;143;169;893	0	70.683	204800000	11				413	697;1246;1325;1359;1379;1392;1734;2859	True;True;True;True;True;True;True;True	735;736;1307;1388;1424;1444;1457;1816;3013;3014	1263;1264;2303;2470;2547;2585;2605;2606;3263;5588;5589	1641;1642;2946;3185;3268;3323;3346;3347;4186;7258;7259	1641;2946;3185;3268;3323;3347;4186;7258	348;349	248;273
tr|Q5JR95|Q5JR95_HUMAN;sp|P62241|RS8_HUMAN	tr|Q5JR95|Q5JR95_HUMAN;sp|P62241|RS8_HUMAN	1;1	1;1	1;1	tr|Q5JR95|Q5JR95_HUMAN 40S ribosomal protein S8 OS=Homo sapiens OX=9606 GN=RPS8 PE=1 SV=1;sp|P62241|RS8_HUMAN 40S ribosomal protein S8 OS=Homo sapiens OX=9606 GN=RPS8 PE=1 SV=2	2	1	1	1	6.9	6.9	6.9	21.879	188	188;208	0.0070053	6.5178	6835300	1				414	1528	TRUE	1599	2862	3699	3699
sp|P62266|RS23_HUMAN;tr|D6RDJ2|D6RDJ2_HUMAN;tr|D6RIX0|D6RIX0_HUMAN;tr|D6R9I7|D6R9I7_HUMAN;tr|D6RD47|D6RD47_HUMAN	sp|P62266|RS23_HUMAN;tr|D6RDJ2|D6RDJ2_HUMAN;tr|D6RIX0|D6RIX0_HUMAN;tr|D6R9I7|D6R9I7_HUMAN;tr|D6RD47|D6RD47_HUMAN	3;2;2;2;2	3;2;2;2;2	3;2;2;2;2	sp|P62266|RS23_HUMAN 40S ribosomal protein S23 OS=Homo sapiens OX=9606 GN=RPS23 PE=1 SV=3;tr|D6RDJ2|D6RDJ2_HUMAN 40S ribosomal protein S23 OS=Homo sapiens OX=9606 GN=RPS23 PE=1 SV=1;tr|D6RIX0|D6RIX0_HUMAN 40S ribosomal protein S23 OS=Homo sapiens OX=9606 G	5	3	3	3	21	21	21	15.807	143	143;55;85;123;134	0	18.976	116330000	5				415	122;212;2982	True;True;True	126;222;3144	235;236;392;393;5821	305;306;536;537;7566	305;537;7566
sp|P62269|RS18_HUMAN;tr|A0A0G2JQH2|A0A0G2JQH2_HUMAN;tr|Q5GGW2|Q5GGW2_HUMAN;tr|J3JS69|J3JS69_HUMAN	sp|P62269|RS18_HUMAN	7;2;2;2	7;2;2;2	7;2;2;2	sp|P62269|RS18_HUMAN 40S ribosomal protein S18 OS=Homo sapiens OX=9606 GN=RPS18 PE=1 SV=3	4	7	7	7	38.2	38.2	38.2	17.718	152	152;33;34;82	0	47.875	254840000	14				416	102;1362;1940;2383;3105;3142;3412	True;True;True;True;True;True;True	105;1427;2027;2513;3273;3310;3593	202;203;204;2551;3619;4604;6073;6074;6130;6634	259;260;261;262;3272;4687;5976;7982;7983;7984;7985;8064;8742;8743	259;3272;4687;5976;7982;8064;8743	350	71
tr|J3KMX5|J3KMX5_HUMAN;sp|P62277|RS13_HUMAN;tr|E9PS50|E9PS50_HUMAN	tr|J3KMX5|J3KMX5_HUMAN;sp|P62277|RS13_HUMAN;tr|E9PS50|E9PS50_HUMAN	3;3;2	3;3;2	3;3;2	tr|J3KMX5|J3KMX5_HUMAN 40S ribosomal protein S13 OS=Homo sapiens OX=9606 GN=RPS13 PE=1 SV=1;sp|P62277|RS13_HUMAN 40S ribosomal protein S13 OS=Homo sapiens OX=9606 GN=RPS13 PE=1 SV=2;tr|E9PS50|E9PS50_HUMAN 40S ribosomal protein S13 (Fragment) OS=Homo sapien	3	3	3	3	20.9	20.9	20.9	16.733	148	148;151;116	0	27.344	101510000	4				417	529;1133;1135	True;True;True	556;1188;1190	915;2112;2113;2115	1198;2728;2729;2731	1198;2728;2731
tr|M0QZC5|M0QZC5_HUMAN;sp|P62280|RS11_HUMAN;tr|M0R1H5|M0R1H5_HUMAN;tr|M0R1H6|M0R1H6_HUMAN	tr|M0QZC5|M0QZC5_HUMAN;sp|P62280|RS11_HUMAN	5;5;1;1	5;5;1;1	5;5;1;1	tr|M0QZC5|M0QZC5_HUMAN 40S ribosomal protein S11 OS=Homo sapiens OX=9606 GN=RPS11 PE=1 SV=1;sp|P62280|RS11_HUMAN 40S ribosomal protein S11 OS=Homo sapiens OX=9606 GN=RPS11 PE=1 SV=3	4	5	5	5	32.2	32.2	32.2	13.997	118	118;158;79;88	0	29.117	148980000	8				418	613;614;1486;2173;3138	True;True;True;True;True	648;649;1553;2289;3306	1113;1114;2780;2781;2782;4174;6126	1447;1448;1449;3578;3579;3580;5420;8059	1447;1449;3579;5420;8059	351	109
sp|P62330|ARF6_HUMAN	sp|P62330|ARF6_HUMAN	1	1	1	sp|P62330|ARF6_HUMAN ADP-ribosylation factor 6 OS=Homo sapiens OX=9606 GN=ARF6 PE=1 SV=2	1	1	1	1	6.3	6.3	6.3	20.082	175	175	0	7.3762	24665000	1				419	1477	TRUE	1544	2769	3566	3566	352	18
sp|P62333|PRS10_HUMAN;tr|A0A087X2I1|A0A087X2I1_HUMAN;tr|H0YJX2|H0YJX2_HUMAN;tr|H0YJE9|H0YJE9_HUMAN;tr|H0YJT1|H0YJT1_HUMAN;tr|H0YJC0|H0YJC0_HUMAN	sp|P62333|PRS10_HUMAN;tr|A0A087X2I1|A0A087X2I1_HUMAN;tr|H0YJX2|H0YJX2_HUMAN;tr|H0YJE9|H0YJE9_HUMAN;tr|H0YJT1|H0YJT1_HUMAN;tr|H0YJC0|H0YJC0_HUMAN	2;2;1;1;1;1	2;2;1;1;1;1	2;2;1;1;1;1	sp|P62333|PRS10_HUMAN 26S proteasome regulatory subunit 10B OS=Homo sapiens OX=9606 GN=PSMC6 PE=1 SV=1;tr|A0A087X2I1|A0A087X2I1_HUMAN 26S proteasome regulatory subunit 10B OS=Homo sapiens OX=9606 GN=PSMC6 PE=1 SV=1;tr|H0YJX2|H0YJX2_HUMAN 26S proteasome reg	6	2	2	2	5.9	5.9	5.9	44.172	389	389;403;67;70;97;262	0	11.625	44912000	2				420	191;967	True;True	198;1021	358;1783	499;2312	499;2312
tr|Q5T8U2|Q5T8U2_HUMAN;tr|Q5T8U3|Q5T8U3_HUMAN;sp|P62424|RL7A_HUMAN	tr|Q5T8U2|Q5T8U2_HUMAN;tr|Q5T8U3|Q5T8U3_HUMAN;sp|P62424|RL7A_HUMAN	1;1;1	1;1;1	1;1;1	tr|Q5T8U2|Q5T8U2_HUMAN 60S ribosomal protein L7a OS=Homo sapiens OX=9606 GN=RPL7A PE=1 SV=1;tr|Q5T8U3|Q5T8U3_HUMAN 60S ribosomal protein L7a (Fragment) OS=Homo sapiens OX=9606 GN=RPL7A PE=1 SV=1;sp|P62424|RL7A_HUMAN 60S ribosomal protein L7a OS=Homo sapien	3	1	1	1	8.6	8.6	8.6	16.539	151	151;191;266	0.0017921	6.6557	13913000	2				421	119	TRUE	123	229;230	299;300	300
sp|P62701|RS4X_HUMAN;tr|C9JEH7|C9JEH7_HUMAN;sp|P22090|RS4Y1_HUMAN;sp|Q8TD47|RS4Y2_HUMAN	sp|P62701|RS4X_HUMAN;tr|C9JEH7|C9JEH7_HUMAN;sp|P22090|RS4Y1_HUMAN;sp|Q8TD47|RS4Y2_HUMAN	8;5;5;4	8;5;5;4	8;5;5;4	sp|P62701|RS4X_HUMAN 40S ribosomal protein S4, X isoform OS=Homo sapiens OX=9606 GN=RPS4X PE=1 SV=2;tr|C9JEH7|C9JEH7_HUMAN 40S ribosomal protein S4, Y isoform 1 (Fragment) OS=Homo sapiens OX=9606 GN=RPS4Y1 PE=1 SV=1;sp|P22090|RS4Y1_HUMAN 40S ribosomal prot	4	8	8	8	33.8	33.8	33.8	29.597	263	263;262;263;263	0	53.896	717720000	12				422	360;1103;1327;1960;1972;2753;3163;3312	True;True;True;True;True;True;True;True	375;1158;1390;2047;2060;2904;3332;3490	654;2066;2067;2068;2476;3673;3769;5397;6174;6457	896;897;2673;2674;2675;3191;4749;4915;7009;8118;8500;8501	897;2673;3191;4749;4915;7009;8118;8501	353	87
sp|P67775|PP2AA_HUMAN;sp|P62714|PP2AB_HUMAN;tr|E7ESG8|E7ESG8_HUMAN;tr|H0YBN9|H0YBN9_HUMAN;tr|H0YC23|H0YC23_HUMAN;tr|E5RFI3|E5RFI3_HUMAN;tr|E5RHP4|E5RHP4_HUMAN;tr|E5RHC1|E5RHC1_HUMAN	sp|P67775|PP2AA_HUMAN;sp|P62714|PP2AB_HUMAN;tr|E7ESG8|E7ESG8_HUMAN	4;4;2;1;1;1;1;1	4;4;2;1;1;1;1;1	4;4;2;1;1;1;1;1	sp|P67775|PP2AA_HUMAN Serine/threonine-protein phosphatase 2A catalytic subunit alpha isoform OS=Homo sapiens OX=9606 GN=PPP2CA PE=1 SV=1;sp|P62714|PP2AB_HUMAN Serine/threonine-protein phosphatase 2A catalytic subunit beta isoform OS=Homo sapiens OX=9606 G	8	4	4	4	14.6	14.6	14.6	35.594	309	309;309;145;52;124;125;126;184	0	36.551	189570000	8				423	814;2240;2397;2618	True;True;True;True	860;2362;2529;2763;2764	1484;1485;1486;4303;4629;5098;5099	1938;1939;1940;1941;5569;6002;6613;6614	1938;5569;6002;6614	354	83
sp|P62805|H4_HUMAN	sp|P62805|H4_HUMAN	2	2	2	sp|P62805|H4_HUMAN Histone H4 OS=Homo sapiens OX=9606 GN=HIST1H4A PE=1 SV=2	1	2	2	2	19.4	19.4	19.4	11.367	103	103	0	11.961	14509000	2				424	372;1520	True;True	387;1591	671;2848	916;3681	916;3681
sp|P62826|RAN_HUMAN;tr|B5MDF5|B5MDF5_HUMAN;tr|J3KQE5|J3KQE5_HUMAN;tr|F5H018|F5H018_HUMAN;tr|H0YFC6|H0YFC6_HUMAN;tr|B4DV51|B4DV51_HUMAN;tr|A0A087X0W0|A0A087X0W0_HUMAN	sp|P62826|RAN_HUMAN;tr|B5MDF5|B5MDF5_HUMAN;tr|J3KQE5|J3KQE5_HUMAN;tr|F5H018|F5H018_HUMAN	5;5;4;3;2;2;1	5;5;4;3;2;2;1	5;5;4;3;2;2;1	sp|P62826|RAN_HUMAN GTP-binding nuclear protein Ran OS=Homo sapiens OX=9606 GN=RAN PE=1 SV=3;tr|B5MDF5|B5MDF5_HUMAN GTP-binding nuclear protein Ran OS=Homo sapiens OX=9606 GN=RAN PE=1 SV=1;tr|J3KQE5|J3KQE5_HUMAN GTP-binding nuclear protein Ran (Fragment) O	7	5	5	5	24.5	24.5	24.5	24.423	216	216;233;234;198;103;128;53	0	33.414	1302100000	20				425	27;1318;2004;2156;3005	True;True;True;True;True	29;1380;2092;2266;3169	38;39;40;2447;2448;3815;3816;3817;3818;4097;4098;4099;4100;5930	43;44;45;46;3146;3147;4964;4965;4966;4967;4968;4969;4970;4971;4972;5305;5306;5307;5308;5309;7820	46;3147;4964;5308;7820
sp|P62873|GBB1_HUMAN;tr|B1AKQ8|B1AKQ8_HUMAN;tr|F6X3N5|F6X3N5_HUMAN;tr|F6UT28|F6UT28_HUMAN;tr|F5H8J8|F5H8J8_HUMAN;tr|F5H100|F5H100_HUMAN;tr|F5H0S8|F5H0S8_HUMAN;tr|E9PCP0|E9PCP0_HUMAN;sp|P16520|GBB3_HUMAN;tr|F5GZN8|F5GZN8_HUMAN	sp|P62873|GBB1_HUMAN;tr|B1AKQ8|B1AKQ8_HUMAN;tr|F6X3N5|F6X3N5_HUMAN;tr|F6UT28|F6UT28_HUMAN	5;4;4;4;2;2;2;2;2;1	2;2;2;2;1;1;1;1;1;1	2;2;2;2;1;1;1;1;1;1	sp|P62873|GBB1_HUMAN Guanine nucleotide-binding protein G(I)/G(S)/G(T) subunit beta-1 OS=Homo sapiens OX=9606 GN=GNB1 PE=1 SV=3;tr|B1AKQ8|B1AKQ8_HUMAN Guanine nucleotide-binding protein G(I)/G(S)/G(T) subunit beta-1 (Fragment) OS=Homo sapiens OX=9606 GN=GN	10	5	2	2	13.2	4.1	4.1	37.377	340	340;107;163;165;232;232;264;339;340;36	0	14.285	27990000	2				426	117;1812;1874;2307;2478	False;False;False;True;True	121;1895;1960;2432;2615	227;3391;3507;4401;4787	296;4364;4539;5676;6200	296;4364;4539;5676;6200
sp|P62879|GBB2_HUMAN;tr|C9JIS1|C9JIS1_HUMAN;tr|C9JXA5|C9JXA5_HUMAN;tr|C9JZN1|C9JZN1_HUMAN;sp|Q9HAV0|GBB4_HUMAN;tr|E7EP32|E7EP32_HUMAN;tr|C9JD14|C9JD14_HUMAN;tr|B3KVK2|B3KVK2_HUMAN;sp|Q9BRK4|LZTS2_HUMAN	sp|P62879|GBB2_HUMAN;tr|C9JIS1|C9JIS1_HUMAN;tr|C9JXA5|C9JXA5_HUMAN;tr|C9JZN1|C9JZN1_HUMAN;sp|Q9HAV0|GBB4_HUMAN;tr|E7EP32|E7EP32_HUMAN	7;6;6;5;5;4;3;1;1	7;6;6;5;5;4;3;1;1	4;4;4;3;2;1;2;0;1	sp|P62879|GBB2_HUMAN Guanine nucleotide-binding protein G(I)/G(S)/G(T) subunit beta-2 OS=Homo sapiens OX=9606 GN=GNB2 PE=1 SV=3;tr|C9JIS1|C9JIS1_HUMAN Guanine nucleotide-binding protein G(I)/G(S)/G(T) subunit beta-2 (Fragment) OS=Homo sapiens OX=9606 GN=GN	9	7	7	4	22.4	22.4	13.2	37.331	340	340;232;251;152;340;296;79;240;669	0	39.334	148000000	8				427	37;117;1812;1874;2308;2479;2782	True;True;True;True;True;True;True	39;121;1895;1960;2433;2616;2934	51;227;3391;3507;4402;4788;5438	57;296;4364;4539;5677;6201;6202;7052	57;296;4364;4539;5677;6201;7052
sp|P62906|RL10A_HUMAN	sp|P62906|RL10A_HUMAN	3	3	3	sp|P62906|RL10A_HUMAN 60S ribosomal protein L10a OS=Homo sapiens OX=9606 GN=RPL10A PE=1 SV=2	1	3	3	3	13.4	13.4	13.4	24.831	217	217	0	17.783	75405000	6				428	300;546;850	True;True;True	312;573;900	552;943;944;945;946;1556	753;1234;1235;1236;1237;2017	753;1236;2017	355	85
tr|Q5VVC8|Q5VVC8_HUMAN;sp|P62913|RL11_HUMAN	tr|Q5VVC8|Q5VVC8_HUMAN;sp|P62913|RL11_HUMAN	2;2	2;2	2;2	tr|Q5VVC8|Q5VVC8_HUMAN 60S ribosomal protein L11 OS=Homo sapiens OX=9606 GN=RPL11 PE=1 SV=2;sp|P62913|RL11_HUMAN 60S ribosomal protein L11 OS=Homo sapiens OX=9606 GN=RPL11 PE=1 SV=2	2	2	2	2	13.8	13.8	13.8	19.024	167	167;178	0	12.146	196600000	2				429	3130;3320	True;True	3298;3498	6117;6465	8050;8509	8050;8509
tr|F8WE65|F8WE65_HUMAN;tr|C9J5S7|C9J5S7_HUMAN;sp|P62937|PPIA_HUMAN	tr|F8WE65|F8WE65_HUMAN;tr|C9J5S7|C9J5S7_HUMAN;sp|P62937|PPIA_HUMAN	1;1;1	1;1;1	1;1;1	tr|F8WE65|F8WE65_HUMAN Peptidyl-prolyl cis-trans isomerase OS=Homo sapiens OX=9606 GN=PPIA PE=1 SV=1;tr|C9J5S7|C9J5S7_HUMAN Peptidyl-prolyl cis-trans isomerase OS=Homo sapiens OX=9606 GN=PPIA PE=1 SV=1;sp|P62937|PPIA_HUMAN Peptidyl-prolyl cis-trans isomera	3	1	1	1	7.5	7.5	7.5	13.022	120	120;121;165	0.0080128	6.0774	53902000	1				430	906	TRUE	957	1650	2131	2131
tr|A0A087WYD1|A0A087WYD1_HUMAN;tr|A0A087WU93|A0A087WU93_HUMAN;tr|A0A087WZQ6|A0A087WZQ6_HUMAN;tr|A0A087X253|A0A087X253_HUMAN;sp|P63010|AP2B1_HUMAN	tr|A0A087WYD1|A0A087WYD1_HUMAN;tr|A0A087WU93|A0A087WU93_HUMAN;tr|A0A087WZQ6|A0A087WZQ6_HUMAN;tr|A0A087X253|A0A087X253_HUMAN;sp|P63010|AP2B1_HUMAN	3;3;3;3;3	3;3;3;3;3	2;2;2;2;2	tr|A0A087WYD1|A0A087WYD1_HUMAN AP-2 complex subunit beta (Fragment) OS=Homo sapiens OX=9606 GN=AP2B1 PE=1 SV=1;tr|A0A087WU93|A0A087WU93_HUMAN AP-2 complex subunit beta (Fragment) OS=Homo sapiens OX=9606 GN=AP2B1 PE=1 SV=1;tr|A0A087WZQ6|A0A087WZQ6_HUMAN AP-	5	3	3	2	6.1	6.1	4.9	70.916	639	639;663;677;913;937	0	18.531	38517000	3				431	521;1683;2136	True;True;True	548;1761;2246	907;3173;4042	1188;4067;5234	1188;4067;5234	356	241
sp|P63151|2ABA_HUMAN;tr|E5RFR9|E5RFR9_HUMAN;sp|Q9Y2T4|2ABG_HUMAN	sp|P63151|2ABA_HUMAN;tr|E5RFR9|E5RFR9_HUMAN;sp|Q9Y2T4|2ABG_HUMAN	2;1;1	2;1;1	2;1;1	sp|P63151|2ABA_HUMAN Serine/threonine-protein phosphatase 2A 55 kDa regulatory subunit B alpha isoform OS=Homo sapiens OX=9606 GN=PPP2R2A PE=1 SV=1;tr|E5RFR9|E5RFR9_HUMAN Serine/threonine-protein phosphatase 2A 55 kDa regulatory subunit B alpha isoform (Fr	3	2	2	2	5.1	5.1	5.1	51.691	447	447;197;447	0	11.588	20215000	2				432	1753;2095	True;True	1836;2199	3298;3964	4239;5137	4239;5137
sp|P63244|RACK1_HUMAN;tr|J3KPE3|J3KPE3_HUMAN;tr|H0YAF8|H0YAF8_HUMAN;tr|D6RAC2|D6RAC2_HUMAN;tr|H0Y8W2|H0Y8W2_HUMAN;tr|H0YAM7|H0YAM7_HUMAN;tr|D6REE5|D6REE5_HUMAN;tr|D6RFX4|D6RFX4_HUMAN;tr|D6RHH4|D6RHH4_HUMAN;tr|D6R9Z1|D6R9Z1_HUMAN;tr|D6R9L0|D6R9L0_HUMAN;tr|D6RF23|D6RF23_HUMAN;tr|H0Y8R5|H0Y8R5_HUMAN;tr|H0Y9P0|H0Y9P0_HUMAN;tr|D6RAU2|D6RAU2_HUMAN;tr|E9PD14|E9PD14_HUMAN;tr|D6RFZ9|D6RFZ9_HUMAN;tr|D6RHJ5…	sp|P63244|RACK1_HUMAN;tr|J3KPE3|J3KPE3_HUMAN;tr|H0YAF8|H0YAF8_HUMAN;tr|D6RAC2|D6RAC2_HUMAN;tr|H0Y8W2|H0Y8W2_HUMAN;tr|H0YAM7|H0YAM7_HUMAN;tr|D6REE5|D6REE5_HUMAN;tr|D6RFX4|D6RFX4_HUMAN;tr|D6RHH4|D6RHH4_HUMAN;tr|D6R9Z1|D6R9Z1_HUMAN;tr|D6R9L0|D6R9L0_HUMAN	9;8;7;7;7;6;6;5;5;5;5;4;4;3;3;3;3;2;1;1;1	9;8;7;7;7;6;6;5;5;5;5;4;4;3;3;3;3;2;1;1;1	9;8;7;7;7;6;6;5;5;5;5;4;4;3;3;3;3;2;1;1;1	sp|P63244|RACK1_HUMAN Receptor of activated protein C kinase 1 OS=Homo sapiens OX=9606 GN=RACK1 PE=1 SV=3;tr|J3KPE3|J3KPE3_HUMAN Receptor of-activated protein C kinase 1 OS=Homo sapiens OX=9606 GN=RACK1 PE=1 SV=1;tr|H0YAF8|H0YAF8_HUMAN Receptor of-activate	21	9	9	9	34.7	34.7	34.7	35.076	317	317;273;198;269;274;247;321;194;233;236;300;101;138;83;147;153;197;86;71;116;160	0	70.969	972760000	28				433	393;413;572;1460;2019;2316;2866;3288;3425	True;True;True;True;True;True;True;True;True	410;430;431;604;1526;2108;2441;3022;3466;3606	702;703;704;705;706;707;708;733;734;1020;1021;2725;2726;3847;4416;5614;6414;6656	949;950;951;952;953;954;955;956;957;958;959;960;961;962;987;988;1327;1328;1329;3512;3513;5014;5691;5692;5693;7309;8450;8770	953;987;1329;3513;5014;5693;7309;8450;8770	357	217
sp|P63261|ACTG_HUMAN;tr|I3L3I0|I3L3I0_HUMAN;tr|I3L1U9|I3L1U9_HUMAN;tr|I3L4N8|I3L4N8_HUMAN;tr|I3L3R2|I3L3R2_HUMAN;tr|J3KT65|J3KT65_HUMAN	sp|P63261|ACTG_HUMAN;tr|I3L3I0|I3L3I0_HUMAN;tr|I3L1U9|I3L1U9_HUMAN;tr|I3L4N8|I3L4N8_HUMAN	20;12;12;10;9;9	20;12;12;10;9;9	0;0;0;0;0;0	sp|P63261|ACTG_HUMAN Actin, cytoplasmic 2 OS=Homo sapiens OX=9606 GN=ACTG1 PE=1 SV=1;tr|I3L3I0|I3L3I0_HUMAN Actin, cytoplasmic 2 (Fragment) OS=Homo sapiens OX=9606 GN=ACTG1 PE=1 SV=1;tr|I3L1U9|I3L1U9_HUMAN Actin, cytoplasmic 2 (Fragment) OS=Homo sapiens OX	6	20	20	0	61.6	61.6	0	41.792	375	375;214;214;241;164;198	0	242.47	63831000000	335				434	105;309;310;473;476;538;539;656;727;1265;1332;1438;1439;1560;1580;1709;2317;2716;2918;2984	True;True;True;True;True;True;True;True;True;True;True;True;True;True;True;True;True;True;True;True	108;321;322;493;494;497;498;565;566;692;693;768;769;1326;1395;1396;1397;1504;1505;1633;1654;1655;1789;1790;2442;2866;3077;3078;3146	207;208;209;210;211;212;213;563;564;565;566;567;568;569;570;571;572;573;574;575;576;813;814;815;816;817;818;819;820;821;822;823;826;827;828;829;830;831;832;833;834;835;926;927;928;929;930;931;932;933;934;1173;1174;1175;1176;1311;1312;1313;1314;1315;1316;1317;1318;1319;1320;1321;1322;1323;1324;1325;1326;1327;1328;1329;1330;2338;2339;2340;2341;2342;2343;2344;2345;2346;2347;2348;2349;2501;2502;2503;…	265;266;267;268;269;270;271;272;273;274;275;276;277;278;279;280;766;767;768;769;770;771;772;773;774;775;776;777;778;779;780;781;782;783;784;785;786;787;788;789;790;791;792;793;794;795;796;797;798;799;1069;1070;1071;1072;1073;1074;1075;1076;1077;1078;1079;1080;1081;1082;1083;1084;1085;1086;1087;1088;1089;1092;1093;1094;1095;1096;1097;1098;1099;1100;1101;1102;1103;1104;1105;1106;1211;1212;1213;1214…	266;768;796;1083;1096;1214;1223;1516;1725;2995;3227;3462;3463;3772;3816;4130;5729;6914;7467;7583	333;334;335;336;337;338;339;358	16;44;47;153;190;227;305;325
sp|P67809|YBOX1_HUMAN;tr|H0Y449|H0Y449_HUMAN	sp|P67809|YBOX1_HUMAN;tr|H0Y449|H0Y449_HUMAN	1;1	1;1	1;1	sp|P67809|YBOX1_HUMAN Nuclease-sensitive element-binding protein 1 OS=Homo sapiens OX=9606 GN=YBX1 PE=1 SV=3;tr|H0Y449|H0Y449_HUMAN Nuclease-sensitive element-binding protein 1 (Fragment) OS=Homo sapiens OX=9606 GN=YBX1 PE=1 SV=1	2	1	1	1	5.9	5.9	5.9	35.924	324	324;374	0	13.304	16729000	1				435	997	TRUE	1052	1846	2399	2399
sp|P68133|ACTS_HUMAN;sp|P68032|ACTC_HUMAN;sp|P63267|ACTH_HUMAN;sp|P62736|ACTA_HUMAN;tr|A6NL76|A6NL76_HUMAN;tr|F8WB63|F8WB63_HUMAN;tr|B8ZZJ2|B8ZZJ2_HUMAN;tr|C9JFL5|C9JFL5_HUMAN;tr|F6UVQ4|F6UVQ4_HUMAN;tr|F6QUT6|F6QUT6_HUMAN	sp|P68133|ACTS_HUMAN;sp|P68032|ACTC_HUMAN;sp|P63267|ACTH_HUMAN;sp|P62736|ACTA_HUMAN;tr|A6NL76|A6NL76_HUMAN;tr|F8WB63|F8WB63_HUMAN;tr|B8ZZJ2|B8ZZJ2_HUMAN;tr|C9JFL5|C9JFL5_HUMAN;tr|F6UVQ4|F6UVQ4_HUMAN;tr|F6QUT6|F6QUT6_HUMAN	13;13;12;12;11;7;7;7;7;7	1;1;1;1;1;1;1;1;1;1	1;1;1;1;1;1;1;1;1;1	sp|P68133|ACTS_HUMAN Actin, alpha skeletal muscle OS=Homo sapiens OX=9606 GN=ACTA1 PE=1 SV=1;sp|P68032|ACTC_HUMAN Actin, alpha cardiac muscle 1 OS=Homo sapiens OX=9606 GN=ACTC1 PE=1 SV=1;sp|P63267|ACTH_HUMAN Actin, gamma-enteric smooth muscle OS=Homo sapie	10	13	1	1	30.2	4.2	4.2	42.051	377	377;377;376;377;254;105;119;144;151;151	0	8.4378	582660000	2				436	105;309;310;473;538;539;727;1332;1438;1439;1560;2716;3395	False;False;False;False;False;False;False;False;False;False;False;False;True	108;321;322;493;494;565;566;768;769;1395;1396;1397;1504;1505;1633;2866;3576	207;208;209;210;211;212;213;563;564;565;566;567;568;569;570;571;572;573;574;575;576;813;814;815;816;817;818;819;820;821;822;823;926;927;928;929;930;931;932;933;934;1311;1312;1313;1314;1315;1316;1317;1318;1319;1320;1321;1322;1323;1324;1325;1326;1327;1328;1329;1330;2501;2502;2503;2504;2505;2506;2507;2508;2509;2510;2511;2684;2685;2686;2687;2688;2689;2922;2923;2924;2925;5311;5312;5313;5314;5315;5316;…	265;266;267;268;269;270;271;272;273;274;275;276;277;278;279;280;766;767;768;769;770;771;772;773;774;775;776;777;778;779;780;781;782;783;784;785;786;787;788;789;790;791;792;793;794;795;796;797;798;799;1069;1070;1071;1072;1073;1074;1075;1076;1077;1078;1079;1080;1081;1082;1083;1084;1085;1086;1087;1088;1089;1211;1212;1213;1214;1215;1216;1217;1218;1219;1220;1221;1222;1223;1700;1701;1702;1703;1704;1705…	266;768;796;1083;1214;1223;1725;3227;3462;3463;3772;6914;8720	333;335;336;337	46;49;192;327
sp|Q5VTE0|EF1A3_HUMAN;sp|P68104|EF1A1_HUMAN;tr|A0A087WVQ9|A0A087WVQ9_HUMAN;tr|A0A087WV01|A0A087WV01_HUMAN;tr|A6PW80|A6PW80_HUMAN;tr|Q5JR01|Q5JR01_HUMAN	sp|Q5VTE0|EF1A3_HUMAN;sp|P68104|EF1A1_HUMAN;tr|A0A087WVQ9|A0A087WVQ9_HUMAN;tr|A0A087WV01|A0A087WV01_HUMAN	11;11;9;8;3;3	11;11;9;8;3;3	4;4;4;3;1;1	sp|Q5VTE0|EF1A3_HUMAN Putative elongation factor 1-alpha-like 3 OS=Homo sapiens OX=9606 GN=EEF1A1P5 PE=5 SV=1;sp|P68104|EF1A1_HUMAN Elongation factor 1-alpha 1 OS=Homo sapiens OX=9606 GN=EEF1A1 PE=1 SV=1;tr|A0A087WVQ9|A0A087WVQ9_HUMAN Elongation factor 1-a	6	11	11	4	27.9	27.9	12.1	50.184	462	462;462;441;426;106;145	0	107.06	6443300000	85				437	696;1421;1617;1911;2342;2372;2505;2697;2796;3048;3434	True;True;True;True;True;True;True;True;True;True;True	734;1487;1695;1998;2468;2501;2644;2847;2949;3214;3215;3615	1257;1258;1259;1260;1261;1262;2650;2651;2652;2653;2654;3033;3565;3566;3567;3568;3569;3570;3571;3572;3573;3574;3575;3576;3577;4513;4581;4582;4832;5279;5280;5281;5282;5283;5284;5285;5286;5462;5463;5464;5465;5992;5993;5994;5995;5996;5997;6671;6672;6673;6674;6675;6676;6677;6678;6679;6680;6681	1635;1636;1637;1638;1639;1640;3408;3409;3410;3411;3412;3413;3414;3415;3416;3417;3418;3419;3420;3421;3422;3423;3424;3425;3426;3427;3428;3429;3895;4623;4624;4625;4626;4627;4628;4629;4630;4631;4632;4633;4634;4635;4636;5839;5939;5940;6249;6860;6861;6862;6863;6864;6865;6866;6867;6868;6869;7082;7083;7084;7085;7086;7888;7889;7890;7891;7892;7893;8785;8786;8787;8788;8789;8790;8791;8792;8793;8794;8795;8796…	1639;3413;3895;4626;5839;5939;6249;6862;7085;7892;8793	359	276
sp|P68363|TBA1B_HUMAN;tr|F8VVB9|F8VVB9_HUMAN;sp|Q9NY65|TBA8_HUMAN;tr|C9J2C0|C9J2C0_HUMAN;tr|C9JDS9|C9JDS9_HUMAN;tr|F8VRZ4|F8VRZ4_HUMAN;tr|F8VS66|F8VS66_HUMAN;tr|F8VX09|F8VX09_HUMAN;tr|F8VWV9|F8VWV9_HUMAN;tr|C9K0S6|C9K0S6_HUMAN;tr|F8VRK0|F8VRK0_HUMAN;tr|V9GZ17|V9GZ17_HUMAN;sp|A6NHL2|TBAL3_HUMAN;tr|F8VXZ7|F8VXZ7_HUMAN;tr|F8W0F6|F8W0F6_HUMAN;sp|Q9H853|TBA4B_HUMAN	sp|P68363|TBA1B_HUMAN;tr|F8VVB9|F8VVB9_HUMAN	17;10;8;8;6;5;5;4;4;2;2;2;2;1;1;1	17;10;8;8;6;5;5;4;4;2;2;2;2;1;1;1	0;0;0;0;0;0;0;0;0;0;0;0;0;0;0;0	sp|P68363|TBA1B_HUMAN Tubulin alpha-1B chain OS=Homo sapiens OX=9606 GN=TUBA1B PE=1 SV=1;tr|F8VVB9|F8VVB9_HUMAN Tubulin alpha-1B chain (Fragment) OS=Homo sapiens OX=9606 GN=TUBA1B PE=1 SV=8	16	17	17	0	47.9	47.9	0	50.151	451	451;246;449;467;156;112;130;75;81;47;49;275;446;26;231;241	0	155.46	8115700000	76				438	312;574;589;632;644;713;899;901;1431;1815;1966;2148;2340;2411;2540;2812;3075	True;True;True;True;True;True;True;True;True;True;True;True;True;True;True;True;True	324;606;622;667;679;680;754;950;952;1497;1898;2053;2258;2466;2543;2681;2965;3243	578;579;580;581;582;583;584;1023;1024;1025;1026;1027;1028;1029;1053;1137;1138;1139;1140;1153;1154;1155;1156;1292;1293;1294;1641;1642;1644;2668;2669;2670;2671;2672;2673;2674;3394;3395;3750;4078;4079;4080;4081;4508;4509;4510;4655;4906;5486;5487;5488;5489;6029;6030;6031;6032	801;802;803;804;805;806;807;1331;1332;1333;1334;1335;1336;1337;1338;1339;1340;1341;1366;1474;1475;1476;1477;1478;1479;1480;1495;1496;1497;1498;1679;1680;1681;1682;2122;2123;2125;3443;3444;3445;3446;3447;3448;3449;4367;4368;4895;5273;5274;5275;5276;5277;5278;5279;5280;5281;5829;5830;5831;5832;6040;6355;7107;7108;7109;7110;7111;7932;7933;7934;7935;7936;7937;7938;7939;7940	804;1332;1366;1475;1496;1681;2122;2125;3448;4367;4895;5277;5829;6040;6355;7110;7933	360;361	398;425
sp|P68366|TBA4A_HUMAN;tr|C9JEV8|C9JEV8_HUMAN;tr|C9JQ00|C9JQ00_HUMAN;tr|C9JJQ8|C9JJQ8_HUMAN;tr|C9JDL2|C9JDL2_HUMAN	sp|P68366|TBA4A_HUMAN	14;4;4;4;3	2;1;1;1;1	2;1;1;1;1	sp|P68366|TBA4A_HUMAN Tubulin alpha-4A chain OS=Homo sapiens OX=9606 GN=TUBA4A PE=1 SV=1	5	14	2	2	37.1	5.6	5.6	49.924	448	448;153;180;198;119	0	13.288	96733000	2				439	311;573;632;644;899;901;1431;1815;1966;2148;2340;2411;2540;3075	True;True;False;False;False;False;False;False;False;False;False;False;False;False	323;605;667;679;680;950;952;1497;1898;2053;2258;2466;2543;2681;3243	577;1022;1137;1138;1139;1140;1153;1154;1155;1156;1641;1642;1644;2668;2669;2670;2671;2672;2673;2674;3394;3395;3750;4078;4079;4080;4081;4508;4509;4510;4655;4906;6029;6030;6031;6032	800;1330;1474;1475;1476;1477;1478;1479;1480;1495;1496;1497;1498;2122;2123;2125;3443;3444;3445;3446;3447;3448;3449;4367;4368;4895;5273;5274;5275;5276;5277;5278;5279;5280;5281;5829;5830;5831;5832;6040;6355;7932;7933;7934;7935;7936;7937;7938;7939;7940	800;1330;1475;1496;2122;2125;3448;4367;4895;5277;5829;6040;6355;7933	360;361	398;425
sp|P68371|TBB4B_HUMAN;sp|Q3ZCM7|TBB8_HUMAN;tr|M0R2D3|M0R2D3_HUMAN;tr|M0R0X0|M0R0X0_HUMAN;tr|M0QY85|M0QY85_HUMAN;tr|M0QY37|M0QY37_HUMAN;tr|M0QX14|M0QX14_HUMAN;tr|M0R042|M0R042_HUMAN;tr|M0QZL7|M0QZL7_HUMAN;tr|M0QYM7|M0QYM7_HUMAN;tr|M0R2T4|M0R2T4_HUMAN;tr|A0A075B724|A0A075B724_HUMAN	sp|P68371|TBB4B_HUMAN	17;8;3;2;2;2;2;2;2;2;1;1	17;8;3;2;2;2;2;2;2;2;1;1	1;0;0;0;0;0;0;0;0;0;0;0	sp|P68371|TBB4B_HUMAN Tubulin beta-4B chain OS=Homo sapiens OX=9606 GN=TUBB4B PE=1 SV=1	12	17	17	1	43.6	43.6	2.7	49.83	445	445;444;155;103;107;109;110;144;157;160;104;119	0	152.99	4238200000	141				440	196;319;728;841;956;1494;1499;1511;1517;1614;1704;1802;2074;2167;2212;2747;3384	True;True;True;True;True;True;True;True;True;True;True;True;True;True;True;True;True	203;331;332;770;889;890;1010;1561;1562;1568;1580;1587;1588;1691;1692;1782;1783;1885;2172;2278;2279;2280;2331;2898;3565	364;591;592;593;594;1331;1332;1333;1530;1531;1532;1533;1534;1535;1536;1537;1538;1539;1540;1541;1542;1759;1760;1761;1762;2792;2793;2794;2795;2796;2797;2798;2805;2806;2822;2823;2824;2839;2840;2841;2842;2843;2844;2845;3025;3026;3027;3207;3208;3209;3210;3211;3212;3213;3380;3924;4119;4120;4121;4122;4123;4124;4125;4239;5379;5380;5381;5382;5383;5384;5385;5386;5387;5388;5389;5390;6598;6599	505;820;821;822;823;824;825;826;827;828;1758;1759;1760;1988;1989;1990;1991;1992;1993;1994;1995;1996;1997;1998;1999;2000;2001;2002;2003;2272;2273;2274;2275;2276;2277;2278;2279;2280;2281;2282;2283;2284;2285;2286;2287;2288;2289;2290;3590;3591;3592;3593;3594;3595;3596;3597;3598;3599;3600;3601;3602;3603;3604;3605;3606;3607;3608;3609;3610;3617;3618;3619;3620;3621;3637;3638;3639;3640;3660;3661;3662;3663…	505;825;1758;1997;2280;3609;3618;3638;3678;3886;4113;4352;5092;5339;5490;6998;8704	96;97;98;99;100;101;102;119	73;164;257;267;299;300;330;388
tr|F8W6P5|F8W6P5_HUMAN;tr|A0A2R8Y7R2|A0A2R8Y7R2_HUMAN;sp|P68871|HBB_HUMAN	tr|F8W6P5|F8W6P5_HUMAN;tr|A0A2R8Y7R2|A0A2R8Y7R2_HUMAN;sp|P68871|HBB_HUMAN	1;1;1	1;1;1	1;1;1	tr|F8W6P5|F8W6P5_HUMAN Hemoglobin subunit beta (Fragment) OS=Homo sapiens OX=9606 GN=HBB PE=1 SV=1;tr|A0A2R8Y7R2|A0A2R8Y7R2_HUMAN Hemoglobin subunit beta OS=Homo sapiens OX=9606 GN=HBB PE=1 SV=1;sp|P68871|HBB_HUMAN Hemoglobin subunit beta OS=Homo sapiens O	3	1	1	1	14.4	14.4	14.4	9.67	90	90;111;147	0	7.9131	17741000	2				441	3170	TRUE	3340	6188;6189	8137;8138	8137
tr|Q5VU11|Q5VU11_HUMAN;sp|P78346|RPP30_HUMAN	tr|Q5VU11|Q5VU11_HUMAN;sp|P78346|RPP30_HUMAN	1;1	1;1	1;1	tr|Q5VU11|Q5VU11_HUMAN Ribonuclease P protein subunit p30 (Fragment) OS=Homo sapiens OX=9606 GN=RPP30 PE=1 SV=1;sp|P78346|RPP30_HUMAN Ribonuclease P protein subunit p30 OS=Homo sapiens OX=9606 GN=RPP30 PE=1 SV=1	2	1	1	1	3.5	3.5	3.5	28.112	254	254;268	0	8.2356	0	1				442	307	TRUE	319	561	764	764
sp|P78371|TCPB_HUMAN;tr|F5GWF6|F5GWF6_HUMAN;tr|F8VQ14|F8VQ14_HUMAN	sp|P78371|TCPB_HUMAN;tr|F5GWF6|F5GWF6_HUMAN;tr|F8VQ14|F8VQ14_HUMAN	10;9;7	10;9;7	10;9;7	sp|P78371|TCPB_HUMAN T-complex protein 1 subunit beta OS=Homo sapiens OX=9606 GN=CCT2 PE=1 SV=4;tr|F5GWF6|F5GWF6_HUMAN T-complex protein 1 subunit beta OS=Homo sapiens OX=9606 GN=CCT2 PE=1 SV=2;tr|F8VQ14|F8VQ14_HUMAN T-complex protein 1 subunit beta OS=Hom	3	10	10	10	26.7	26.7	26.7	57.488	535	535;530;416	0	73.214	273700000	11				443	18;368;629;1012;1196;1678;1777;2060;2133;2972	True;True;True;True;True;True;True;True;True;True	19;383;664;1067;1256;1756;1860;2154;2243;3134	26;665;1130;1876;1877;2221;3163;3347;3898;4038;5810	31;909;1465;2434;2435;2851;4055;4318;5066;5229;7553	31;909;1465;2434;2851;4055;4318;5066;5229;7553	362	62
sp|P78527|PRKDC_HUMAN	sp|P78527|PRKDC_HUMAN	20	20	20	sp|P78527|PRKDC_HUMAN DNA-dependent protein kinase catalytic subunit OS=Homo sapiens OX=9606 GN=PRKDC PE=1 SV=3	1	20	20	20	5.3	5.3	5.3	469.08	4128	4128	0	128.49	497750000	23				444	22;338;754;772;1161;1335;1664;1921;2093;2349;2603;2772;2888;2892;2897;2934;2961;3229;3280;3317	True;True;True;True;True;True;True;True;True;True;True;True;True;True;True;True;True;True;True;True	23;352;797;815;1220;1400;1742;2008;2195;2196;2475;2476;2746;2747;2924;3044;3048;3054;3095;3123;3399;3458;3495	31;620;1376;1411;2156;2514;3127;3588;3959;3960;4521;4522;5075;5076;5422;5673;5678;5690;5756;5796;6285;6405;6462	36;854;1811;1858;2774;3234;4013;4649;5131;5132;5847;5848;6589;6590;7035;7402;7407;7423;7492;7539;8277;8441;8506	36;854;1811;1858;2774;3234;4013;4649;5132;5847;6589;7035;7402;7407;7423;7492;7539;8277;8441;8506	363;364;365;366;367;368;369	208;238;395;858;901;3613;3796
sp|P81605|DCD_HUMAN	sp|P81605|DCD_HUMAN	5	5	5	sp|P81605|DCD_HUMAN Dermcidin OS=Homo sapiens OX=9606 GN=DCD PE=1 SV=2	1	5	5	5	36.4	36.4	36.4	11.284	110	110	0	32.715	559760000	16				445	370;569;776;1575;1783	True;True;True;True;True	385;601;820;1649;1866	667;668;669;1014;1015;1016;1017;1419;1420;2952;3356;3357	911;912;913;914;1320;1321;1322;1323;1324;1866;1867;1868;1869;1870;3805;4327;4328	914;1322;1867;3805;4327
sp|Q00610|CLH1_HUMAN;tr|A0A087WVQ6|A0A087WVQ6_HUMAN;tr|J3KS13|J3KS13_HUMAN;tr|A0A087WX41|A0A087WX41_HUMAN;sp|P53675|CLH2_HUMAN;tr|K7EJJ5|K7EJJ5_HUMAN;tr|J3KRF5|J3KRF5_HUMAN	sp|Q00610|CLH1_HUMAN;tr|A0A087WVQ6|A0A087WVQ6_HUMAN	23;23;6;5;5;3;1	23;23;6;5;5;3;1	23;23;6;5;5;3;1	sp|Q00610|CLH1_HUMAN Clathrin heavy chain 1 OS=Homo sapiens OX=9606 GN=CLTC PE=1 SV=5;tr|A0A087WVQ6|A0A087WVQ6_HUMAN Clathrin heavy chain OS=Homo sapiens OX=9606 GN=CLTC PE=1 SV=1	7	23	23	23	17.3	17.3	17.3	191.61	1675	1675;1679;612;1260;1640;222;131	0	179.57	969210000	30				446	156;359;1174;1175;1272;1518;1552;1564;1591;1594;1694;1711;1803;1854;1877;2178;2183;2415;2703;2981;3018;3264;3360	True;True;True;True;True;True;True;True;True;True;True;True;True;True;True;True;True;True;True;True;True;True;True	162;374;1234;1235;1333;1589;1624;1637;1667;1671;1772;1792;1886;1939;1963;2295;2300;2547;2853;3143;3183;3441;3442;3540	298;653;2190;2191;2192;2359;2846;2906;2907;2908;2930;2986;2990;3188;3228;3381;3382;3480;3511;4184;4192;4666;5292;5820;5949;5950;6380;6381;6554	417;895;2811;2812;2813;3052;3679;3748;3749;3750;3780;3841;3845;4083;4134;4353;4354;4355;4507;4544;5430;5442;6057;6875;7563;7564;7565;7841;7842;8411;8412;8647	417;895;2812;2813;3052;3679;3748;3780;3841;3845;4083;4134;4354;4507;4544;5430;5442;6057;6875;7563;7842;8412;8647	370;371	181;1538
sp|Q01469|FABP5_HUMAN;tr|I6L8B7|I6L8B7_HUMAN	sp|Q01469|FABP5_HUMAN	3;1	3;1	3;1	sp|Q01469|FABP5_HUMAN Fatty acid-binding protein 5 OS=Homo sapiens OX=9606 GN=FABP5 PE=1 SV=3	2	3	3	3	20	20	20	15.164	135	135;101	0	20.53	50322000	6				447	291;746;910	True;True;True	303;788;961	541;542;543;1366;1655;1656	741;742;743;1800;2138;2139	743;1800;2138
sp|Q01518|CAP1_HUMAN;tr|Q5T0R7|Q5T0R7_HUMAN;tr|Q5T0R6|Q5T0R6_HUMAN;tr|Q5T0R5|Q5T0R5_HUMAN;tr|Q5T0R4|Q5T0R4_HUMAN;tr|Q5T0R3|Q5T0R3_HUMAN;tr|Q5T0R2|Q5T0R2_HUMAN;tr|Q5T0R1|Q5T0R1_HUMAN;tr|Q5T0R9|Q5T0R9_HUMAN	sp|Q01518|CAP1_HUMAN;tr|Q5T0R7|Q5T0R7_HUMAN;tr|Q5T0R6|Q5T0R6_HUMAN;tr|Q5T0R5|Q5T0R5_HUMAN;tr|Q5T0R4|Q5T0R4_HUMAN;tr|Q5T0R3|Q5T0R3_HUMAN;tr|Q5T0R2|Q5T0R2_HUMAN;tr|Q5T0R1|Q5T0R1_HUMAN;tr|Q5T0R9|Q5T0R9_HUMAN	2;1;1;1;1;1;1;1;1	2;1;1;1;1;1;1;1;1	2;1;1;1;1;1;1;1;1	sp|Q01518|CAP1_HUMAN Adenylyl cyclase-associated protein 1 OS=Homo sapiens OX=9606 GN=CAP1 PE=1 SV=5;tr|Q5T0R7|Q5T0R7_HUMAN Adenylyl cyclase-associated protein 1 (Fragment) OS=Homo sapiens OX=9606 GN=CAP1 PE=1 SV=1;tr|Q5T0R6|Q5T0R6_HUMAN Adenylyl cyclase-a	9	2	2	2	4.8	4.8	4.8	51.901	475	475;174;176;179;201;203;208;215;262	0	13.703	22340000	2				448	1498;1946	True;True	1567;2033	2804;3638	3616;4709	3616;4709
sp|Q01650|LAT1_HUMAN	sp|Q01650|LAT1_HUMAN	3	3	3	sp|Q01650|LAT1_HUMAN Large neutral amino acids transporter small subunit 1 OS=Homo sapiens OX=9606 GN=SLC7A5 PE=1 SV=2	1	3	3	3	8.1	8.1	8.1	55.01	507	507	0	33.944	173560000	5				449	146;2424;3192	True;True;True	152;2556;3362	273;274;4677;4678;6242	355;356;6070;6071;8226	355;6070;8226
sp|Q01813|PFKAP_HUMAN;tr|B1APP8|B1APP8_HUMAN;tr|B1APP6|B1APP6_HUMAN;tr|H0Y757|H0Y757_HUMAN;tr|V9GY25|V9GY25_HUMAN;tr|H0Y3Y3|H0Y3Y3_HUMAN	sp|Q01813|PFKAP_HUMAN	5;2;2;1;1;1	5;2;2;1;1;1	4;2;1;1;0;1	sp|Q01813|PFKAP_HUMAN ATP-dependent 6-phosphofructokinase, platelet type OS=Homo sapiens OX=9606 GN=PFKP PE=1 SV=2	6	5	5	4	6.6	6.6	5.5	85.595	784	784;202;240;103;118;166	0	32.751	101510000	6				450	471;1086;2232;2492;3371	True;True;True;True;True	491;1141;2353;2629;3551	811;2048;4273;4810;6577;6578	1067;2653;5532;6225;8680;8681	1067;2653;5532;6225;8681	372	495
tr|E9PFG7|E9PFG7_HUMAN;tr|A0A0D9SFS3|A0A0D9SFS3_HUMAN;sp|Q02218|ODO1_HUMAN;tr|E9PDF2|E9PDF2_HUMAN;tr|E9PCR7|E9PCR7_HUMAN;sp|Q9ULD0|OGDHL_HUMAN	tr|E9PFG7|E9PFG7_HUMAN;tr|A0A0D9SFS3|A0A0D9SFS3_HUMAN;sp|Q02218|ODO1_HUMAN;tr|E9PDF2|E9PDF2_HUMAN;tr|E9PCR7|E9PCR7_HUMAN;sp|Q9ULD0|OGDHL_HUMAN	2;2;2;2;2;1	2;2;2;2;2;1	2;2;2;2;2;1	tr|E9PFG7|E9PFG7_HUMAN 2-oxoglutarate dehydrogenase, mitochondrial OS=Homo sapiens OX=9606 GN=OGDH PE=1 SV=1;tr|A0A0D9SFS3|A0A0D9SFS3_HUMAN 2-oxoglutarate dehydrogenase, mitochondrial OS=Homo sapiens OX=9606 GN=OGDH PE=1 SV=1;sp|Q02218|ODO1_HUMAN 2-oxoglut	6	2	2	2	2.6	2.6	2.6	99.015	873	873;1001;1023;1034;1038;1010	0	15.788	22661000	2				451	490;1727	True;True	516;1809	860;3256	1131;4179	1131;4179
sp|Q02383|SEMG2_HUMAN	sp|Q02383|SEMG2_HUMAN	4	3	3	sp|Q02383|SEMG2_HUMAN Semenogelin-2 OS=Homo sapiens OX=9606 GN=SEMG2 PE=1 SV=1	1	4	3	3	10.5	6.7	6.7	65.444	582	582	0	20.151	36340000	3				452	579;1177;1531;2079	True;True;False;True	612;1237;1602;2178	1036;2196;2867;2868;2869;3933	1348;2817;3706;3707;3708;5101	1348;2817;3706;5101
sp|Q02413|DSG1_HUMAN	sp|Q02413|DSG1_HUMAN	4	4	4	sp|Q02413|DSG1_HUMAN Desmoglein-1 OS=Homo sapiens OX=9606 GN=DSG1 PE=1 SV=2	1	4	4	4	4.9	4.9	4.9	113.75	1049	1049	0	27.896	102130000	6				453	185;773;807;1435	True;True;True;True	192;816;853;1501	351;1412;1413;1414;1415;1471;1472;1473;2678	492;1859;1860;1861;1862;1924;1925;1926;3453	492;1859;1925;3453	373;374	133;642
sp|Q02750|MP2K1_HUMAN	sp|Q02750|MP2K1_HUMAN	1	1	1	sp|Q02750|MP2K1_HUMAN Dual specificity mitogen-activated protein kinase kinase 1 OS=Homo sapiens OX=9606 GN=MAP2K1 PE=1 SV=2	1	1	1	1	3.1	3.1	3.1	43.439	393	393	0.0066778	6.3019	0	1				454	1618	TRUE	1696	3034	3896	3896
sp|Q02809|PLOD1_HUMAN;tr|Q5JXB7|Q5JXB7_HUMAN;tr|Q5JXB8|Q5JXB8_HUMAN	sp|Q02809|PLOD1_HUMAN	17;5;4	17;5;4	17;5;4	sp|Q02809|PLOD1_HUMAN Procollagen-lysine,2-oxoglutarate 5-dioxygenase 1 OS=Homo sapiens OX=9606 GN=PLOD1 PE=1 SV=2	3	17	17	17	24.8	24.8	24.8	83.549	727	727;283;225	0	120.18	875210000	30				455	913;942;944;1344;1408;1411;1718;1928;1973;2164;2231;2464;2646;2647;3083;3356;3399	True;True;True;True;True;True;True;True;True;True;True;True;True;True;True;True;True	965;996;998;1409;1474;1477;1799;2015;2061;2275;2351;2352;2600;2794;2795;3251;3536;3580	1666;1743;1745;2525;2636;2639;3243;3600;3770;3771;4116;4271;4272;4751;4752;4753;5134;5135;5136;6041;6546;6619	2149;2254;2255;2256;2258;3245;3246;3392;3393;3396;3397;4163;4661;4662;4916;4917;5334;5530;5531;6159;6160;6161;6162;6657;6658;6659;6660;7949;8639;8727	2149;2254;2258;3246;3393;3396;4163;4662;4917;5334;5530;6160;6657;6660;7949;8639;8727	375;376;377	223;364;408
sp|Q03135|CAV1_HUMAN;tr|C9JKI3|C9JKI3_HUMAN;tr|E9PCT5|E9PCT5_HUMAN;sp|P56539|CAV3_HUMAN	sp|Q03135|CAV1_HUMAN;tr|C9JKI3|C9JKI3_HUMAN;tr|E9PCT5|E9PCT5_HUMAN	3;2;2;1	3;2;2;1	3;2;2;1	sp|Q03135|CAV1_HUMAN Caveolin-1 OS=Homo sapiens OX=9606 GN=CAV1 PE=1 SV=4;tr|C9JKI3|C9JKI3_HUMAN Caveolin (Fragment) OS=Homo sapiens OX=9606 GN=CAV1 PE=1 SV=1;tr|E9PCT5|E9PCT5_HUMAN Caveolin OS=Homo sapiens OX=9606 GN=CAV1 PE=1 SV=1	4	3	3	3	18	18	18	20.471	178	178;138;167;151	0	16.982	68788000	3				456	708;1316;3422	True;True;True	748;1378;3603	1280;2445;6652	1658;3144;8766	1658;3144;8766
sp|Q04941|PLP2_HUMAN	sp|Q04941|PLP2_HUMAN	1	1	1	sp|Q04941|PLP2_HUMAN Proteolipid protein 2 OS=Homo sapiens OX=9606 GN=PLP2 PE=1 SV=1	1	1	1	1	8.6	8.6	8.6	16.691	152	152	0	7.769	30212000	1				457	1339	TRUE	1404	2520	3240	3240
sp|Q05639|EF1A2_HUMAN;tr|A0A2U3TZH3|A0A2U3TZH3_HUMAN;tr|A0A2R8Y488|A0A2R8Y488_HUMAN;tr|A0A2R8Y660|A0A2R8Y660_HUMAN;tr|A0A2R8YDN5|A0A2R8YDN5_HUMAN	sp|Q05639|EF1A2_HUMAN;tr|A0A2U3TZH3|A0A2U3TZH3_HUMAN;tr|A0A2R8Y488|A0A2R8Y488_HUMAN	9;9;5;4;3	2;2;1;1;1	2;2;1;1;1	sp|Q05639|EF1A2_HUMAN Elongation factor 1-alpha 2 OS=Homo sapiens OX=9606 GN=EEF1A2 PE=1 SV=1;tr|A0A2U3TZH3|A0A2U3TZH3_HUMAN Elongation factor 1-alpha OS=Homo sapiens OX=9606 GN=EEF1A2 PE=1 SV=1;tr|A0A2R8Y488|A0A2R8Y488_HUMAN Elongation factor 1-alpha 2 (F	5	9	2	2	23.5	7.8	7.8	50.47	463	463;496;173;152;106	0	16.02	224400000	5				458	696;1421;1911;2342;2372;2697;2796;3047;3429	False;False;False;False;False;False;False;True;True	734;1487;1998;2468;2501;2847;2949;3213;3610	1257;1258;1259;1260;1261;1262;2650;2651;2652;2653;2654;3565;3566;3567;3568;3569;3570;3571;3572;3573;3574;3575;3576;3577;4513;4581;4582;5279;5280;5281;5282;5283;5284;5285;5286;5462;5463;5464;5465;5991;6663;6664;6665;6666	1635;1636;1637;1638;1639;1640;3408;3409;3410;3411;3412;3413;3414;3415;3416;3417;3418;3419;3420;3421;3422;3423;3424;3425;3426;3427;3428;3429;4623;4624;4625;4626;4627;4628;4629;4630;4631;4632;4633;4634;4635;4636;5839;5939;5940;6860;6861;6862;6863;6864;6865;6866;6867;6868;6869;7082;7083;7084;7085;7086;7887;8777;8778;8779;8780	1639;3413;4626;5839;5939;6862;7085;7887;8779
sp|Q06210|GFPT1_HUMAN	sp|Q06210|GFPT1_HUMAN	10	10	10	sp|Q06210|GFPT1_HUMAN Glutamine--fructose-6-phosphate aminotransferase [isomerizing] 1 OS=Homo sapiens OX=9606 GN=GFPT1 PE=1 SV=3	1	10	10	10	17	17	17	78.806	699	699	0	69.549	213150000	11				459	150;710;815;1149;1256;1287;1698;2708;3093;3166	True;True;True;True;True;True;True;True;True;True	156;750;751;861;1207;1317;1349;1776;2858;3261;3336	278;1287;1288;1487;2137;2321;2390;3199;5298;6054;6055;6179	360;1673;1674;1942;2755;2973;3086;4095;6885;7962;7963;8128	360;1673;1942;2755;2973;3086;4095;6885;7962;8128	378;379	343;358
tr|A0A0A0MRQ5|A0A0A0MRQ5_HUMAN;tr|A0A0A0MSI0|A0A0A0MSI0_HUMAN;sp|Q06830|PRDX1_HUMAN	tr|A0A0A0MRQ5|A0A0A0MRQ5_HUMAN;tr|A0A0A0MSI0|A0A0A0MSI0_HUMAN;sp|Q06830|PRDX1_HUMAN	2;2;2	2;2;2	2;2;2	tr|A0A0A0MRQ5|A0A0A0MRQ5_HUMAN Peroxiredoxin-1 OS=Homo sapiens OX=9606 GN=PRDX1 PE=1 SV=1;tr|A0A0A0MSI0|A0A0A0MSI0_HUMAN Peroxiredoxin-1 (Fragment) OS=Homo sapiens OX=9606 GN=PRDX1 PE=1 SV=1;sp|Q06830|PRDX1_HUMAN Peroxiredoxin-1 OS=Homo sapiens OX=9606 GN=	3	2	2	2	19.6	19.6	19.6	10.676	97	97;171;199	0	13.15	59683000	2				460	1422;2012	True;True	1488;2101	2655;3835	3430;5000	3430;5000
tr|F8VUA6|F8VUA6_HUMAN;tr|F8VYV2|F8VYV2_HUMAN;tr|A0A075B7A0|A0A075B7A0_HUMAN;tr|G3V203|G3V203_HUMAN;tr|H0YHA7|H0YHA7_HUMAN;sp|Q07020|RL18_HUMAN;tr|J3QQ67|J3QQ67_HUMAN	tr|F8VUA6|F8VUA6_HUMAN;tr|F8VYV2|F8VYV2_HUMAN;tr|A0A075B7A0|A0A075B7A0_HUMAN;tr|G3V203|G3V203_HUMAN;tr|H0YHA7|H0YHA7_HUMAN;sp|Q07020|RL18_HUMAN;tr|J3QQ67|J3QQ67_HUMAN	1;1;1;1;1;1;1	1;1;1;1;1;1;1	1;1;1;1;1;1;1	tr|F8VUA6|F8VUA6_HUMAN 60S ribosomal protein L18 (Fragment) OS=Homo sapiens OX=9606 GN=RPL18 PE=1 SV=1;tr|F8VYV2|F8VYV2_HUMAN 60S ribosomal protein L18 OS=Homo sapiens OX=9606 GN=RPL18 PE=1 SV=1;tr|A0A075B7A0|A0A075B7A0_HUMAN 60S ribosomal protein L18 OS=H	7	1	1	1	10	10	10	14.529	130	130;133;138;164;167;188;190	0	6.9238	28542000	1				461	2750	TRUE	2901	5393	7005	7005
tr|H0YE29|H0YE29_HUMAN;sp|Q07960|RHG01_HUMAN	tr|H0YE29|H0YE29_HUMAN;sp|Q07960|RHG01_HUMAN	3;3	3;3	3;3	tr|H0YE29|H0YE29_HUMAN Rho GTPase-activating protein 1 (Fragment) OS=Homo sapiens OX=9606 GN=ARHGAP1 PE=1 SV=1;sp|Q07960|RHG01_HUMAN Rho GTPase-activating protein 1 OS=Homo sapiens OX=9606 GN=ARHGAP1 PE=1 SV=1	2	3	3	3	8.4	8.4	8.4	38.276	334	334;439	0	17.475	28826000	3				462	1742;2188;2434	True;True;True	1824;2305;2566	3279;4197;4690	4218;5447;6084	4218;5447;6084
sp|Q08188|TGM3_HUMAN	sp|Q08188|TGM3_HUMAN	2	2	2	sp|Q08188|TGM3_HUMAN Protein-glutamine gamma-glutamyltransferase E OS=Homo sapiens OX=9606 GN=TGM3 PE=1 SV=4	1	2	2	2	2.7	2.7	2.7	76.631	693	693	0	12.265	40248000	2				463	343;2214	True;True	357;2333	625;626;4241	859;860;5492	859;5492
sp|Q08211|DHX9_HUMAN	sp|Q08211|DHX9_HUMAN	13	13	13	sp|Q08211|DHX9_HUMAN ATP-dependent RNA helicase A OS=Homo sapiens OX=9606 GN=DHX9 PE=1 SV=4	1	13	13	13	11.6	11.6	11.6	140.96	1270	1270	0	85.111	345930000	16				464	585;740;825;1105;1143;1515;1958;2047;2878;3339;3397;3403;3418	True;True;True;True;True;True;True;True;True;True;True;True;True	618;782;872;1160;1199;1585;2045;2139;2140;3034;3518;3578;3584;3599	1047;1048;1354;1501;2070;2126;2837;3670;3671;3882;3883;3884;5661;6525;6615;6623;6645	1360;1361;1784;1956;2677;2744;3658;4746;4747;5050;5051;5052;7390;8618;8722;8731;8758	1360;1784;1956;2677;2744;3658;4746;5050;7390;8618;8722;8731;8758	380;381;382	624;930;1059
sp|Q08380|LG3BP_HUMAN;tr|K7EP36|K7EP36_HUMAN;tr|K7ESM3|K7ESM3_HUMAN;tr|K7EKQ5|K7EKQ5_HUMAN;tr|K7EJY8|K7EJY8_HUMAN;tr|K7ES75|K7ES75_HUMAN;tr|K7EN99|K7EN99_HUMAN;tr|K7ERZ6|K7ERZ6_HUMAN;tr|K7EJD3|K7EJD3_HUMAN;tr|K7EQT9|K7EQT9_HUMAN	sp|Q08380|LG3BP_HUMAN	20;8;5;5;3;2;2;2;2;1	20;8;5;5;3;2;2;2;2;1	20;8;5;5;3;2;2;2;2;1	sp|Q08380|LG3BP_HUMAN Galectin-3-binding protein OS=Homo sapiens OX=9606 GN=LGALS3BP PE=1 SV=1	10	20	20	20	35.2	35.2	35.2	65.33	585	585;259;209;210;144;88;113;131;205;48	0	174.69	57237000000	124				465	165;266;302;353;762;1130;1380;1642;1665;1691;2402;2452;2641;2683;2694;2806;2848;3414;3430;3431	True;True;True;True;True;True;True;True;True;True;True;True;True;True;True;True;True;True;True;True	171;277;314;368;805;1185;1445;1720;1743;1769;2534;2585;2789;2832;2844;2959;3002;3595;3611;3612	310;311;312;496;497;498;499;500;501;502;554;644;645;1384;1385;1386;1387;1388;1389;1390;1391;1392;2104;2105;2106;2107;2108;2586;2587;2588;3079;3080;3081;3082;3083;3128;3129;3130;3131;3132;3133;3134;3135;3136;3137;3138;3181;3182;3183;3184;4639;4640;4641;4642;4643;4644;4725;4726;4727;4728;5129;5234;5235;5236;5237;5238;5239;5240;5272;5480;5565;5566;5567;5568;5569;6636;6637;6638;6639;6640;6641;6667;66…	429;430;431;432;685;686;687;688;689;690;691;692;693;755;884;885;1819;1820;1821;1822;1823;1824;1825;1826;1827;1828;1829;1830;1831;1832;1833;1834;1835;1836;2713;2714;2715;2716;2717;2718;2719;2720;2721;2722;2723;2724;3324;3325;3326;3327;3328;3950;3951;3952;3953;3954;4014;4015;4016;4017;4018;4019;4020;4021;4022;4023;4024;4025;4076;4077;4078;4079;6014;6015;6016;6017;6018;6019;6020;6021;6022;6023;6024;…	429;687;755;885;1831;2718;3326;3954;4021;4079;6017;6134;6651;6809;6853;7101;7236;8750;8781;8782
sp|Q08431|MFGM_HUMAN;tr|H0YKS8|H0YKS8_HUMAN;tr|X6R3G6|X6R3G6_HUMAN	sp|Q08431|MFGM_HUMAN;tr|H0YKS8|H0YKS8_HUMAN;tr|X6R3G6|X6R3G6_HUMAN	2;1;1	2;1;1	2;1;1	sp|Q08431|MFGM_HUMAN Lactadherin OS=Homo sapiens OX=9606 GN=MFGE8 PE=1 SV=3;tr|H0YKS8|H0YKS8_HUMAN Lactadherin (Fragment) OS=Homo sapiens OX=9606 GN=MFGE8 PE=1 SV=1;tr|X6R3G6|X6R3G6_HUMAN Lactadherin OS=Homo sapiens OX=9606 GN=MFGE8 PE=1 SV=1	3	2	2	2	4.9	4.9	4.9	43.104	387	387;268;335	0	14.037	49109000	2				466	860;1692	True;True	910;1770	1568;3185	2033;4080	2033;4080
sp|Q08554|DSC1_HUMAN	sp|Q08554|DSC1_HUMAN	2	2	2	sp|Q08554|DSC1_HUMAN Desmocollin-1 OS=Homo sapiens OX=9606 GN=DSC1 PE=1 SV=2	1	2	2	2	3.2	3.2	3.2	99.986	894	894	0	18.578	89855000	2				467	1386;3223	True;True	1451;3393	2596;6278	3337;8270	3337;8270
tr|A0A2R8Y484|A0A2R8Y484_HUMAN;sp|Q08722|CD47_HUMAN	tr|A0A2R8Y484|A0A2R8Y484_HUMAN;sp|Q08722|CD47_HUMAN	1;1	1;1	1;1	tr|A0A2R8Y484|A0A2R8Y484_HUMAN Leukocyte surface antigen CD47 (Fragment) OS=Homo sapiens OX=9606 GN=CD47 PE=1 SV=1;sp|Q08722|CD47_HUMAN Leukocyte surface antigen CD47 OS=Homo sapiens OX=9606 GN=CD47 PE=1 SV=1	2	1	1	1	6	6	6	20.313	183	183;323	0	7.0938	62136000	1				468	2700	TRUE	2850	5289	6872	6872
sp|Q08945|SSRP1_HUMAN	sp|Q08945|SSRP1_HUMAN	1	1	1	sp|Q08945|SSRP1_HUMAN FACT complex subunit SSRP1 OS=Homo sapiens OX=9606 GN=SSRP1 PE=1 SV=1	1	1	1	1	2	2	2	81.074	709	709	0.0018051	6.704	3668500	1				469	87	TRUE	90	144	181	181
sp|Q08J23|NSUN2_HUMAN;tr|A0A140T9Y7|A0A140T9Y7_HUMAN	sp|Q08J23|NSUN2_HUMAN;tr|A0A140T9Y7|A0A140T9Y7_HUMAN	2;1	2;1	2;1	sp|Q08J23|NSUN2_HUMAN tRNA (cytosine(34)-C(5))-methyltransferase OS=Homo sapiens OX=9606 GN=NSUN2 PE=1 SV=2;tr|A0A140T9Y7|A0A140T9Y7_HUMAN tRNA (cytosine(34)-C(5))-methyltransferase OS=Homo sapiens OX=9606 GN=NSUN2 PE=1 SV=1	2	2	2	2	2.7	2.7	2.7	86.47	767	767;202	0	12.212	19610000	2				470	743;999	True;True	785;1054	1363;1848;1849	1797;2401;2402	1797;2402
sp|Q09161|NCBP1_HUMAN;tr|X6R941|X6R941_HUMAN	sp|Q09161|NCBP1_HUMAN	3;1	3;1	3;1	sp|Q09161|NCBP1_HUMAN Nuclear cap-binding protein subunit 1 OS=Homo sapiens OX=9606 GN=NCBP1 PE=1 SV=1	2	3	3	3	3.9	3.9	3.9	91.838	790	790;155	0	17.601	55577000	3				471	287;421;1402	True;True;True	298;439;1468	532;743;2629	732;997;3385	732;997;3385
sp|Q10570|CPSF1_HUMAN	sp|Q10570|CPSF1_HUMAN	2	2	2	sp|Q10570|CPSF1_HUMAN Cleavage and polyadenylation specificity factor subunit 1 OS=Homo sapiens OX=9606 GN=CPSF1 PE=1 SV=2	1	2	2	2	1.5	1.5	1.5	160.88	1443	1443	0	11.843	11258000	2				472	70;2467	True;True	73;2603	117;4757	147;6166	147;6166
sp|Q10713|MPPA_HUMAN;tr|Q5SXN9|Q5SXN9_HUMAN	sp|Q10713|MPPA_HUMAN	5;1	5;1	5;1	sp|Q10713|MPPA_HUMAN Mitochondrial-processing peptidase subunit alpha OS=Homo sapiens OX=9606 GN=PMPCA PE=1 SV=2	2	5	5	5	10.1	10.1	10.1	58.252	525	525;271	0	31.955	104070000	6				473	551;904;2026;2702;3243	True;True;True;True;True	579;580;955;2115;2852;3415	952;953;1648;3854;5291;6332	1243;1244;2129;5022;6874;8355	1243;2129;5022;6874;8355	383	150
sp|Q12874|SF3A3_HUMAN	sp|Q12874|SF3A3_HUMAN	1	1	1	sp|Q12874|SF3A3_HUMAN Splicing factor 3A subunit 3 OS=Homo sapiens OX=9606 GN=SF3A3 PE=1 SV=1	1	1	1	1	1.8	1.8	1.8	58.848	501	501	1	-2	4416300	1	+			474	3390	TRUE	3571	6606	8713	8713	384	51
sp|Q13045|FLII_HUMAN	sp|Q13045|FLII_HUMAN	1	1	1	sp|Q13045|FLII_HUMAN Protein flightless-1 homolog OS=Homo sapiens OX=9606 GN=FLII PE=1 SV=2	1	1	1	1	0.9	0.9	0.9	144.75	1269	1269	0.0080645	6.1479	3693200	1				475	1010	TRUE	1065	1872	2430	2430
sp|Q13085|ACACA_HUMAN;tr|Q59FY4|Q59FY4_HUMAN;tr|F8W8T8|F8W8T8_HUMAN;tr|H0YGH5|H0YGH5_HUMAN;sp|O00763|ACACB_HUMAN	sp|Q13085|ACACA_HUMAN;tr|Q59FY4|Q59FY4_HUMAN	5;4;1;1;1	5;4;1;1;1	5;4;1;1;1	sp|Q13085|ACACA_HUMAN Acetyl-CoA carboxylase 1 OS=Homo sapiens OX=9606 GN=ACACA PE=1 SV=2;tr|Q59FY4|Q59FY4_HUMAN Acetyl-CoA carboxylase 1 (Fragment) OS=Homo sapiens OX=9606 GN=ACACA PE=1 SV=1	5	5	5	5	2.6	2.6	2.6	265.55	2346	2346;998;858;859;2458	0	33.247	59686000	5				476	390;1209;1314;2419;3049	True;True;True;True;True	407;1270;1376;2551;3216	699;2251;2443;4670;5998	946;2888;3142;6061;6062;7894	946;2888;3142;6061;7894
sp|Q13155|AIMP2_HUMAN;tr|A8MU58|A8MU58_HUMAN	sp|Q13155|AIMP2_HUMAN;tr|A8MU58|A8MU58_HUMAN	3;2	3;2	3;2	sp|Q13155|AIMP2_HUMAN Aminoacyl tRNA synthase complex-interacting multifunctional protein 2 OS=Homo sapiens OX=9606 GN=AIMP2 PE=1 SV=2;tr|A8MU58|A8MU58_HUMAN Aminoacyl tRNA synthase complex-interacting multifunctional protein 2 OS=Homo sapiens OX=9606 GN=A	2	3	3	3	15.6	15.6	15.6	35.348	320	320;242	0	19.257	108550000	4				477	2439;2718;3149	True;True;True	2571;2868;3317	4698;4699;5324;6139	6093;6094;6923;8073	6093;6923;8073
sp|Q13200|PSMD2_HUMAN;tr|C9JPC0|C9JPC0_HUMAN;tr|H7C2Q3|H7C2Q3_HUMAN;tr|H7C1H2|H7C1H2_HUMAN;tr|F8WBS8|F8WBS8_HUMAN	sp|Q13200|PSMD2_HUMAN	11;3;2;2;1	11;3;2;2;1	11;3;2;2;1	sp|Q13200|PSMD2_HUMAN 26S proteasome non-ATPase regulatory subunit 2 OS=Homo sapiens OX=9606 GN=PSMD2 PE=1 SV=3	5	11	11	11	13.5	13.5	13.5	100.2	908	908;217;143;203;59	0	88.297	484630000	14				478	229;322;498;648;923;1685;2666;2667;3077;3078;3388	True;True;True;True;True;True;True;True;True;True;True	240;335;524;684;976;1763;2814;2815;3245;3246;3569	429;598;599;873;1161;1682;1683;3175;5208;5209;6034;6035;6036;6604	586;832;833;1144;1503;2168;2169;4069;6773;6774;7942;7943;7944;8711	586;832;1144;1503;2169;4069;6773;6774;7942;7943;8711	385;386	89;761
sp|Q13263|TIF1B_HUMAN;tr|M0R2I3|M0R2I3_HUMAN;tr|M0R3C0|M0R3C0_HUMAN;tr|M0R0K9|M0R0K9_HUMAN	sp|Q13263|TIF1B_HUMAN	4;1;1;1	4;1;1;1	4;1;1;1	sp|Q13263|TIF1B_HUMAN Transcription intermediary factor 1-beta OS=Homo sapiens OX=9606 GN=TRIM28 PE=1 SV=5	4	4	4	4	7.3	7.3	7.3	88.549	835	835;162;178;460	0	32.304	43597000	4				479	29;428;2509;3156	True;True;True;True	31;446;2648;3324	42;751;4836;6163	48;1005;6253;8106	48;1005;6253;8106	387	482
tr|E9PIN0|E9PIN0_HUMAN;sp|Q13315|ATM_HUMAN	tr|E9PIN0|E9PIN0_HUMAN;sp|Q13315|ATM_HUMAN	1;1	1;1	1;1	tr|E9PIN0|E9PIN0_HUMAN Serine-protein kinase ATM (Fragment) OS=Homo sapiens OX=9606 GN=ATM PE=1 SV=1;sp|Q13315|ATM_HUMAN Serine-protein kinase ATM OS=Homo sapiens OX=9606 GN=ATM PE=1 SV=4	2	1	1	1	0.7	0.7	0.7	156.95	1369	1369;3056	1	-2	3374100	1	+			480	2054	TRUE	2148	3892	5060	5060	388	1087
sp|Q13347|EIF3I_HUMAN;tr|Q5TFK1|Q5TFK1_HUMAN	sp|Q13347|EIF3I_HUMAN	3;1	3;1	3;1	sp|Q13347|EIF3I_HUMAN Eukaryotic translation initiation factor 3 subunit I OS=Homo sapiens OX=9606 GN=EIF3I PE=1 SV=1	2	3	3	3	10.8	10.8	10.8	36.501	325	325;125	0	19.487	96781000	4				481	500;675;2722	True;True;True	526;713;2872	875;1198;5328	1146;1147;1541;6928	1146;1541;6928	389	140
sp|Q13409|DC1I2_HUMAN;tr|E7EQL5|E7EQL5_HUMAN;tr|E7ET01|E7ET01_HUMAN;tr|E7ETL8|E7ETL8_HUMAN;tr|E7EQU2|E7EQU2_HUMAN;tr|E7ESD3|E7ESD3_HUMAN;tr|E7EMU4|E7EMU4_HUMAN;tr|E7EV09|E7EV09_HUMAN	sp|Q13409|DC1I2_HUMAN;tr|E7EQL5|E7EQL5_HUMAN	4;3;1;1;1;1;1;1	4;3;1;1;1;1;1;1	4;3;1;1;1;1;1;1	sp|Q13409|DC1I2_HUMAN Cytoplasmic dynein 1 intermediate chain 2 OS=Homo sapiens OX=9606 GN=DYNC1I2 PE=1 SV=3;tr|E7EQL5|E7EQL5_HUMAN Cytoplasmic dynein 1 intermediate chain 2 (Fragment) OS=Homo sapiens OX=9606 GN=DYNC1I2 PE=1 SV=1	8	4	4	4	5.5	5.5	5.5	71.456	638	638;305;173;184;185;187;214;250	0	30.797	85247000	5				482	39;450;678;828	True;True;True;True	41;469;716;875	53;54;782;1201;1504	60;61;1038;1544;1959	61;1038;1544;1959	390	165
sp|Q13418|ILK_HUMAN;tr|A0A0A0MTH3|A0A0A0MTH3_HUMAN;tr|A0A087WWY6|A0A087WWY6_HUMAN	sp|Q13418|ILK_HUMAN;tr|A0A0A0MTH3|A0A0A0MTH3_HUMAN;tr|A0A087WWY6|A0A087WWY6_HUMAN	2;2;1	2;2;1	2;2;1	sp|Q13418|ILK_HUMAN Integrin-linked protein kinase OS=Homo sapiens OX=9606 GN=ILK PE=1 SV=2;tr|A0A0A0MTH3|A0A0A0MTH3_HUMAN Integrin-linked protein kinase OS=Homo sapiens OX=9606 GN=ILK PE=1 SV=1;tr|A0A087WWY6|A0A087WWY6_HUMAN Integrin-linked protein kinase	3	2	2	2	5.1	5.1	5.1	51.419	452	452;483;111	0	11.383	14918000	2				483	1021;3341	True;True	1076;3520	1888;6527	2448;8620	2448;8620	391	135
sp|Q13425|SNTB2_HUMAN;tr|H7BY41|H7BY41_HUMAN;tr|H0YCS0|H0YCS0_HUMAN;tr|A0A140TA73|A0A140TA73_HUMAN	sp|Q13425|SNTB2_HUMAN;tr|H7BY41|H7BY41_HUMAN;tr|H0YCS0|H0YCS0_HUMAN;tr|A0A140TA73|A0A140TA73_HUMAN	2;1;1;1	2;1;1;1	2;1;1;1	sp|Q13425|SNTB2_HUMAN Beta-2-syntrophin OS=Homo sapiens OX=9606 GN=SNTB2 PE=1 SV=1;tr|H7BY41|H7BY41_HUMAN Beta-2-syntrophin (Fragment) OS=Homo sapiens OX=9606 GN=SNTB2 PE=1 SV=1;tr|H0YCS0|H0YCS0_HUMAN Beta-2-syntrophin (Fragment) OS=Homo sapiens OX=9606 GN	4	2	2	2	4.3	4.3	4.3	57.949	540	540;139;162;193	0	12.945	11837000	2				484	1156;2158	True;True	1214;2268	2147;4102	2765;5311	2765;5311	392	259
sp|Q13509|TBB3_HUMAN;tr|A0A0B4J269|A0A0B4J269_HUMAN;tr|G3V2A3|G3V2A3_HUMAN	sp|Q13509|TBB3_HUMAN;tr|A0A0B4J269|A0A0B4J269_HUMAN	14;14;3	5;5;1	2;2;1	sp|Q13509|TBB3_HUMAN Tubulin beta-3 chain OS=Homo sapiens OX=9606 GN=TUBB3 PE=1 SV=2;tr|A0A0B4J269|A0A0B4J269_HUMAN Uncharacterized protein OS=Homo sapiens OX=9606 PE=1 SV=1	3	14	5	2	37.3	16	9.3	50.432	450	450;797;189	0	37.633	303540000	9				485	139;196;840;956;1494;1517;1614;1700;1704;2076;2167;2212;2994;3385	False;False;True;False;False;False;False;True;False;True;False;False;True;True	144;145;203;887;888;1010;1561;1562;1587;1588;1691;1692;1778;1782;1783;2175;2278;2279;2280;2331;3158;3566	257;258;259;260;261;262;364;1528;1529;1759;1760;1761;1762;2792;2793;2794;2795;2796;2797;2798;2839;2840;2841;2842;2843;2844;2845;3025;3026;3027;3201;3207;3208;3209;3210;3211;3212;3213;3927;4119;4120;4121;4122;4123;4124;4125;4239;5909;5910;6600;6601	330;331;332;333;334;335;336;337;338;339;505;1985;1986;1987;2272;2273;2274;2275;2276;2277;2278;2279;2280;2281;2282;2283;2284;2285;2286;2287;2288;2289;2290;3590;3591;3592;3593;3594;3595;3596;3597;3598;3599;3600;3601;3602;3603;3604;3605;3606;3607;3608;3609;3610;3660;3661;3662;3663;3664;3665;3666;3667;3668;3669;3670;3671;3672;3673;3674;3675;3676;3677;3678;3883;3884;3885;3886;3887;4097;4103;4104;4105;…	330;505;1985;2280;3609;3678;3886;4097;4113;5095;5339;5490;7784;8706	97;98;99;101;102;118;393;394	73;164;257;299;300;330;363;388
tr|Q5TEE2|Q5TEE2_HUMAN;sp|Q13547|HDAC1_HUMAN;sp|Q92769|HDAC2_HUMAN;tr|E5RFI6|E5RFI6_HUMAN;tr|E5RJ04|E5RJ04_HUMAN;tr|E5RGV4|E5RGV4_HUMAN;tr|E5RHE7|E5RHE7_HUMAN;tr|E5RH52|E5RH52_HUMAN;tr|E5RG37|E5RG37_HUMAN;tr|E5RFP9|E5RFP9_HUMAN;tr|H3BM24|H3BM24_HUMAN	tr|Q5TEE2|Q5TEE2_HUMAN;sp|Q13547|HDAC1_HUMAN;sp|Q92769|HDAC2_HUMAN	3;3;2;1;1;1;1;1;1;1;1	3;3;2;1;1;1;1;1;1;1;1	3;3;2;1;1;1;1;1;1;1;1	tr|Q5TEE2|Q5TEE2_HUMAN Histone deacetylase 1 (Fragment) OS=Homo sapiens OX=9606 GN=HDAC1 PE=1 SV=1;sp|Q13547|HDAC1_HUMAN Histone deacetylase 1 OS=Homo sapiens OX=9606 GN=HDAC1 PE=1 SV=1;sp|Q92769|HDAC2_HUMAN Histone deacetylase 2 OS=Homo sapiens OX=9606 GN	11	3	3	3	15.6	15.6	15.6	24.544	211	211;482;488;60;65;71;86;100;103;109;161	0	18.402	40190000	4				486	2541;3342;3426	True;True;True	2682;3521;3607	4907;4908;6528;6657	6356;6357;8621;8771	6356;8621;8771	395	84
tr|A0A087WWN2|A0A087WWN2_HUMAN;sp|Q13619|CUL4A_HUMAN	tr|A0A087WWN2|A0A087WWN2_HUMAN;sp|Q13619|CUL4A_HUMAN	1;1	1;1	1;1	tr|A0A087WWN2|A0A087WWN2_HUMAN Cullin-4A OS=Homo sapiens OX=9606 GN=CUL4A PE=1 SV=1;sp|Q13619|CUL4A_HUMAN Cullin-4A OS=Homo sapiens OX=9606 GN=CUL4A PE=1 SV=3	2	1	1	1	5.2	5.2	5.2	19.746	174	174;759	0.0093897	6.0023	0	1				487	327	TRUE	341	606	840	840
tr|K4DI93|K4DI93_HUMAN;sp|Q13620|CUL4B_HUMAN	tr|K4DI93|K4DI93_HUMAN;sp|Q13620|CUL4B_HUMAN	1;1	1;1	1;1	tr|K4DI93|K4DI93_HUMAN Cullin 4B, isoform CRA_e OS=Homo sapiens OX=9606 GN=CUL4B PE=1 SV=1;sp|Q13620|CUL4B_HUMAN Cullin-4B OS=Homo sapiens OX=9606 GN=CUL4B PE=1 SV=4	2	1	1	1	1	1	1	102.75	900	900;913	0.0078989	6.0224	6265400	1				488	626	TRUE	661	1127	1462	1462
tr|A0A1W2PPX5|A0A1W2PPX5_HUMAN;tr|A0A1W2PPU6|A0A1W2PPU6_HUMAN;tr|A0A1W2PQR6|A0A1W2PQR6_HUMAN;tr|A0A1W2PQB7|A0A1W2PQB7_HUMAN;tr|A0A1W2PS43|A0A1W2PS43_HUMAN;sp|Q14108|SCRB2_HUMAN;tr|A0A1W2PRS1|A0A1W2PRS1_HUMAN;tr|D6RDG0|D6RDG0_HUMAN;tr|A0A1W2PS70|A0A1W2PS70_HUMAN;tr|A0A1W2PNX7|A0A1W2PNX7_HUMAN;tr|A0A1W2PSE4|A0A1W2PSE4_HUMAN;tr|A0A1W2PQL5|A0A1W2PQL5_HUMAN;tr|A0A1W2PRF6|A0A1W2PRF6_HUMAN	tr|A0A1W2PPX5|A0A1W2PPX5_HUMAN;tr|A0A1W2PPU6|A0A1W2PPU6_HUMAN;tr|A0A1W2PQR6|A0A1W2PQR6_HUMAN;tr|A0A1W2PQB7|A0A1W2PQB7_HUMAN;tr|A0A1W2PS43|A0A1W2PS43_HUMAN;sp|Q14108|SCRB2_HUMAN;tr|A0A1W2PRS1|A0A1W2PRS1_HUMAN;tr|D6RDG0|D6RDG0_HUMAN;tr|A0A1W2PS70|A0A1W2PS70_HUMAN;tr|A0A1W2PNX7|A0A1W2PNX7_HUMAN;tr|A0A1W2PSE4|A0A1W2PSE4_HUMAN	3;3;3;3;3;3;3;2;2;2;2;1;1	3;3;3;3;3;3;3;2;2;2;2;1;1	3;3;3;3;3;3;3;2;2;2;2;1;1	tr|A0A1W2PPX5|A0A1W2PPX5_HUMAN Lysosome membrane protein 2 OS=Homo sapiens OX=9606 GN=SCARB2 PE=1 SV=1;tr|A0A1W2PPU6|A0A1W2PPU6_HUMAN Lysosome membrane protein 2 OS=Homo sapiens OX=9606 GN=SCARB2 PE=1 SV=1;tr|A0A1W2PQR6|A0A1W2PQR6_HUMAN Lysosome membrane p	13	3	3	3	6.9	6.9	6.9	49.204	432	432;438;449;470;475;478;519;106;141;145;206;174;320	0	20.038	70006000	3				489	301;1615;3031	True;True;True	313;1693;3196	553;3028;5968	754;3888;7861	754;3888;7861
tr|B7Z7P0|B7Z7P0_HUMAN;sp|Q14139|UBE4A_HUMAN	tr|B7Z7P0|B7Z7P0_HUMAN;sp|Q14139|UBE4A_HUMAN	1;1	1;1	1;1	tr|B7Z7P0|B7Z7P0_HUMAN cDNA FLJ51394, highly similar to Ubiquitin conjugation factor E4 A OS=Homo sapiens OX=9606 GN=UBE4A PE=1 SV=1;sp|Q14139|UBE4A_HUMAN Ubiquitin conjugation factor E4 A OS=Homo sapiens OX=9606 GN=UBE4A PE=1 SV=2	2	1	1	1	2.6	2.6	2.6	62.002	538	538;1066	0	7.1741	5049100	1				490	366	TRUE	381	663	907	907
sp|Q14152|EIF3A_HUMAN	sp|Q14152|EIF3A_HUMAN	9	9	9	sp|Q14152|EIF3A_HUMAN Eukaryotic translation initiation factor 3 subunit A OS=Homo sapiens OX=9606 GN=EIF3A PE=1 SV=1	1	9	9	9	7.3	7.3	7.3	166.57	1382	1382	0	59.84	181090000	11				491	162;211;1430;1483;1699;1835;1980;2160;2851	True;True;True;True;True;True;True;True;True	168;221;1496;1550;1777;1919;1920;2068;2270;3005	307;391;2667;2777;3200;3454;3455;3778;4105;4106;5573	426;535;3442;3575;4096;4475;4476;4924;5315;5316;7243	426;535;3442;3575;4096;4475;4924;5316;7243	396;397	315;344
sp|Q14166|TTL12_HUMAN	sp|Q14166|TTL12_HUMAN	4	4	4	sp|Q14166|TTL12_HUMAN Tubulin--tyrosine ligase-like protein 12 OS=Homo sapiens OX=9606 GN=TTLL12 PE=1 SV=2	1	4	4	4	7.6	7.6	7.6	74.403	644	644	0	32.036	105830000	3				492	92;397;448;952	True;True;True;True	95;414;467;1006	149;714;780;1754	186;968;1036;2267	186;968;1036;2267
tr|Q6AWB1|Q6AWB1_HUMAN;tr|E7EX90|E7EX90_HUMAN;sp|Q14203|DCTN1_HUMAN	tr|Q6AWB1|Q6AWB1_HUMAN;tr|E7EX90|E7EX90_HUMAN;sp|Q14203|DCTN1_HUMAN	5;5;5	5;5;5	5;5;5	tr|Q6AWB1|Q6AWB1_HUMAN Dynactin subunit 1 OS=Homo sapiens OX=9606 GN=DCTN1 PE=1 SV=1;tr|E7EX90|E7EX90_HUMAN Dynactin subunit 1 OS=Homo sapiens OX=9606 GN=DCTN1 PE=1 SV=1;sp|Q14203|DCTN1_HUMAN Dynactin subunit 1 OS=Homo sapiens OX=9606 GN=DCTN1 PE=1 SV=3	3	5	5	5	5.8	5.8	5.8	98.517	890	890;1256;1278	0	36.039	59493000	6				493	456;765;1189;2072;2338	True;True;True;True;True	475;808;1249;2169;2170;2464	789;1395;2210;3920;3921;4506	1045;1839;2832;5088;5089;5827	1045;1839;2832;5088;5827	398	228
sp|Q14204|DYHC1_HUMAN;tr|A0A2R8YFZ7|A0A2R8YFZ7_HUMAN;tr|A0A2R8Y706|A0A2R8Y706_HUMAN;tr|A0A2R8Y5T0|A0A2R8Y5T0_HUMAN;tr|A0A2R8Y6H2|A0A2R8Y6H2_HUMAN;tr|A0A2R8Y542|A0A2R8Y542_HUMAN;tr|A0A2R8YGC7|A0A2R8YGC7_HUMAN;tr|H0YJ21|H0YJ21_HUMAN;tr|A0A2R8Y6I5|A0A2R8Y6I5_HUMAN	sp|Q14204|DYHC1_HUMAN	47;15;14;10;9;7;3;2;1	47;15;14;10;9;7;3;2;1	47;15;14;10;9;7;3;2;1	sp|Q14204|DYHC1_HUMAN Cytoplasmic dynein 1 heavy chain 1 OS=Homo sapiens OX=9606 GN=DYNC1H1 PE=1 SV=5	9	47	47	47	11.1	11.1	11.1	532.4	4646	4646;1686;1942;1476;1400;1076;421;309;355	0	313.51	1751800000	50				494	84;167;267;449;570;591;667;677;701;842;865;879;1094;1147;1215;1216;1233;1415;1491;1619;1627;1737;1778;1829;1939;2010;2038;2223;2421;2433;2572;2602;2610;2623;2711;2779;2884;2898;3012;3021;3110;3167;3181;3225;3287;3316;3416	True;True;True;True;True;True;True;True;True;True;True;True;True;True;True;True;True;True;True;True;True;True;True;True;True;True;True;True;True;True;True;True;True;True;True;True;True;True;True;True;True;True;True;True;True;True;True	87;173;278;468;602;624;704;715;740;741;891;915;929;1149;1205;1276;1277;1294;1481;1558;1697;1705;1819;1861;1913;2026;2099;2128;2343;2553;2565;2713;2745;2755;2769;2861;2931;3040;3055;3177;3186;3278;3337;3351;3395;3465;3494;3597	133;134;314;503;781;1018;1055;1188;1200;1268;1269;1543;1575;1595;1596;2056;2135;2260;2261;2288;2643;2789;3035;3036;3047;3266;3348;3434;3618;3833;3871;4262;4672;4689;5024;5074;5085;5086;5104;5305;5434;5667;5668;5691;5941;5957;6079;6180;6203;6280;6413;6461;6643	164;165;434;694;1037;1325;1368;1531;1543;1646;1647;2004;2041;2061;2062;2662;2753;2897;2898;2931;3401;3587;3897;3898;3910;4189;4319;4432;4686;4998;5039;5521;6064;6083;6521;6588;6600;6601;6619;6892;7048;7396;7397;7424;7833;7850;7990;8129;8157;8272;8449;8505;8756	164;434;694;1037;1325;1368;1531;1543;1647;2004;2041;2061;2662;2753;2897;2898;2931;3401;3587;3897;3910;4189;4319;4432;4686;4998;5039;5521;6064;6083;6521;6588;6600;6619;6892;7048;7397;7424;7833;7850;7990;8129;8157;8272;8449;8505;8756	399;400;401;402;403;404;405;406	65;1346;1457;1507;1685;2342;3113;3310
tr|J3QLD9|J3QLD9_HUMAN;sp|Q14254|FLOT2_HUMAN;tr|E7EMK3|E7EMK3_HUMAN;tr|K7EKW9|K7EKW9_HUMAN	tr|J3QLD9|J3QLD9_HUMAN;sp|Q14254|FLOT2_HUMAN;tr|E7EMK3|E7EMK3_HUMAN;tr|K7EKW9|K7EKW9_HUMAN	4;4;4;2	4;4;4;2	4;4;4;2	tr|J3QLD9|J3QLD9_HUMAN Flotillin-2 OS=Homo sapiens OX=9606 GN=FLOT2 PE=1 SV=1;sp|Q14254|FLOT2_HUMAN Flotillin-2 OS=Homo sapiens OX=9606 GN=FLOT2 PE=1 SV=2;tr|E7EMK3|E7EMK3_HUMAN Flotillin-2 OS=Homo sapiens OX=9606 GN=FLOT2 PE=1 SV=1;tr|K7EKW9|K7EKW9_HUMAN	4	4	4	4	10	10	10	47.142	428	428;428;483;249	0	31.647	38882000	4				495	834;1509;2239;3014	True;True;True;True	881;1578;2361;3179	1511;2820;4302;5944	1966;3635;5568;7836	1966;3635;5568;7836
tr|A0A3B3IUA7|A0A3B3IUA7_HUMAN;sp|Q14258|TRI25_HUMAN	tr|A0A3B3IUA7|A0A3B3IUA7_HUMAN;sp|Q14258|TRI25_HUMAN	2;2	2;2	2;2	tr|A0A3B3IUA7|A0A3B3IUA7_HUMAN E3 ubiquitin/ISG15 ligase TRIM25 OS=Homo sapiens OX=9606 GN=TRIM25 PE=1 SV=1;sp|Q14258|TRI25_HUMAN E3 ubiquitin/ISG15 ligase TRIM25 OS=Homo sapiens OX=9606 GN=TRIM25 PE=1 SV=2	2	2	2	2	5	5	5	51.073	456	456;630	0	12.86	23557000	3				496	179;1634	True;True	186;1712	336;337;3056	461;462;3919	461;3919
sp|Q14563|SEM3A_HUMAN	sp|Q14563|SEM3A_HUMAN	2	2	2	sp|Q14563|SEM3A_HUMAN Semaphorin-3A OS=Homo sapiens OX=9606 GN=SEMA3A PE=1 SV=1	1	2	2	2	2.6	2.6	2.6	88.888	771	771	0	12.985	48329000	4				497	777;3059	True;True	821;3226	1421;1422;1423;6010	1871;1872;1873;7910	1873;7910
sp|Q14566|MCM6_HUMAN	sp|Q14566|MCM6_HUMAN	10	10	10	sp|Q14566|MCM6_HUMAN DNA replication licensing factor MCM6 OS=Homo sapiens OX=9606 GN=MCM6 PE=1 SV=1	1	10	10	10	12.9	12.9	12.9	92.888	821	821	0	59.533	191710000	9				498	66;761;808;1025;1348;1507;2561;2915;3208;3294	True;True;True;True;True;True;True;True;True;True	69;804;854;1080;1413;1576;2702;3074;3378;3472	112;1383;1474;1893;2532;2816;4978;5727;6260;6421	142;1818;1927;2454;3253;3631;6451;7462;8247;8457	142;1818;1927;2454;3253;3631;6451;7462;8247;8457
sp|Q14697|GANAB_HUMAN;tr|F5H6X6|F5H6X6_HUMAN;tr|E9PKU7|E9PKU7_HUMAN;tr|E9PNH1|E9PNH1_HUMAN	sp|Q14697|GANAB_HUMAN;tr|F5H6X6|F5H6X6_HUMAN;tr|E9PKU7|E9PKU7_HUMAN	20;17;16;4	20;17;16;4	20;17;16;4	sp|Q14697|GANAB_HUMAN Neutral alpha-glucosidase AB OS=Homo sapiens OX=9606 GN=GANAB PE=1 SV=3;tr|F5H6X6|F5H6X6_HUMAN Neutral alpha-glucosidase AB OS=Homo sapiens OX=9606 GN=GANAB PE=1 SV=1;tr|E9PKU7|E9PKU7_HUMAN Neutral alpha-glucosidase AB OS=Homo sapiens	4	20	20	20	26	26	26	106.87	944	944;847;852;119	0	161.09	941160000	33				499	120;181;389;403;491;568;686;1128;1299;1625;1953;1985;2064;2187;2250;2542;2571;3140;3228;3408	True;True;True;True;True;True;True;True;True;True;True;True;True;True;True;True;True;True;True;True	124;188;405;406;420;517;600;724;1183;1361;1703;2040;2073;2159;2304;2372;2683;2712;3308;3398;3589	231;232;233;340;697;698;720;721;861;862;863;1013;1246;2101;2102;2422;3045;3649;3650;3651;3652;3653;3784;3903;4196;4320;4321;4909;5023;6128;6283;6284;6628;6629	301;302;303;465;944;945;974;975;1132;1133;1134;1319;1624;2710;2711;3120;3908;4722;4723;4724;4725;4726;4930;5071;5446;5587;5588;6358;6359;6520;8062;8275;8276;8736;8737	302;465;944;974;1133;1319;1624;2710;3120;3908;4725;4930;5071;5446;5588;6358;6520;8062;8275;8736	407;408;409;410	142;338;339;581
sp|Q14764|MVP_HUMAN;tr|H3BQK6|H3BQK6_HUMAN;tr|H3BRL2|H3BRL2_HUMAN;tr|H3BUK7|H3BUK7_HUMAN;tr|H3BNF6|H3BNF6_HUMAN;tr|H3BP76|H3BP76_HUMAN;tr|I3L155|I3L155_HUMAN	sp|Q14764|MVP_HUMAN	28;8;7;5;5;4;1	28;8;7;5;5;4;1	28;8;7;5;5;4;1	sp|Q14764|MVP_HUMAN Major vault protein OS=Homo sapiens OX=9606 GN=MVP PE=1 SV=4	7	28	28	28	36.1	36.1	36.1	99.326	893	893;220;148;107;144;94;61	0	202.24	2738000000	38				500	180;189;231;238;243;244;364;439;447;744;752;757;1014;1159;1166;1354;1468;1589;1684;1760;1865;2089;2295;2352;2584;2748;3131;3177	True;True;True;True;True;True;True;True;True;True;True;True;True;True;True;True;True;True;True;True;True;True;True;True;True;True;True;True	187;196;242;249;254;255;379;457;465;466;786;794;795;800;1069;1217;1218;1225;1419;1535;1665;1762;1843;1951;2190;2420;2479;2480;2727;2899;3299;3347	338;339;356;431;441;446;447;448;661;769;778;779;1364;1373;1374;1379;1879;1880;2151;2152;2153;2154;2163;2540;2541;2759;2760;2984;3174;3305;3493;3954;4386;4525;4526;5047;5391;6118;6197	463;464;497;588;598;604;605;606;904;905;1024;1034;1035;1798;1808;1809;1814;2437;2438;2439;2769;2770;2771;2772;2781;2782;3261;3262;3556;3557;3839;4068;4246;4520;5126;5655;5851;5852;6555;7003;8051;8147	463;497;588;598;605;606;905;1024;1035;1798;1809;1814;2439;2770;2781;3262;3557;3839;4068;4246;4520;5126;5655;5851;6555;7003;8051;8147	411;412;413;414;415;416	48;50;617;714;798;817
sp|Q14766|LTBP1_HUMAN;tr|E7EV71|E7EV71_HUMAN;tr|C9JD84|C9JD84_HUMAN;tr|H7C2H7|H7C2H7_HUMAN;tr|C9JDW2|C9JDW2_HUMAN;tr|H7C4L5|H7C4L5_HUMAN;tr|H7C0I7|H7C0I7_HUMAN	sp|Q14766|LTBP1_HUMAN;tr|E7EV71|E7EV71_HUMAN;tr|C9JD84|C9JD84_HUMAN	16;13;11;3;2;2;2	16;13;11;3;2;2;2	16;13;11;3;2;2;2	sp|Q14766|LTBP1_HUMAN Latent-transforming growth factor beta-binding protein 1 OS=Homo sapiens OX=9606 GN=LTBP1 PE=1 SV=4;tr|E7EV71|E7EV71_HUMAN Latent-transforming growth factor beta-binding protein 1 OS=Homo sapiens OX=9606 GN=LTBP1 PE=1 SV=2;tr|C9JD84|C	7	16	16	16	11.9	11.9	11.9	186.79	1721	1721;1353;1340;101;219;220;270	0	114.31	620260000	16				501	169;272;358;623;663;719;1377;2028;2323;2552;2650;2893;2905;2906;3112;3263	True;True;True;True;True;True;True;True;True;True;True;True;True;True;True;True	175;283;373;658;700;760;1442;2117;2449;2693;2798;3049;3062;3063;3280;3440	316;511;652;1123;1183;1301;2583;3856;3857;4464;4958;5171;5679;5680;5702;5703;6083;6379	436;703;894;1458;1526;1689;3320;5024;5025;5763;6424;6716;7408;7409;7435;7436;7994;8410	436;703;894;1458;1526;1689;3320;5024;5763;6424;6716;7408;7435;7436;7994;8410
sp|Q14974|IMB1_HUMAN;tr|J3KTM9|J3KTM9_HUMAN;tr|J3QR48|J3QR48_HUMAN;tr|J3QKQ5|J3QKQ5_HUMAN	sp|Q14974|IMB1_HUMAN;tr|J3KTM9|J3KTM9_HUMAN	13;8;4;2	13;8;4;2	13;8;4;2	sp|Q14974|IMB1_HUMAN Importin subunit beta-1 OS=Homo sapiens OX=9606 GN=KPNB1 PE=1 SV=2;tr|J3KTM9|J3KTM9_HUMAN Importin subunit beta-1 (Fragment) OS=Homo sapiens OX=9606 GN=KPNB1 PE=1 SV=1	4	13	13	13	19.9	19.9	19.9	97.169	876	876;690;148;248	0	91.824	442520000	12				502	33;1007;1029;1663;1842;2653;2923;2949;2965;2966;3117;3196;3389	True;True;True;True;True;True;True;True;True;True;True;True;True	35;1062;1084;1741;1927;2801;3083;3111;3127;3128;3285;3366;3570	47;1868;1902;3126;3463;5177;5740;5779;5803;5804;6088;6247;6605	53;2426;2475;4012;4484;6722;7476;7520;7546;7547;7999;8231;8712	53;2426;2475;4012;4484;6722;7476;7520;7546;7547;7999;8231;8712	417;418;419;420;421	533;555;608;647;788
sp|Q14997|PSME4_HUMAN	sp|Q14997|PSME4_HUMAN	1	1	1	sp|Q14997|PSME4_HUMAN Proteasome activator complex subunit 4 OS=Homo sapiens OX=9606 GN=PSME4 PE=1 SV=2	1	1	1	1	0.5	0.5	0.5	211.33	1843	1843	0.0093023	5.9659	11950000	1				503	1965	TRUE	2052	3749	4894	4894
sp|Q15008|PSMD6_HUMAN;tr|C9J7B7|C9J7B7_HUMAN;tr|H7C531|H7C531_HUMAN	sp|Q15008|PSMD6_HUMAN	5;2;1	5;2;1	5;2;1	sp|Q15008|PSMD6_HUMAN 26S proteasome non-ATPase regulatory subunit 6 OS=Homo sapiens OX=9606 GN=PSMD6 PE=1 SV=1	3	5	5	5	14.7	14.7	14.7	45.531	389	389;144;138	0	44.471	150240000	5				504	388;945;998;1428;3164	True;True;True;True;True	404;999;1053;1494;3333	696;1746;1847;2661;6175	943;2259;2400;3436;8119	943;2259;2400;3436;8119	422	42
tr|E5RFT1|E5RFT1_HUMAN;sp|Q15043|S39AE_HUMAN	tr|E5RFT1|E5RFT1_HUMAN;sp|Q15043|S39AE_HUMAN	1;1	1;1	1;1	tr|E5RFT1|E5RFT1_HUMAN Zinc transporter ZIP14 (Fragment) OS=Homo sapiens OX=9606 GN=SLC39A14 PE=1 SV=8;sp|Q15043|S39AE_HUMAN Zinc transporter ZIP14 OS=Homo sapiens OX=9606 GN=SLC39A14 PE=1 SV=3	2	1	1	1	4.5	4.5	4.5	22.517	201	201;492	0.0066556	6.301	3514900	1				505	506	TRUE	532	883	1156	1156	423	97
sp|Q15046|SYK_HUMAN;tr|J3KRL2|J3KRL2_HUMAN;tr|H3BPV7|H3BPV7_HUMAN	sp|Q15046|SYK_HUMAN	17;4;3	17;4;3	12;1;1	sp|Q15046|SYK_HUMAN Lysine--tRNA ligase OS=Homo sapiens OX=9606 GN=KARS PE=1 SV=3	3	17	17	12	28.3	28.3	20.8	68.047	597	597;102;104	0	133.74	500540000	21				506	784;851;930;1024;1364;1497;1588;1906;1907;2063;2088;2394;2466;2628;2979;3249;3369	True;True;True;True;True;True;True;True;True;True;True;True;True;True;True;True;True	828;901;983;1079;1429;1565;1566;1664;1993;1994;2158;2189;2526;2602;2775;3141;3421;3549	1434;1557;1692;1892;2557;2558;2801;2802;2803;2983;3560;3561;3902;3953;4625;4626;4755;4756;5110;5818;6342;6575	1887;2018;2178;2453;3282;3283;3613;3614;3615;3838;4617;4618;5070;5125;5998;5999;6164;6165;6625;7561;8366;8678	1887;2018;2178;2453;3282;3615;3838;4617;4618;5070;5125;5998;6165;6625;7561;8366;8678	424;425;426;427;428	357;361;396;556;573
sp|Q15149|PLEC_HUMAN;tr|H0YDN1|H0YDN1_HUMAN;tr|E9PMV1|E9PMV1_HUMAN	sp|Q15149|PLEC_HUMAN;tr|H0YDN1|H0YDN1_HUMAN	8;5;1	8;5;1	8;5;1	sp|Q15149|PLEC_HUMAN Plectin OS=Homo sapiens OX=9606 GN=PLEC PE=1 SV=3;tr|H0YDN1|H0YDN1_HUMAN Plectin OS=Homo sapiens OX=9606 GN=PLEC PE=1 SV=9	3	8	8	8	1.8	1.8	1.8	531.78	4684	4684;3447;703	0	47.159	46073000	7				507	9;230;542;1068;1259;1918;1927;2446	True;True;True;True;True;True;True;True	9;241;569;1123;1320;2005;2014;2579	12;430;938;1990;2324;3585;3599;4718	14;587;1229;2581;2976;4646;4660;6122	14;587;1229;2581;2976;4646;4660;6122	429	3635
tr|C9J4X2|C9J4X2_HUMAN;tr|C9IZL7|C9IZL7_HUMAN;tr|C9JYS8|C9JYS8_HUMAN;sp|Q15233|NONO_HUMAN	tr|C9J4X2|C9J4X2_HUMAN;tr|C9IZL7|C9IZL7_HUMAN;tr|C9JYS8|C9JYS8_HUMAN;sp|Q15233|NONO_HUMAN	1;1;1;1	1;1;1;1	1;1;1;1	tr|C9J4X2|C9J4X2_HUMAN Non-POU domain-containing octamer-binding protein (Fragment) OS=Homo sapiens OX=9606 GN=NONO PE=1 SV=1;tr|C9IZL7|C9IZL7_HUMAN Non-POU domain-containing octamer-binding protein (Fragment) OS=Homo sapiens OX=9606 GN=NONO PE=1 SV=1;tr|C	4	1	1	1	7.3	7.3	7.3	14.528	124	124;207;247;471	0.0081169	6.1776	30723000	2				508	3039	TRUE	3204;3205	5979;5980	7875;7876	7876	430	115
tr|F5H157|F5H157_HUMAN;sp|Q15286|RAB35_HUMAN	tr|F5H157|F5H157_HUMAN;sp|Q15286|RAB35_HUMAN	1;1	1;1	1;1	tr|F5H157|F5H157_HUMAN Ras-related protein Rab-35 (Fragment) OS=Homo sapiens OX=9606 GN=RAB35 PE=1 SV=1;sp|Q15286|RAB35_HUMAN Ras-related protein Rab-35 OS=Homo sapiens OX=9606 GN=RAB35 PE=1 SV=1	2	1	1	1	8.1	8.1	8.1	21.214	185	185;201	0	6.9565	23527000	1				509	885	TRUE	935	1616	2093	2093	431	126
tr|F8W0G4|F8W0G4_HUMAN;tr|F8VXH9|F8VXH9_HUMAN;tr|F8W1G6|F8W1G6_HUMAN;tr|H3BRU6|H3BRU6_HUMAN;tr|F8VZX2|F8VZX2_HUMAN;sp|Q15366|PCBP2_HUMAN	tr|F8W0G4|F8W0G4_HUMAN;tr|F8VXH9|F8VXH9_HUMAN;tr|F8W1G6|F8W1G6_HUMAN;tr|H3BRU6|H3BRU6_HUMAN;tr|F8VZX2|F8VZX2_HUMAN;sp|Q15366|PCBP2_HUMAN	1;1;1;1;1;1	1;1;1;1;1;1	1;1;1;1;1;1	tr|F8W0G4|F8W0G4_HUMAN Poly(rC)-binding protein 2 (Fragment) OS=Homo sapiens OX=9606 GN=PCBP2 PE=1 SV=1;tr|F8VXH9|F8VXH9_HUMAN Poly(rC)-binding protein 2 (Fragment) OS=Homo sapiens OX=9606 GN=PCBP2 PE=1 SV=1;tr|F8W1G6|F8W1G6_HUMAN Poly(rC)-binding protein	6	1	1	1	8.2	8.2	8.2	16.637	158	158;160;202;301;321;365	0.0068376	6.4234	33920000	1				510	1459	TRUE	1525	2724	3511	3511
sp|Q15386|UBE3C_HUMAN	sp|Q15386|UBE3C_HUMAN	1	1	1	sp|Q15386|UBE3C_HUMAN Ubiquitin-protein ligase E3C OS=Homo sapiens OX=9606 GN=UBE3C PE=1 SV=3	1	1	1	1	1	1	1	123.92	1083	1083	0.0079491	6.0493	9334200	1				511	1706	TRUE	1786	3218	4124	4124
sp|Q15393|SF3B3_HUMAN;tr|J3QRB2|J3QRB2_HUMAN;tr|J3QL37|J3QL37_HUMAN	sp|Q15393|SF3B3_HUMAN	4;1;1	4;1;1	4;1;1	sp|Q15393|SF3B3_HUMAN Splicing factor 3B subunit 3 OS=Homo sapiens OX=9606 GN=SF3B3 PE=1 SV=4	3	4	4	4	4	4	4	135.58	1217	1217;31;57	0	24.897	70256000	3				512	321;592;1301;2939	True;True;True;True	334;625;1363;3100	597;1056;2424;5761	831;1369;3122;7497	831;1369;3122;7497	432	131
sp|Q15582|BGH3_HUMAN;tr|H0Y8L3|H0Y8L3_HUMAN;tr|S4R3C6|S4R3C6_HUMAN;tr|H0Y9D7|H0Y9D7_HUMAN;tr|H0YAB8|H0YAB8_HUMAN;tr|H0YAH8|H0YAH8_HUMAN;tr|D6RBX4|D6RBX4_HUMAN	sp|Q15582|BGH3_HUMAN;tr|H0Y8L3|H0Y8L3_HUMAN;tr|S4R3C6|S4R3C6_HUMAN	12;10;6;4;2;2;1	12;10;6;4;2;2;1	12;10;6;4;2;2;1	sp|Q15582|BGH3_HUMAN Transforming growth factor-beta-induced protein ig-h3 OS=Homo sapiens OX=9606 GN=TGFBI PE=1 SV=1;tr|H0Y8L3|H0Y8L3_HUMAN Transforming growth factor-beta-induced protein ig-h3 (Fragment) OS=Homo sapiens OX=9606 GN=TGFBI PE=1 SV=1;tr|S4R3	7	12	12	12	21.7	21.7	21.7	74.68	683	683;366;219;194;59;78;65	0	88.954	652170000	15				513	418;464;694;970;1023;1471;1975;2184;2292;2627;3152;3387	True;True;True;True;True;True;True;True;True;True;True;True	436;483;732;1024;1078;1538;2063;2301;2417;2774;3320;3568	739;740;800;801;1255;1786;1891;2763;3773;4193;4383;5109;6142;6603	993;994;1056;1057;1633;2315;2451;2452;3560;4919;5443;5652;6624;8077;8710	993;1057;1633;2315;2451;3560;4919;5443;5652;6624;8077;8710	433;434;435	502;506;517
sp|Q15758|AAAT_HUMAN;tr|M0QXM4|M0QXM4_HUMAN;tr|M0QX44|M0QX44_HUMAN;tr|M0R144|M0R144_HUMAN	sp|Q15758|AAAT_HUMAN;tr|M0QXM4|M0QXM4_HUMAN	9;7;4;2	9;7;4;2	9;7;4;2	sp|Q15758|AAAT_HUMAN Neutral amino acid transporter B(0) OS=Homo sapiens OX=9606 GN=SLC1A5 PE=1 SV=2;tr|M0QXM4|M0QXM4_HUMAN Amino acid transporter OS=Homo sapiens OX=9606 GN=SLC1A5 PE=1 SV=1	4	9	9	9	17.2	17.2	17.2	56.598	541	541;365;258;29	0	72.275	931700000	17				514	849;1155;1620;1788;2081;2131;2481;2675;2723	True;True;True;True;True;True;True;True;True	899;1213;1698;1871;2181;2241;2618;2824;2873	1555;2144;2145;2146;3037;3365;3366;3944;3945;4036;4790;4791;4792;4793;5224;5225;5329;5330	2016;2762;2763;2764;3899;4336;4337;5116;5117;5227;6204;6205;6206;6207;6792;6793;6794;6929;6930	2016;2762;3899;4337;5116;5227;6205;6793;6930	436	1
tr|G3V1Q4|G3V1Q4_HUMAN;tr|E7ES33|E7ES33_HUMAN;tr|E7EPK1|E7EPK1_HUMAN;sp|Q16181|SEPT7_HUMAN;tr|Q5JXL7|Q5JXL7_HUMAN;tr|A0A0U1RRH9|A0A0U1RRH9_HUMAN;tr|A0A0U1RRE1|A0A0U1RRE1_HUMAN;tr|A0A0U1RRM2|A0A0U1RRM2_HUMAN	tr|G3V1Q4|G3V1Q4_HUMAN;tr|E7ES33|E7ES33_HUMAN;tr|E7EPK1|E7EPK1_HUMAN;sp|Q16181|SEPT7_HUMAN;tr|Q5JXL7|Q5JXL7_HUMAN;tr|A0A0U1RRH9|A0A0U1RRH9_HUMAN;tr|A0A0U1RRE1|A0A0U1RRE1_HUMAN	4;4;4;4;2;2;2;1	4;4;4;4;2;2;2;1	4;4;4;4;2;2;2;1	tr|G3V1Q4|G3V1Q4_HUMAN Septin-7 OS=Homo sapiens OX=9606 GN=SEPT7 PE=1 SV=2;tr|E7ES33|E7ES33_HUMAN Septin-7 OS=Homo sapiens OX=9606 GN=SEPT7 PE=1 SV=3;tr|E7EPK1|E7EPK1_HUMAN Septin-7 OS=Homo sapiens OX=9606 GN=SEPT7 PE=1 SV=2;sp|Q16181|SEPT7_HUMAN Septin-7	8	4	4	4	8.7	8.7	8.7	46.566	401	401;417;437;437;88;147;157;111	0	23.916	74168000	4				515	522;907;1469;2947	True;True;True;True	549;958;1536;3109	908;1651;2761;5777	1189;2132;3558;7518	1189;2132;3558;7518
tr|A0A087WX59|A0A087WX59_HUMAN;sp|Q16186|ADRM1_HUMAN;tr|A0A087WUX6|A0A087WUX6_HUMAN	tr|A0A087WX59|A0A087WX59_HUMAN;sp|Q16186|ADRM1_HUMAN;tr|A0A087WUX6|A0A087WUX6_HUMAN	2;2;1	2;2;1	2;2;1	tr|A0A087WX59|A0A087WX59_HUMAN Proteasomal ubiquitin receptor ADRM1 OS=Homo sapiens OX=9606 GN=ADRM1 PE=1 SV=1;sp|Q16186|ADRM1_HUMAN Proteasomal ubiquitin receptor ADRM1 OS=Homo sapiens OX=9606 GN=ADRM1 PE=1 SV=2;tr|A0A087WUX6|A0A087WUX6_HUMAN Proteasomal	3	2	2	2	6.8	6.8	6.8	37.504	368	368;407;141	0	15.687	39657000	2				516	1230;2644	True;True	1291;2792	2284;2285;5132	2927;2928;6655	2927;6655
tr|A0A0A0MTC7|A0A0A0MTC7_HUMAN;tr|A0A0A0MQS9|A0A0A0MQS9_HUMAN;sp|Q16363|LAMA4_HUMAN;tr|H0Y351|H0Y351_HUMAN;tr|H0YAQ5|H0YAQ5_HUMAN;tr|E5RFQ2|E5RFQ2_HUMAN;tr|H0YAP9|H0YAP9_HUMAN;tr|E5RK79|E5RK79_HUMAN;tr|E5RFD7|E5RFD7_HUMAN;tr|E5RHF3|E5RHF3_HUMAN;tr|Q6LET9|Q6LET9_HUMAN	tr|A0A0A0MTC7|A0A0A0MTC7_HUMAN;tr|A0A0A0MQS9|A0A0A0MQS9_HUMAN;sp|Q16363|LAMA4_HUMAN	15;15;15;3;3;3;2;1;1;1;1	15;15;15;3;3;3;2;1;1;1;1	15;15;15;3;3;3;2;1;1;1;1	tr|A0A0A0MTC7|A0A0A0MTC7_HUMAN Laminin subunit alpha-4 OS=Homo sapiens OX=9606 GN=LAMA4 PE=1 SV=1;tr|A0A0A0MQS9|A0A0A0MQS9_HUMAN Laminin subunit alpha-4 OS=Homo sapiens OX=9606 GN=LAMA4 PE=1 SV=1;sp|Q16363|LAMA4_HUMAN Laminin subunit alpha-4 OS=Homo sapien	11	15	15	15	9.9	9.9	9.9	201.82	1816	1816;1823;1823;178;187;331;188;81;87;106;129	0	104.98	249930000	17				517	85;124;391;443;565;790;1165;1282;1396;1658;2305;2380;2525;2574;3352	True;True;True;True;True;True;True;True;True;True;True;True;True;True;True	88;129;408;461;597;835;1224;1344;1461;1736;2430;2510;2664;2715;3531	135;240;700;773;774;1010;1447;2162;2376;2620;3121;4399;4601;4882;4883;5026;6541	166;310;947;1029;1030;1315;1900;2780;3069;3375;4007;5674;5973;6330;6331;6523;8634	166;310;947;1029;1315;1900;2780;3069;3375;4007;5674;5973;6330;6523;8634
sp|Q16555|DPYL2_HUMAN;tr|A0A1C7CYX9|A0A1C7CYX9_HUMAN;tr|E5RFU4|E5RFU4_HUMAN;tr|H0YBT4|H0YBT4_HUMAN;tr|E9PD68|E9PD68_HUMAN;sp|Q14195|DPYL3_HUMAN;sp|Q14194|DPYL1_HUMAN	sp|Q16555|DPYL2_HUMAN;tr|A0A1C7CYX9|A0A1C7CYX9_HUMAN	9;9;1;1;1;1;1	9;9;1;1;1;1;1	9;9;1;1;1;1;1	sp|Q16555|DPYL2_HUMAN Dihydropyrimidinase-related protein 2 OS=Homo sapiens OX=9606 GN=DPYSL2 PE=1 SV=1;tr|A0A1C7CYX9|A0A1C7CYX9_HUMAN Dihydropyrimidinase-related protein 2 OS=Homo sapiens OX=9606 GN=DPYSL2 PE=1 SV=1	7	9	9	9	19.8	19.8	19.8	62.293	572	572;677;170;209;570;570;572	0	59.123	185690000	10				518	143;482;1104;1553;1630;2037;2085;2651;3061	True;True;True;True;True;True;True;True;True	149;506;1159;1625;1708;2127;2186;2799;3228	267;846;2069;2909;3051;3870;3950;5172;5173;6012	344;1117;2676;3751;3914;5038;5122;6717;6718;7912	344;1117;2676;3751;3914;5038;5122;6717;7912	437	152
sp|Q16762|THTR_HUMAN	sp|Q16762|THTR_HUMAN	2	2	2	sp|Q16762|THTR_HUMAN Thiosulfate sulfurtransferase OS=Homo sapiens OX=9606 GN=TST PE=1 SV=4	1	2	2	2	8.4	8.4	8.4	33.429	297	297	0	17.928	32298000	2				519	1647;2958	True;True	1725;3120	3089;5792	3960;7535	3960;7535
sp|Q16822|PCKGM_HUMAN;tr|H0YML5|H0YML5_HUMAN;tr|H0YM31|H0YM31_HUMAN;tr|A0A0A0MS74|A0A0A0MS74_HUMAN;tr|H0YMA5|H0YMA5_HUMAN;tr|H0YNG4|H0YNG4_HUMAN;tr|H0YMU6|H0YMU6_HUMAN;sp|P35558|PCKGC_HUMAN	sp|Q16822|PCKGM_HUMAN;tr|H0YML5|H0YML5_HUMAN;tr|H0YM31|H0YM31_HUMAN	15;10;9;7;3;2;1;1	15;10;9;7;3;2;1;1	15;10;9;7;3;2;1;1	sp|Q16822|PCKGM_HUMAN Phosphoenolpyruvate carboxykinase [GTP], mitochondrial OS=Homo sapiens OX=9606 GN=PCK2 PE=1 SV=4;tr|H0YML5|H0YML5_HUMAN Phosphoenolpyruvate carboxykinase [GTP], mitochondrial OS=Homo sapiens OX=9606 GN=PCK2 PE=1 SV=1;tr|H0YM31|H0YM31_	8	15	15	15	25.5	25.5	25.5	70.698	640	640;474;509;441;122;113;107;622	0	108.49	650580000	22				520	131;400;554;674;715;848;1296;1732;1795;2408;2487;2719;2838;3148;3419	True;True;True;True;True;True;True;True;True;True;True;True;True;True;True	136;417;583;712;756;898;1358;1814;1878;2540;2624;2869;2992;3316;3600	248;717;956;957;1197;1296;1297;1553;1554;2408;3261;3373;4650;4799;4800;4801;4802;5325;5539;6138;6646	320;971;1247;1248;1249;1540;1684;1685;2014;2015;3104;4184;4344;6035;6214;6215;6216;6217;6924;7172;8072;8759	320;971;1247;1540;1685;2014;3104;4184;4344;6035;6214;6924;7172;8072;8759	438	478
tr|A0A1W2PQC2|A0A1W2PQC2_HUMAN;tr|A0A1W2PQ78|A0A1W2PQ78_HUMAN;tr|A0A1W2PRT2|A0A1W2PRT2_HUMAN;tr|A0A1W2PQV5|A0A1W2PQV5_HUMAN;tr|A0A1W2PNM1|A0A1W2PNM1_HUMAN;sp|Q16836|HCDH_HUMAN;tr|A0A0A0MSE2|A0A0A0MSE2_HUMAN;tr|A0A0D9SFP2|A0A0D9SFP2_HUMAN;tr|E9PF18|E9PF18_HUMAN	tr|A0A1W2PQC2|A0A1W2PQC2_HUMAN;tr|A0A1W2PQ78|A0A1W2PQ78_HUMAN;tr|A0A1W2PRT2|A0A1W2PRT2_HUMAN;tr|A0A1W2PQV5|A0A1W2PQV5_HUMAN;tr|A0A1W2PNM1|A0A1W2PNM1_HUMAN;sp|Q16836|HCDH_HUMAN;tr|A0A0A0MSE2|A0A0A0MSE2_HUMAN;tr|A0A0D9SFP2|A0A0D9SFP2_HUMAN;tr|E9PF18|E9PF18_HUMAN	1;1;1;1;1;1;1;1;1	1;1;1;1;1;1;1;1;1	1;1;1;1;1;1;1;1;1	tr|A0A1W2PQC2|A0A1W2PQC2_HUMAN Hydroxyacyl-coenzyme A dehydrogenase, mitochondrial (Fragment) OS=Homo sapiens OX=9606 GN=HADH PE=1 SV=1;tr|A0A1W2PQ78|A0A1W2PQ78_HUMAN Hydroxyacyl-coenzyme A dehydrogenase, mitochondrial OS=Homo sapiens OX=9606 GN=HADH PE=1	9	1	1	1	6.1	6.1	6.1	18.291	165	165;176;183;245;267;314;317;318;390	0.0066335	6.285	0	1				521	2776	TRUE	2928	5431	7045	7045
tr|H3BQZ7|H3BQZ7_HUMAN;sp|Q1KMD3|HNRL2_HUMAN	tr|H3BQZ7|H3BQZ7_HUMAN;sp|Q1KMD3|HNRL2_HUMAN	2;2	2;2	2;2	tr|H3BQZ7|H3BQZ7_HUMAN HCG2044799 OS=Homo sapiens OX=9606 GN=HNRNPUL2-BSCL2 PE=4 SV=1;sp|Q1KMD3|HNRL2_HUMAN Heterogeneous nuclear ribonucleoprotein U-like protein 2 OS=Homo sapiens OX=9606 GN=HNRNPUL2 PE=1 SV=1	2	2	2	2	3.2	3.2	3.2	84.69	746	746;747	0	13.682	33773000	3				522	1118;2507	True;True	1173;2646	2089;2090;4834	2698;2699;6251	2699;6251	439	503
sp|Q32P28|P3H1_HUMAN;tr|H7C2W6|H7C2W6_HUMAN	sp|Q32P28|P3H1_HUMAN;tr|H7C2W6|H7C2W6_HUMAN	4;2	4;2	4;2	sp|Q32P28|P3H1_HUMAN Prolyl 3-hydroxylase 1 OS=Homo sapiens OX=9606 GN=P3H1 PE=1 SV=2;tr|H7C2W6|H7C2W6_HUMAN Prolyl 3-hydroxylase 1 (Fragment) OS=Homo sapiens OX=9606 GN=P3H1 PE=1 SV=1	2	4	4	4	6.7	6.7	6.7	83.393	736	736;222	0	27.269	64395000	4				523	313;1181;1978;2737	True;True;True;True	325;1241;2066;2887	585;2201;3776;5358	808;2823;4922;6966	808;2823;4922;6966
sp|Q32P41|TRM5_HUMAN	sp|Q32P41|TRM5_HUMAN	2	2	2	sp|Q32P41|TRM5_HUMAN tRNA (guanine(37)-N1)-methyltransferase OS=Homo sapiens OX=9606 GN=TRMT5 PE=1 SV=2	1	2	2	2	3.7	3.7	3.7	58.246	509	509	0	15.557	20446000	2				524	2191;2730	True;True	2308;2880	4201;5350	5451;6955	5451;6955
sp|Q4G0N4|NAKD2_HUMAN;tr|A0A0C4DGV3|A0A0C4DGV3_HUMAN;tr|B7Z8V7|B7Z8V7_HUMAN	sp|Q4G0N4|NAKD2_HUMAN	6;2;2	6;2;2	6;2;2	sp|Q4G0N4|NAKD2_HUMAN NAD kinase 2, mitochondrial OS=Homo sapiens OX=9606 GN=NADK2 PE=1 SV=2	3	6	6	6	14.3	14.3	14.3	49.432	442	442;247;301	0	46.861	82353000	6				525	43;866;2229;2460;2992;3310	True;True;True;True;True;True	45;916;2349;2596;3156;3488	59;1576;4269;4746;5848;6455	66;2042;5528;6154;7600;8498	66;2042;5528;6154;7600;8498
sp|Q53TN4|CYBR1_HUMAN	sp|Q53TN4|CYBR1_HUMAN	2	2	2	sp|Q53TN4|CYBR1_HUMAN Cytochrome b reductase 1 OS=Homo sapiens OX=9606 GN=CYBRD1 PE=1 SV=1	1	2	2	2	7.7	7.7	7.7	31.641	286	286	0	12.275	14212000	2				526	2147;2456	True;True	2257;2592	4077;4740	5272;6148	5272;6148
sp|Q562R1|ACTBL_HUMAN	sp|Q562R1|ACTBL_HUMAN	6	1	1	sp|Q562R1|ACTBL_HUMAN Beta-actin-like protein 2 OS=Homo sapiens OX=9606 GN=ACTBL2 PE=1 SV=2	1	6	1	1	16.2	4.8	4.8	42.003	376	376	0.0018182	6.7772	614220000	2				527	473;1332;1438;1439;2716;2983	False;False;False;False;False;True	493;494;1395;1396;1397;1504;1505;2866;3145	813;814;815;816;817;818;819;820;821;822;823;2501;2502;2503;2504;2505;2506;2507;2508;2509;2510;2511;2684;2685;2686;2687;2688;2689;5311;5312;5313;5314;5315;5316;5317;5318;5319;5320;5321;5322;5822;5823	1069;1070;1071;1072;1073;1074;1075;1076;1077;1078;1079;1080;1081;1082;1083;1084;1085;1086;1087;1088;1089;3220;3221;3222;3223;3224;3225;3226;3227;3228;3229;3230;3231;3459;3460;3461;3462;3463;3464;3465;6898;6899;6900;6901;6902;6903;6904;6905;6906;6907;6908;6909;6910;6911;6912;6913;6914;6915;6916;6917;6918;6919;6920;6921;7567;7568	1083;3227;3462;3463;6914;7568	333;336;337	45;48;191
sp|Q5T447|HECD3_HUMAN	sp|Q5T447|HECD3_HUMAN	1	1	1	sp|Q5T447|HECD3_HUMAN E3 ubiquitin-protein ligase HECTD3 OS=Homo sapiens OX=9606 GN=HECTD3 PE=1 SV=1	1	1	1	1	1.9	1.9	1.9	97.112	861	861	0.0066667	6.3017	17124000	1				528	3070	TRUE	3238	6024	7927	7927
sp|Q5T4S7|UBR4_HUMAN	sp|Q5T4S7|UBR4_HUMAN	2	2	2	sp|Q5T4S7|UBR4_HUMAN E3 ubiquitin-protein ligase UBR4 OS=Homo sapiens OX=9606 GN=UBR4 PE=1 SV=1	1	2	2	2	0.3	0.3	0.3	573.83	5183	5183	0	11.422	25773000	2				529	148;2945	True;True	154;3107	276;5775	358;7516	358;7516
sp|Q5T749|KPRP_HUMAN	sp|Q5T749|KPRP_HUMAN	5	5	5	sp|Q5T749|KPRP_HUMAN Keratinocyte proline-rich protein OS=Homo sapiens OX=9606 GN=KPRP PE=1 SV=1	1	5	5	5	8.5	8.5	8.5	64.135	579	579	0	28.174	67728000	5				530	1186;2275;2406;2414;2485	True;True;True;True;True	1246;2399;2538;2546;2622	2206;4354;4355;4648;4665;4797	2828;5621;5622;6033;6056;6212	2828;5621;6033;6056;6212
tr|A0A0C4DGH0|A0A0C4DGH0_HUMAN;sp|Q5ZPR3|CD276_HUMAN	tr|A0A0C4DGH0|A0A0C4DGH0_HUMAN;sp|Q5ZPR3|CD276_HUMAN	1;1	1;1	1;1	tr|A0A0C4DGH0|A0A0C4DGH0_HUMAN CD276 antigen OS=Homo sapiens OX=9606 GN=CD276 PE=1 SV=1;sp|Q5ZPR3|CD276_HUMAN CD276 antigen OS=Homo sapiens OX=9606 GN=CD276 PE=1 SV=1	2	1	1	1	4.6	4.6	4.6	41.767	388	388;534	0.0092879	5.9656	12846000	1				531	2193	TRUE	2310	4203	5453	5453
tr|A0A0A0MTR7|A0A0A0MTR7_HUMAN;sp|Q63HN8|RN213_HUMAN;tr|A0A0A0MTC1|A0A0A0MTC1_HUMAN	tr|A0A0A0MTR7|A0A0A0MTR7_HUMAN;sp|Q63HN8|RN213_HUMAN;tr|A0A0A0MTC1|A0A0A0MTC1_HUMAN	2;2;2	2;2;2	2;2;2	tr|A0A0A0MTR7|A0A0A0MTR7_HUMAN E3 ubiquitin-protein ligase RNF213 OS=Homo sapiens OX=9606 GN=RNF213 PE=1 SV=1;sp|Q63HN8|RN213_HUMAN E3 ubiquitin-protein ligase RNF213 OS=Homo sapiens OX=9606 GN=RNF213 PE=1 SV=3;tr|A0A0A0MTC1|A0A0A0MTC1_HUMAN E3 ubiquitin-p	3	2	2	2	0.4	0.4	0.4	591.4	5207	5207;5207;5256	0	12.092	9969100	1				532	609;2195	True;True	644;2312	1107;4205	1440;5455	1440;5455
sp|Q68E01|INT3_HUMAN	sp|Q68E01|INT3_HUMAN	1	1	1	sp|Q68E01|INT3_HUMAN Integrator complex subunit 3 OS=Homo sapiens OX=9606 GN=INTS3 PE=1 SV=1	1	1	1	1	1.1	1.1	1.1	118.07	1043	1043	0.008	6.0731	18078000	1				533	2329	TRUE	2455	4481;4482	5790;5791	5791
sp|Q6UXN9|WDR82_HUMAN	sp|Q6UXN9|WDR82_HUMAN	1	1	1	sp|Q6UXN9|WDR82_HUMAN WD repeat-containing protein 82 OS=Homo sapiens OX=9606 GN=WDR82 PE=1 SV=1	1	1	1	1	4.2	4.2	4.2	35.079	313	313	0	8.9725	13144000	1				534	1340	TRUE	1405	2521	3241	3241
sp|Q6ZUX7|LHPL2_HUMAN	sp|Q6ZUX7|LHPL2_HUMAN	1	1	1	sp|Q6ZUX7|LHPL2_HUMAN LHFPL tetraspan subfamily member 2 protein OS=Homo sapiens OX=9606 GN=LHFPL2 PE=2 SV=2	1	1	1	1	3.9	3.9	3.9	24.486	228	228	0	7.707	0	1				535	3193	TRUE	3363	6243	8227	8227
sp|Q71U36|TBA1A_HUMAN;sp|P0DPH8|TBA3D_HUMAN;sp|P0DPH7|TBA3C_HUMAN;sp|Q6PEY2|TBA3E_HUMAN;tr|F8VQQ4|F8VQQ4_HUMAN	sp|Q71U36|TBA1A_HUMAN;sp|P0DPH8|TBA3D_HUMAN;sp|P0DPH7|TBA3C_HUMAN;sp|Q6PEY2|TBA3E_HUMAN;tr|F8VQQ4|F8VQQ4_HUMAN	16;12;12;10;9	1;1;1;1;1	1;1;1;1;1	sp|Q71U36|TBA1A_HUMAN Tubulin alpha-1A chain OS=Homo sapiens OX=9606 GN=TUBA1A PE=1 SV=1;sp|P0DPH8|TBA3D_HUMAN Tubulin alpha-3D chain OS=Homo sapiens OX=9606 GN=TUBA3D PE=1 SV=1;sp|P0DPH7|TBA3C_HUMAN Tubulin alpha-3C chain OS=Homo sapiens OX=9606 GN=TUBA3C	5	16	1	1	45	3.1	3.1	50.135	451	451;450;450;450;219	0	11.154	28438000	0				536	312;574;589;632;644;713;899;901;1431;1810;1966;2148;2340;2411;2812;3075	False;False;False;False;False;False;False;False;False;True;False;False;False;False;False;False	324;606;622;667;679;680;754;950;952;1497;1893;2053;2258;2466;2543;2965;3243	578;579;580;581;582;583;584;1023;1024;1025;1026;1027;1028;1029;1053;1137;1138;1139;1140;1153;1154;1155;1156;1292;1293;1294;1641;1642;1644;2668;2669;2670;2671;2672;2673;2674;3389;3750;4078;4079;4080;4081;4508;4509;4510;4655;5486;5487;5488;5489;6029;6030;6031;6032	801;802;803;804;805;806;807;1331;1332;1333;1334;1335;1336;1337;1338;1339;1340;1341;1366;1474;1475;1476;1477;1478;1479;1480;1495;1496;1497;1498;1679;1680;1681;1682;2122;2123;2125;3443;3444;3445;3446;3447;3448;3449;4362;4895;5273;5274;5275;5276;5277;5278;5279;5280;5281;5829;5830;5831;5832;6040;7107;7108;7109;7110;7111;7932;7933;7934;7935;7936;7937;7938;7939;7940	804;1332;1366;1475;1496;1681;2122;2125;3448;4362;4895;5277;5829;6040;7110;7933	360;361	398;425
sp|Q7KZF4|SND1_HUMAN;tr|H7C597|H7C597_HUMAN	sp|Q7KZF4|SND1_HUMAN	15;4	15;4	15;4	sp|Q7KZF4|SND1_HUMAN Staphylococcal nuclease domain-containing protein 1 OS=Homo sapiens OX=9606 GN=SND1 PE=1 SV=1	2	15	15	15	19.6	19.6	19.6	102	910	910;231	0	106.99	447000000	16				537	40;596;603;690;845;1793;2110;2256;2462;2573;2658;2752;2968;3104;3173	True;True;True;True;True;True;True;True;True;True;True;True;True;True;True	42;631;638;728;894;895;1876;2215;2378;2598;2714;2806;2903;3130;3272;3343	55;1087;1096;1251;1546;1547;3371;3987;4329;4748;5025;5186;5396;5806;6072;6193	62;1420;1429;1629;2007;2008;4342;5175;5596;6156;6522;6744;7008;7549;7981;8142	62;1420;1429;1629;2007;4342;5175;5596;6156;6522;6744;7008;7549;7981;8142	440;441	601;862
sp|Q7L576|CYFP1_HUMAN;tr|E7EW33|E7EW33_HUMAN;tr|H7C229|H7C229_HUMAN;tr|E7EVJ5|E7EVJ5_HUMAN;sp|Q96F07|CYFP2_HUMAN;tr|H0YL50|H0YL50_HUMAN;tr|A0A0G2JR96|A0A0G2JR96_HUMAN;tr|A0A0G2JQT1|A0A0G2JQT1_HUMAN	sp|Q7L576|CYFP1_HUMAN;tr|E7EW33|E7EW33_HUMAN;tr|H7C229|H7C229_HUMAN;tr|E7EVJ5|E7EVJ5_HUMAN;sp|Q96F07|CYFP2_HUMAN	3;2;2;2;2;1;1;1	3;2;2;2;2;1;1;1	3;2;2;2;2;1;1;1	sp|Q7L576|CYFP1_HUMAN Cytoplasmic FMR1-interacting protein 1 OS=Homo sapiens OX=9606 GN=CYFIP1 PE=1 SV=1;tr|E7EW33|E7EW33_HUMAN Cytoplasmic FMR1-interacting protein 2 OS=Homo sapiens OX=9606 GN=CYFIP2 PE=1 SV=1;tr|H7C229|H7C229_HUMAN Cytoplasmic FMR1-inter	8	3	3	3	2.9	2.9	2.9	145.18	1253	1253;1057;1117;1227;1278;176;862;862	0	17.346	20770000	3				538	621;1794;2508	True;True;True	656;1877;2647	1121;3372;4835	1456;4343;6252	1456;4343;6252
tr|C9JPA8|C9JPA8_HUMAN;tr|C9JHN8|C9JHN8_HUMAN;sp|Q7L5D6|GET4_HUMAN;tr|C9JY46|C9JY46_HUMAN	tr|C9JPA8|C9JPA8_HUMAN;tr|C9JHN8|C9JHN8_HUMAN;sp|Q7L5D6|GET4_HUMAN;tr|C9JY46|C9JY46_HUMAN	2;2;2;1	2;2;2;1	2;2;2;1	tr|C9JPA8|C9JPA8_HUMAN Golgi to ER traffic protein 4 homolog (Fragment) OS=Homo sapiens OX=9606 GN=GET4 PE=1 SV=2;tr|C9JHN8|C9JHN8_HUMAN Golgi to ER traffic protein 4 homolog (Fragment) OS=Homo sapiens OX=9606 GN=GET4 PE=1 SV=1;sp|Q7L5D6|GET4_HUMAN Golgi t	4	2	2	2	18.2	18.2	18.2	16.543	148	148;167;327;158	0	13.337	51479000	2				539	89;3067	True;True	92;3235	146;6020	183;7920	183;7920
tr|M0QY43|M0QY43_HUMAN;sp|Q7Z406|MYH14_HUMAN	tr|M0QY43|M0QY43_HUMAN;sp|Q7Z406|MYH14_HUMAN	3;3	1;1	1;1	tr|M0QY43|M0QY43_HUMAN Myosin-14 (Fragment) OS=Homo sapiens OX=9606 GN=MYH14 PE=1 SV=8;sp|Q7Z406|MYH14_HUMAN Myosin-14 OS=Homo sapiens OX=9606 GN=MYH14 PE=1 SV=2	2	3	1	1	4.3	1.2	1.2	113.78	1002	1002;1995	0.0068966	6.4507	28297000	1				540	645;791;2343	False;True;False	681;836;2469	1157;1158;1448;4514;4515	1499;1500;1901;5840;5841	1499;1901;5840
sp|Q7Z478|DHX29_HUMAN;tr|A0A087WYN9|A0A087WYN9_HUMAN	sp|Q7Z478|DHX29_HUMAN;tr|A0A087WYN9|A0A087WYN9_HUMAN	1;1	1;1	1;1	sp|Q7Z478|DHX29_HUMAN ATP-dependent RNA helicase DHX29 OS=Homo sapiens OX=9606 GN=DHX29 PE=1 SV=2;tr|A0A087WYN9|A0A087WYN9_HUMAN ATP-dependent RNA helicase DHX29 OS=Homo sapiens OX=9606 GN=DHX29 PE=1 SV=1	2	1	1	1	0.9	0.9	0.9	155.23	1369	1369;1370	0.0079365	6.0435	3896100	1				541	3286	TRUE	3464	6412	8448	8448
sp|Q86VE9|SERC5_HUMAN;tr|A0A0J9YYI4|A0A0J9YYI4_HUMAN	sp|Q86VE9|SERC5_HUMAN;tr|A0A0J9YYI4|A0A0J9YYI4_HUMAN	1;1	1;1	1;1	sp|Q86VE9|SERC5_HUMAN Serine incorporator 5 OS=Homo sapiens OX=9606 GN=SERINC5 PE=2 SV=1;tr|A0A0J9YYI4|A0A0J9YYI4_HUMAN Serine incorporator 5 OS=Homo sapiens OX=9606 GN=SERINC5 PE=1 SV=1	2	1	1	1	2.1	2.1	2.1	47.009	423	423;456	0.0069686	6.5028	23640000	2				542	2662	TRUE	2810	5198;5199	6763;6764	6763
tr|A0A0C4DGH5|A0A0C4DGH5_HUMAN;sp|Q86VP6|CAND1_HUMAN	tr|A0A0C4DGH5|A0A0C4DGH5_HUMAN;sp|Q86VP6|CAND1_HUMAN	1;1	1;1	1;1	tr|A0A0C4DGH5|A0A0C4DGH5_HUMAN Cullin-associated NEDD8-dissociated protein 1 (Fragment) OS=Homo sapiens OX=9606 GN=CAND1 PE=1 SV=1;sp|Q86VP6|CAND1_HUMAN Cullin-associated NEDD8-dissociated protein 1 OS=Homo sapiens OX=9606 GN=CAND1 PE=1 SV=2	2	1	1	1	1.6	1.6	1.6	85.408	770	770;1230	0	8.333	11336000	1				543	1792	TRUE	1875	3370	4341	4341
tr|H0Y9L8|H0Y9L8_HUMAN;sp|Q8IUF8|RIOX2_HUMAN	tr|H0Y9L8|H0Y9L8_HUMAN;sp|Q8IUF8|RIOX2_HUMAN	1;1	1;1	1;1	tr|H0Y9L8|H0Y9L8_HUMAN Ribosomal oxygenase 2 (Fragment) OS=Homo sapiens OX=9606 GN=RIOX2 PE=1 SV=1;sp|Q8IUF8|RIOX2_HUMAN Ribosomal oxygenase 2 OS=Homo sapiens OX=9606 GN=RIOX2 PE=1 SV=1	2	1	1	1	8.3	8.3	8.3	12.193	108	108;465	0.0067002	6.3157	3920100	1				544	880	TRUE	930	1597	2063	2063
sp|Q8IV08|PLD3_HUMAN	sp|Q8IV08|PLD3_HUMAN	1	1	1	sp|Q8IV08|PLD3_HUMAN Phospholipase D3 OS=Homo sapiens OX=9606 GN=PLD3 PE=1 SV=1	1	1	1	1	2.4	2.4	2.4	54.705	490	490	0.0081699	6.2314	8037700	1				545	1763	TRUE	1846	3310	4253	4253
tr|C9JJ54|C9JJ54_HUMAN;sp|Q8IWB7|WDFY1_HUMAN	tr|C9JJ54|C9JJ54_HUMAN;sp|Q8IWB7|WDFY1_HUMAN	1;1	1;1	1;1	tr|C9JJ54|C9JJ54_HUMAN WD repeat and FYVE domain-containing protein 1 (Fragment) OS=Homo sapiens OX=9606 GN=WDFY1 PE=1 SV=1;sp|Q8IWB7|WDFY1_HUMAN WD repeat and FYVE domain-containing protein 1 OS=Homo sapiens OX=9606 GN=WDFY1 PE=1 SV=1	2	1	1	1	5.1	5.1	5.1	24.259	215	215;410	0	6.937	4840100	1				546	640	TRUE	675	1148	1489	1489
sp|Q8IYI6|EXOC8_HUMAN	sp|Q8IYI6|EXOC8_HUMAN	1	1	1	sp|Q8IYI6|EXOC8_HUMAN Exocyst complex component 8 OS=Homo sapiens OX=9606 GN=EXOC8 PE=1 SV=2	1	1	1	1	1.2	1.2	1.2	81.798	725	725	0.001845	6.8888	0	1				547	792	TRUE	837	1449	1902	1902
sp|Q8IZ69|TRM2A_HUMAN;tr|F2Z2W7|F2Z2W7_HUMAN	sp|Q8IZ69|TRM2A_HUMAN;tr|F2Z2W7|F2Z2W7_HUMAN	1;1	1;1	1;1	sp|Q8IZ69|TRM2A_HUMAN tRNA (uracil-5-)-methyltransferase homolog A OS=Homo sapiens OX=9606 GN=TRMT2A PE=1 SV=2;tr|F2Z2W7|F2Z2W7_HUMAN tRNA (uracil-5-)-methyltransferase homolog A OS=Homo sapiens OX=9606 GN=TRMT2A PE=1 SV=1	2	1	1	1	1.6	1.6	1.6	68.725	625	625;643	0.0069808	6.5053	33978000	1				548	2483	TRUE	2620	4795	6209	6209
sp|Q8N142|PURA1_HUMAN	sp|Q8N142|PURA1_HUMAN	1	1	1	sp|Q8N142|PURA1_HUMAN Adenylosuccinate synthetase isozyme 1 OS=Homo sapiens OX=9606 GN=ADSSL1 PE=1 SV=1	1	1	1	1	2.4	2.4	2.4	50.208	457	457	0.0093604	5.9798	3544000	1				549	1931	TRUE	2018	3606	4673	4673
sp|Q8NBZ7|UXS1_HUMAN;tr|C9JW33|C9JW33_HUMAN	sp|Q8NBZ7|UXS1_HUMAN;tr|C9JW33|C9JW33_HUMAN	2;1	2;1	2;1	sp|Q8NBZ7|UXS1_HUMAN UDP-glucuronic acid decarboxylase 1 OS=Homo sapiens OX=9606 GN=UXS1 PE=1 SV=1;tr|C9JW33|C9JW33_HUMAN UDP-glucuronic acid decarboxylase 1 (Fragment) OS=Homo sapiens OX=9606 GN=UXS1 PE=1 SV=1	2	2	2	2	6.2	6.2	6.2	47.576	420	420;190	0	13.176	26385000	2				550	1393;1476	True;True	1458;1543	2607;2768	3348;3565	3348;3565	442	58
tr|H3BQG3|H3BQG3_HUMAN;tr|A8MT40|A8MT40_HUMAN;sp|Q8NCN5|PDPR_HUMAN	tr|H3BQG3|H3BQG3_HUMAN;tr|A8MT40|A8MT40_HUMAN;sp|Q8NCN5|PDPR_HUMAN	1;1;1	1;1;1	1;1;1	tr|H3BQG3|H3BQG3_HUMAN Pyruvate dehydrogenase phosphatase regulatory subunit, mitochondrial OS=Homo sapiens OX=9606 GN=PDPR PE=1 SV=1;tr|A8MT40|A8MT40_HUMAN Pyruvate dehydrogenase phosphatase regulatory subunit, mitochondrial OS=Homo sapiens OX=9606 GN=PDP	3	1	1	1	2.4	2.4	2.4	54.79	491	491;779;879	0.0066007	6.2562	9591400	1				551	2789	TRUE	2941	5453	7073	7073
tr|H0YGW7|H0YGW7_HUMAN;sp|Q8NE71|ABCF1_HUMAN	tr|H0YGW7|H0YGW7_HUMAN;sp|Q8NE71|ABCF1_HUMAN	3;3	3;3	3;3	tr|H0YGW7|H0YGW7_HUMAN ATP-binding cassette sub-family F member 1 (Fragment) OS=Homo sapiens OX=9606 GN=ABCF1 PE=1 SV=1;sp|Q8NE71|ABCF1_HUMAN ATP-binding cassette sub-family F member 1 OS=Homo sapiens OX=9606 GN=ABCF1 PE=1 SV=2	2	3	3	3	6.5	6.5	6.5	67.55	596	596;845	0	19.178	23323000	3				552	282;1925;2194	True;True;True	293;2012;2311	525;3597;4204	719;4658;5454	719;4658;5454
tr|H7BXY6|H7BXY6_HUMAN;tr|A6NEP9|A6NEP9_HUMAN;sp|Q8NG11|TSN14_HUMAN	tr|H7BXY6|H7BXY6_HUMAN;tr|A6NEP9|A6NEP9_HUMAN;sp|Q8NG11|TSN14_HUMAN	1;1;1	1;1;1	1;1;1	tr|H7BXY6|H7BXY6_HUMAN Tetraspanin OS=Homo sapiens OX=9606 GN=TSPAN14 PE=1 SV=1;tr|A6NEP9|A6NEP9_HUMAN Tetraspanin (Fragment) OS=Homo sapiens OX=9606 GN=TSPAN14 PE=1 SV=2;sp|Q8NG11|TSN14_HUMAN Tetraspanin-14 OS=Homo sapiens OX=9606 GN=TSPAN14 PE=1 SV=1	3	1	1	1	5.2	5.2	5.2	23.918	213	213;223;270	0	7.0573	11596000	1				553	3276	TRUE	3454	6398	8430	8430
tr|A0A2R8Y5P9|A0A2R8Y5P9_HUMAN;sp|Q8TF72|SHRM3_HUMAN	tr|A0A2R8Y5P9|A0A2R8Y5P9_HUMAN;sp|Q8TF72|SHRM3_HUMAN	1;1	1;1	1;1	tr|A0A2R8Y5P9|A0A2R8Y5P9_HUMAN Protein Shroom3 OS=Homo sapiens OX=9606 GN=SHROOM3 PE=1 SV=1;sp|Q8TF72|SHRM3_HUMAN Protein Shroom3 OS=Homo sapiens OX=9606 GN=SHROOM3 PE=1 SV=2	2	1	1	1	0.5	0.5	0.5	208.05	1915	1915;1996	0.0067568	6.3461	6019900000	14				554	2660	TRUE	2808	5189;5190;5191;5192;5193;5194;5195;5196	6747;6748;6749;6750;6751;6752;6753;6754;6755;6756;6757;6758;6759;6760;6761	6747
sp|Q8WTW4|NPRL2_HUMAN	sp|Q8WTW4|NPRL2_HUMAN	1	1	1	sp|Q8WTW4|NPRL2_HUMAN GATOR complex protein NPRL2 OS=Homo sapiens OX=9606 GN=NPRL2 PE=1 SV=2	1	1	1	1	3.4	3.4	3.4	43.658	380	380	0.0067454	6.3443	13032000	1				555	1513	TRUE	1582	2833	3654	3654
sp|Q8WUA8|TSK_HUMAN	sp|Q8WUA8|TSK_HUMAN	6	6	6	sp|Q8WUA8|TSK_HUMAN Tsukushin OS=Homo sapiens OX=9606 GN=TSKU PE=2 SV=3	1	6	6	6	19.5	19.5	19.5	37.807	353	353	0	44.219	201140000	6				556	171;755;859;1799;1905;2977	True;True;True;True;True;True	177;798;909;1882;1992;3139	318;1377;1567;3377;3559;5815	438;1812;2032;4348;4616;7558	438;1812;2032;4348;4616;7558
sp|Q8WUJ3|CEMIP_HUMAN;tr|H0YL56|H0YL56_HUMAN;tr|H0YCE1|H0YCE1_HUMAN	sp|Q8WUJ3|CEMIP_HUMAN	18;3;1	18;3;1	18;3;1	sp|Q8WUJ3|CEMIP_HUMAN Cell migration-inducing and hyaluronan-binding protein OS=Homo sapiens OX=9606 GN=CEMIP PE=1 SV=2	3	18	18	18	14.5	14.5	14.5	153	1361	1361;145;76	0	117.13	486980000	25				557	17;42;425;1065;1087;1412;1487;1999;2013;2104;2109;2134;2521;2522;2684;2836;3045;3282	True;True;True;True;True;True;True;True;True;True;True;True;True;True;True;True;True;True	18;44;443;1120;1142;1478;1554;2087;2102;2208;2214;2244;2660;2661;2833;2990;3211;3460	25;57;58;748;1981;1982;1983;2049;2640;2783;2784;3802;3836;3837;3838;3973;3986;4039;4877;4878;4879;5241;5537;5989;6407;6408	30;64;65;1002;2572;2573;2574;2654;3398;3581;3582;4951;5001;5002;5003;5004;5146;5174;5230;6325;6326;6327;6815;7170;7885;8443;8444	30;64;1002;2573;2654;3398;3581;4951;5003;5146;5174;5230;6325;6326;6815;7170;7885;8444	443	504
sp|Q8WUM4|PDC6I_HUMAN;tr|A0A3B3IT07|A0A3B3IT07_HUMAN;tr|C9IZF9|C9IZF9_HUMAN;tr|F8WEQ7|F8WEQ7_HUMAN;tr|F8WBR8|F8WBR8_HUMAN;tr|F8WDK9|F8WDK9_HUMAN	sp|Q8WUM4|PDC6I_HUMAN	17;6;4;2;2;2	17;6;4;2;2;2	17;6;4;2;2;2	sp|Q8WUM4|PDC6I_HUMAN Programmed cell death 6-interacting protein OS=Homo sapiens OX=9606 GN=PDCD6IP PE=1 SV=1	6	17	17	17	19	19	19	96.022	868	868;300;153;72;78;95	0	104.17	652090000	17				558	34;324;481;831;992;1355;1581;1593;1675;1680;1833;1926;2575;2692;2860;2899;3319	True;True;True;True;True;True;True;True;True;True;True;True;True;True;True;True;True	36;337;505;878;1047;1420;1656;1670;1753;1758;1917;2013;2716;2842;3015;3056;3497	48;602;845;1507;1838;2542;2962;2989;3152;3165;3452;3598;5027;5270;5590;5692;6464	54;836;1116;1962;2391;3263;3817;3844;4040;4057;4058;4473;4659;6524;6851;7260;7425;8508	54;836;1116;1962;2391;3263;3817;3844;4040;4057;4473;4659;6524;6851;7260;7425;8508
sp|Q8WWI5|CTL1_HUMAN	sp|Q8WWI5|CTL1_HUMAN	2	2	2	sp|Q8WWI5|CTL1_HUMAN Choline transporter-like protein 1 OS=Homo sapiens OX=9606 GN=SLC44A1 PE=1 SV=1	1	2	2	2	4.3	4.3	4.3	73.301	657	657	0	13.2	19876000	2				559	1729;1916	True;True	1811;2003	3258;3583	4181;4644	4181;4644	444	84
sp|Q92616|GCN1_HUMAN	sp|Q92616|GCN1_HUMAN	2	2	2	sp|Q92616|GCN1_HUMAN eIF-2-alpha kinase activator GCN1 OS=Homo sapiens OX=9606 GN=GCN1 PE=1 SV=6	1	2	2	2	0.9	0.9	0.9	292.75	2671	2671	0	12.224	11448000	1				560	2030;2107	True;True	2119;2212	3859;3977	5027;5150	5027;5150
sp|Q92626|PXDN_HUMAN;tr|H7C1W1|H7C1W1_HUMAN;tr|C9J4I9|C9J4I9_HUMAN;tr|H7C300|H7C300_HUMAN;tr|H7C3W2|H7C3W2_HUMAN	sp|Q92626|PXDN_HUMAN;tr|H7C1W1|H7C1W1_HUMAN	25;18;6;5;1	25;18;6;5;1	25;18;6;5;1	sp|Q92626|PXDN_HUMAN Peroxidasin homolog OS=Homo sapiens OX=9606 GN=PXDN PE=1 SV=2;tr|H7C1W1|H7C1W1_HUMAN Peroxidasin homolog (Fragment) OS=Homo sapiens OX=9606 GN=PXDN PE=1 SV=1	5	25	25	25	20	20	20	165.27	1479	1479;723;224;196;76	0	205.94	1755500000	36				561	71;101;423;504;672;722;924;929;1084;1536;1555;1713;1756;2115;2120;2152;2181;2227;2403;2624;2715;2956;2971;3186;3251	True;True;True;True;True;True;True;True;True;True;True;True;True;True;True;True;True;True;True;True;True;True;True;True;True	74;104;441;530;709;763;977;982;1139;1607;1627;1794;1839;2221;2226;2262;2298;2347;2535;2770;2865;3118;3133;3356;3423	118;201;745;746;880;1194;1306;1684;1691;2045;2876;2877;2911;2912;3231;3232;3301;3995;4005;4091;4092;4190;4267;4645;5105;5310;5790;5809;6213;6345;6346;6347	148;258;999;1000;1153;1537;1695;2170;2177;2650;3715;3716;3753;3754;3755;3756;3757;4137;4138;4139;4242;5184;5195;5292;5293;5440;5526;6030;6620;6897;7533;7552;8170;8171;8369;8370;8371;8372	148;258;999;1153;1537;1695;2170;2177;2650;3716;3753;4139;4242;5184;5195;5292;5440;5526;6030;6620;6897;7533;7552;8170;8369	445;446	288;1392
sp|Q92743|HTRA1_HUMAN;tr|A0A3B3IU24|A0A3B3IU24_HUMAN;tr|H0Y7G9|H0Y7G9_HUMAN	sp|Q92743|HTRA1_HUMAN;tr|A0A3B3IU24|A0A3B3IU24_HUMAN;tr|H0Y7G9|H0Y7G9_HUMAN	9;7;5	9;7;5	9;7;5	sp|Q92743|HTRA1_HUMAN Serine protease HTRA1 OS=Homo sapiens OX=9606 GN=HTRA1 PE=1 SV=1;tr|A0A3B3IU24|A0A3B3IU24_HUMAN Serine protease HTRA1 OS=Homo sapiens OX=9606 GN=HTRA1 PE=1 SV=1;tr|H0Y7G9|H0Y7G9_HUMAN Serine protease HTRA1 (Fragment) OS=Homo sapiens O	3	9	9	9	22.7	22.7	22.7	51.286	480	480;374;221	0	71.439	297040000	15				562	818;853;948;994;1807;1915;2065;3220;3392	True;True;True;True;True;True;True;True;True	864;865;903;1002;1049;1890;2002;2160;3390;3573	1491;1492;1559;1749;1750;1840;3386;3582;3904;6274;6275;6608;6609	1946;1947;2020;2262;2263;2393;4359;4642;4643;5072;8264;8265;8266;8267;8715;8716	1946;2020;2262;2393;4359;4643;5072;8264;8715	447;448;449	387;388;460
tr|A0A1X7SBZ2|A0A1X7SBZ2_HUMAN;sp|Q92841|DDX17_HUMAN;tr|A0A1W2PQ51|A0A1W2PQ51_HUMAN	tr|A0A1X7SBZ2|A0A1X7SBZ2_HUMAN;sp|Q92841|DDX17_HUMAN;tr|A0A1W2PQ51|A0A1W2PQ51_HUMAN	4;4;4	3;3;3	1;1;1	tr|A0A1X7SBZ2|A0A1X7SBZ2_HUMAN Probable ATP-dependent RNA helicase DDX17 OS=Homo sapiens OX=9606 GN=DDX17 PE=1 SV=1;sp|Q92841|DDX17_HUMAN Probable ATP-dependent RNA helicase DDX17 OS=Homo sapiens OX=9606 GN=DDX17 PE=1 SV=2;tr|A0A1W2PQ51|A0A1W2PQ51_HUMAN Pr	3	4	3	1	6.2	4.7	1.6	80.253	729	729;729;731	0	25.516	57147000	6				563	221;2055;2670;3125	True;False;True;True	232;2149;2818;3293	405;406;407;408;3893;5216;6104	551;552;553;554;5061;6781;8033	551;5061;6781;8033	59;60	330;333
tr|H7C0V2|H7C0V2_HUMAN;tr|A0A1W2PQ90|A0A1W2PQ90_HUMAN;sp|Q92878|RAD50_HUMAN	tr|H7C0V2|H7C0V2_HUMAN;tr|A0A1W2PQ90|A0A1W2PQ90_HUMAN;sp|Q92878|RAD50_HUMAN	1;1;1	1;1;1	1;1;1	tr|H7C0V2|H7C0V2_HUMAN DNA repair protein RAD50 (Fragment) OS=Homo sapiens OX=9606 GN=RAD50 PE=1 SV=1;tr|A0A1W2PQ90|A0A1W2PQ90_HUMAN Uncharacterized protein OS=Homo sapiens OX=9606 PE=4 SV=2;sp|Q92878|RAD50_HUMAN DNA repair protein RAD50 OS=Homo sapiens OX	3	1	1	1	7.6	7.6	7.6	18.059	157	157;1213;1312	0.0017889	6.6397	3625800	1				564	2441	TRUE	2574	4710	6113	6113
tr|J3KMX2|J3KMX2_HUMAN;tr|B9EGA3|B9EGA3_HUMAN;sp|Q92925|SMRD2_HUMAN	tr|J3KMX2|J3KMX2_HUMAN;tr|B9EGA3|B9EGA3_HUMAN;sp|Q92925|SMRD2_HUMAN	1;1;1	1;1;1	1;1;1	tr|J3KMX2|J3KMX2_HUMAN SWI/SNF-related matrix-associated actin-dependent regulator of chromatin subfamily D member 2 OS=Homo sapiens OX=9606 GN=SMARCD2 PE=1 SV=1;tr|B9EGA3|B9EGA3_HUMAN SMARCD2 protein OS=Homo sapiens OX=9606 GN=SMARCD2 PE=1 SV=1;sp|Q92925|	3	1	1	1	4.4	4.4	4.4	52.238	456	456;494;531	0.009434	6.0156	5436300	1				565	69	TRUE	72	116	146	146
sp|Q93008|USP9X_HUMAN	sp|Q93008|USP9X_HUMAN	2	2	2	sp|Q93008|USP9X_HUMAN Probable ubiquitin carboxyl-terminal hydrolase FAF-X OS=Homo sapiens OX=9606 GN=USP9X PE=1 SV=3	1	2	2	2	0.9	0.9	0.9	292.28	2570	2570	0	13.612	39938000	3				566	1687;3269	True;True	1765;3447	3177;6389;6390	4072;8421;8422	4072;8421
sp|Q969P0|IGSF8_HUMAN;tr|C9J8Z4|C9J8Z4_HUMAN	sp|Q969P0|IGSF8_HUMAN;tr|C9J8Z4|C9J8Z4_HUMAN	8;5	8;5	8;5	sp|Q969P0|IGSF8_HUMAN Immunoglobulin superfamily member 8 OS=Homo sapiens OX=9606 GN=IGSF8 PE=1 SV=1;tr|C9J8Z4|C9J8Z4_HUMAN Immunoglobulin superfamily member 8 (Fragment) OS=Homo sapiens OX=9606 GN=IGSF8 PE=1 SV=1	2	8	8	8	17.5	17.5	17.5	65.033	613	613;301	0	58.82	361010000	9				567	547;1728;1986;2263;2451;2688;3143;3250	True;True;True;True;True;True;True;True	574;1810;2074;2385;2584;2837;3311;3422	947;3257;3785;4337;4724;5246;6131;6343;6344	1238;4180;4931;5604;6128;6820;8065;8367;8368	1238;4180;4931;5604;6128;6820;8065;8368
sp|Q96CW5|GCP3_HUMAN;tr|A0A0J9YX63|A0A0J9YX63_HUMAN	sp|Q96CW5|GCP3_HUMAN;tr|A0A0J9YX63|A0A0J9YX63_HUMAN	2;1	2;1	2;1	sp|Q96CW5|GCP3_HUMAN Gamma-tubulin complex component 3 OS=Homo sapiens OX=9606 GN=TUBGCP3 PE=1 SV=2;tr|A0A0J9YX63|A0A0J9YX63_HUMAN Gamma-tubulin complex component (Fragment) OS=Homo sapiens OX=9606 GN=TUBGCP3 PE=1 SV=1	2	2	2	2	2.3	2.3	2.3	103.57	907	907;212	0	12.883	19251000	2				568	286;1714	True;True	297;1795	531;3233	731;4140	731;4140
tr|Q9NSS8|Q9NSS8_HUMAN;sp|Q96DI7|SNR40_HUMAN	tr|Q9NSS8|Q9NSS8_HUMAN;sp|Q96DI7|SNR40_HUMAN	1;1	1;1	1;1	tr|Q9NSS8|Q9NSS8_HUMAN U5 small nuclear ribonucleoprotein 40 kDa protein OS=Homo sapiens OX=9606 GN=SNRNP40 PE=1 SV=1;sp|Q96DI7|SNR40_HUMAN U5 small nuclear ribonucleoprotein 40 kDa protein OS=Homo sapiens OX=9606 GN=SNRNP40 PE=1 SV=1	2	1	1	1	8.7	8.7	8.7	14.262	127	127;357	0.0094637	6.022	19514000	1				569	1410	TRUE	1476	2638	3395	3395
sp|Q96EC8|YIPF6_HUMAN	sp|Q96EC8|YIPF6_HUMAN	1	1	1	sp|Q96EC8|YIPF6_HUMAN Protein YIPF6 OS=Homo sapiens OX=9606 GN=YIPF6 PE=1 SV=2	1	1	1	1	5.1	5.1	5.1	26.256	236	236	0.0080386	6.141	5498500	1				570	666	TRUE	703	1187	1530	1530
tr|A0A1B0GWA9|A0A1B0GWA9_HUMAN;tr|A0A1B0GVC3|A0A1B0GVC3_HUMAN;sp|Q96HU8|DIRA2_HUMAN	tr|A0A1B0GWA9|A0A1B0GWA9_HUMAN;tr|A0A1B0GVC3|A0A1B0GVC3_HUMAN;sp|Q96HU8|DIRA2_HUMAN	1;1;1	1;1;1	1;1;1	tr|A0A1B0GWA9|A0A1B0GWA9_HUMAN GTP-binding protein Di-Ras2 (Fragment) OS=Homo sapiens OX=9606 GN=DIRAS2 PE=1 SV=1;tr|A0A1B0GVC3|A0A1B0GVC3_HUMAN GTP-binding protein Di-Ras2 (Fragment) OS=Homo sapiens OX=9606 GN=DIRAS2 PE=1 SV=1;sp|Q96HU8|DIRA2_HUMAN GTP-bi	3	1	1	1	25.6	25.6	25.6	4.7093	43	43;112;199	0.0094488	6.0186	241090000	4				571	2997	TRUE	3161	5914;5915;5916;5917	7795;7796;7797;7798	7796
tr|H0YEL9|H0YEL9_HUMAN;tr|E9PRK2|E9PRK2_HUMAN;sp|Q96I59|SYNM_HUMAN	tr|H0YEL9|H0YEL9_HUMAN;tr|E9PRK2|E9PRK2_HUMAN;sp|Q96I59|SYNM_HUMAN	1;1;1	1;1;1	1;1;1	tr|H0YEL9|H0YEL9_HUMAN Probable asparagine--tRNA ligase, mitochondrial (Fragment) OS=Homo sapiens OX=9606 GN=NARS2 PE=1 SV=1;tr|E9PRK2|E9PRK2_HUMAN Probable asparagine--tRNA ligase, mitochondrial (Fragment) OS=Homo sapiens OX=9606 GN=NARS2 PE=1 SV=1;sp|Q96	3	1	1	1	11.3	11.3	11.3	11.908	106	106;241;477	0	7.0247	9587200	1				572	2461	TRUE	2597	4747	6155	6155
tr|H0Y852|H0Y852_HUMAN;sp|Q96I99|SUCB2_HUMAN	tr|H0Y852|H0Y852_HUMAN;sp|Q96I99|SUCB2_HUMAN	1;1	1;1	1;1	tr|H0Y852|H0Y852_HUMAN Succinate--CoA ligase [GDP-forming] subunit beta, mitochondrial (Fragment) OS=Homo sapiens OX=9606 GN=SUCLG2 PE=1 SV=1;sp|Q96I99|SUCB2_HUMAN Succinate--CoA ligase [GDP-forming] subunit beta, mitochondrial OS=Homo sapiens OX=9606 GN=S	2	1	1	1	5.8	5.8	5.8	20.138	190	190;432	0	8.4164	0	1				573	1736	TRUE	1818	3265	4188	4188
sp|Q96IJ6|GMPPA_HUMAN;tr|A0A087WUI8|A0A087WUI8_HUMAN;tr|A0A0U1RRC2|A0A0U1RRC2_HUMAN;tr|F8WD54|F8WD54_HUMAN;tr|C9J255|C9J255_HUMAN;tr|C9JAH0|C9JAH0_HUMAN	sp|Q96IJ6|GMPPA_HUMAN;tr|A0A087WUI8|A0A087WUI8_HUMAN;tr|A0A0U1RRC2|A0A0U1RRC2_HUMAN;tr|F8WD54|F8WD54_HUMAN	4;3;2;2;1;1	4;3;2;2;1;1	4;3;2;2;1;1	sp|Q96IJ6|GMPPA_HUMAN Mannose-1-phosphate guanyltransferase alpha OS=Homo sapiens OX=9606 GN=GMPPA PE=1 SV=1;tr|A0A087WUI8|A0A087WUI8_HUMAN Mannose-1-phosphate guanyltransferase alpha OS=Homo sapiens OX=9606 GN=GMPPA PE=1 SV=1;tr|A0A0U1RRC2|A0A0U1RRC2_HUMA	6	4	4	4	11.7	11.7	11.7	46.291	420	420;399;114;290;179;249	0	25.461	44750000	3				574	314;2429;2985;3035	True;True;True;True	326;2561;3147;3200	586;4683;5835;5972	809;6076;7587;7867	809;6076;7587;7867
sp|Q96JB2|COG3_HUMAN	sp|Q96JB2|COG3_HUMAN	1	1	1	sp|Q96JB2|COG3_HUMAN Conserved oligomeric Golgi complex subunit 3 OS=Homo sapiens OX=9606 GN=COG3 PE=1 SV=3	1	1	1	1	1.8	1.8	1.8	94.095	828	828	0.0018083	6.7128	10886000	1				575	58	TRUE	61	89	100	100
sp|Q96P63|SPB12_HUMAN	sp|Q96P63|SPB12_HUMAN	3	3	3	sp|Q96P63|SPB12_HUMAN Serpin B12 OS=Homo sapiens OX=9606 GN=SERPINB12 PE=1 SV=1	1	3	3	3	8.4	8.4	8.4	46.276	405	405	0	17.56	33106000	4				576	53;1420;2762	True;True;True	56;1486;2914	79;80;2649;5412	88;89;3407;7024	88;3407;7024
tr|F8VUY8|F8VUY8_HUMAN;sp|Q96QD8|S38A2_HUMAN	tr|F8VUY8|F8VUY8_HUMAN;sp|Q96QD8|S38A2_HUMAN	1;1	1;1	1;1	tr|F8VUY8|F8VUY8_HUMAN Sodium-coupled neutral amino acid transporter 2 OS=Homo sapiens OX=9606 GN=SLC38A2 PE=1 SV=1;sp|Q96QD8|S38A2_HUMAN Sodium-coupled neutral amino acid transporter 2 OS=Homo sapiens OX=9606 GN=SLC38A2 PE=1 SV=2	2	1	1	1	23.9	23.9	23.9	10.027	88	88;506	0	7.9134	32016000	2				577	2528	TRUE	2667	4890	6338;6339	6339
sp|Q96QK1|VPS35_HUMAN	sp|Q96QK1|VPS35_HUMAN	4	4	4	sp|Q96QK1|VPS35_HUMAN Vacuolar protein sorting-associated protein 35 OS=Homo sapiens OX=9606 GN=VPS35 PE=1 SV=2	1	4	4	4	6.9	6.9	6.9	91.706	796	796	0	27.447	60068000	3				578	639;1510;1893;1961	True;True;True;True	674;1579;1980;2048	1147;2821;3546;3674	1488;3636;4603;4750	1488;3636;4603;4750
sp|Q96RP9|EFGM_HUMAN;tr|F8WAU4|F8WAU4_HUMAN;tr|C9IZ01|C9IZ01_HUMAN	sp|Q96RP9|EFGM_HUMAN;tr|F8WAU4|F8WAU4_HUMAN;tr|C9IZ01|C9IZ01_HUMAN	3;2;2	3;2;2	3;2;2	sp|Q96RP9|EFGM_HUMAN Elongation factor G, mitochondrial OS=Homo sapiens OX=9606 GN=GFM1 PE=1 SV=2;tr|F8WAU4|F8WAU4_HUMAN Elongation factor G, mitochondrial OS=Homo sapiens OX=9606 GN=GFM1 PE=1 SV=1;tr|C9IZ01|C9IZ01_HUMAN Elongation factor G, mitochondrial	3	3	3	3	4.3	4.3	4.3	83.471	751	751;453;591	0	18.179	50431000	3				579	2132;3340;3370	True;True;True	2242;3519;3550	4037;6526;6576	5228;8619;8679	5228;8619;8679
sp|Q96T76|MMS19_HUMAN;tr|Q5T454|Q5T454_HUMAN;tr|H0Y746|H0Y746_HUMAN;tr|H0Y7V3|H0Y7V3_HUMAN;tr|B0QZ77|B0QZ77_HUMAN	sp|Q96T76|MMS19_HUMAN;tr|Q5T454|Q5T454_HUMAN;tr|H0Y746|H0Y746_HUMAN	6;3;3;1;1	6;3;3;1;1	6;3;3;1;1	sp|Q96T76|MMS19_HUMAN MMS19 nucleotide excision repair protein homolog OS=Homo sapiens OX=9606 GN=MMS19 PE=1 SV=2;tr|Q5T454|Q5T454_HUMAN MMS19 nucleotide excision repair protein homolog (Fragment) OS=Homo sapiens OX=9606 GN=MMS19 PE=1 SV=2;tr|H0Y746|H0Y746	5	6	6	6	6.4	6.4	6.4	113.29	1030	1030;302;598;90;277	0	38.229	147680000	6				580	884;960;1132;1324;1551;3024	True;True;True;True;True;True	934;1014;1187;1387;1623;3189	1615;1769;2111;2469;2905;5960	2092;2298;2727;3184;3747;7853	2092;2298;2727;3184;3747;7853
sp|Q99436|PSB7_HUMAN;tr|Q5TBG5|Q5TBG5_HUMAN	sp|Q99436|PSB7_HUMAN;tr|Q5TBG5|Q5TBG5_HUMAN	2;1	2;1	2;1	sp|Q99436|PSB7_HUMAN Proteasome subunit beta type-7 OS=Homo sapiens OX=9606 GN=PSMB7 PE=1 SV=1;tr|Q5TBG5|Q5TBG5_HUMAN Proteasome subunit beta (Fragment) OS=Homo sapiens OX=9606 GN=PSMB7 PE=1 SV=1	2	2	2	2	7.6	7.6	7.6	29.965	277	277;210	0	12.51	34040000	2				581	281;964	True;True	292;1018	524;1780	718;2309	718;2309	450	67
tr|I3L1L9|I3L1L9_HUMAN;sp|Q99447|PCY2_HUMAN;tr|I3L2Q1|I3L2Q1_HUMAN;tr|I3L1R7|I3L1R7_HUMAN;tr|I3L102|I3L102_HUMAN;tr|I3L1C4|I3L1C4_HUMAN;tr|I3L3V9|I3L3V9_HUMAN	tr|I3L1L9|I3L1L9_HUMAN;sp|Q99447|PCY2_HUMAN;tr|I3L2Q1|I3L2Q1_HUMAN;tr|I3L1R7|I3L1R7_HUMAN	3;3;2;2;1;1;1	3;3;2;2;1;1;1	3;3;2;2;1;1;1	tr|I3L1L9|I3L1L9_HUMAN Ethanolamine-phosphate cytidylyltransferase (Fragment) OS=Homo sapiens OX=9606 GN=PCYT2 PE=1 SV=1;sp|Q99447|PCY2_HUMAN Ethanolamine-phosphate cytidylyltransferase OS=Homo sapiens OX=9606 GN=PCYT2 PE=1 SV=1;tr|I3L2Q1|I3L2Q1_HUMAN Etha	7	3	3	3	11.5	11.5	11.5	35.356	314	314;389;286;367;44;81;207	0	34.05	37128000	3				582	414;993;2890	True;True;True	432;1048;3046	735;1839;5676	989;2392;7405	989;2392;7405
tr|A0A087WW66|A0A087WW66_HUMAN;sp|Q99460|PSMD1_HUMAN;tr|H7BZR6|H7BZR6_HUMAN	tr|A0A087WW66|A0A087WW66_HUMAN;sp|Q99460|PSMD1_HUMAN	3;3;1	3;3;1	3;3;1	tr|A0A087WW66|A0A087WW66_HUMAN 26S proteasome non-ATPase regulatory subunit 1 OS=Homo sapiens OX=9606 GN=PSMD1 PE=1 SV=1;sp|Q99460|PSMD1_HUMAN 26S proteasome non-ATPase regulatory subunit 1 OS=Homo sapiens OX=9606 GN=PSMD1 PE=1 SV=2	3	3	3	3	4.5	4.5	4.5	105.85	953	953;953;164	0	19.356	75976000	4				583	2875;2936;3214	True;True;True	3031;3097;3384	5627;5628;5758;6267	7323;7324;7494;8256	7324;7494;8256
sp|Q99536|VAT1_HUMAN;tr|K7ER81|K7ER81_HUMAN;tr|K7ERT7|K7ERT7_HUMAN;tr|K7ENX2|K7ENX2_HUMAN;tr|K7EM19|K7EM19_HUMAN	sp|Q99536|VAT1_HUMAN;tr|K7ER81|K7ER81_HUMAN;tr|K7ERT7|K7ERT7_HUMAN;tr|K7ENX2|K7ENX2_HUMAN;tr|K7EM19|K7EM19_HUMAN	2;1;1;1;1	2;1;1;1;1	2;1;1;1;1	sp|Q99536|VAT1_HUMAN Synaptic vesicle membrane protein VAT-1 homolog OS=Homo sapiens OX=9606 GN=VAT1 PE=1 SV=2;tr|K7ER81|K7ER81_HUMAN Synaptic vesicle membrane protein VAT-1 homolog (Fragment) OS=Homo sapiens OX=9606 GN=VAT1 PE=1 SV=1;tr|K7ERT7|K7ERT7_HUMA	5	2	2	2	7.6	7.6	7.6	41.92	393	393;92;146;151;154	0	11.581	8912300	2				584	2247;2933	True;True	2369;3094	4315;5755	5581;7491	5581;7491
tr|Q5H928|Q5H928_HUMAN;sp|Q99714|HCD2_HUMAN	tr|Q5H928|Q5H928_HUMAN;sp|Q99714|HCD2_HUMAN	1;1	1;1	1;1	tr|Q5H928|Q5H928_HUMAN 3-hydroxyacyl-CoA dehydrogenase type-2 OS=Homo sapiens OX=9606 GN=HSD17B10 PE=1 SV=1;sp|Q99714|HCD2_HUMAN 3-hydroxyacyl-CoA dehydrogenase type-2 OS=Homo sapiens OX=9606 GN=HSD17B10 PE=1 SV=3	2	1	1	1	13.6	13.6	13.6	17.224	169	169;261	0.0018416	6.8761	35036000	1				585	1995	TRUE	2083	3795	4943	4943
tr|D6RGG3|D6RGG3_HUMAN;sp|Q99715|COCA1_HUMAN;tr|H0Y4P7|H0Y4P7_HUMAN;tr|A0A087X0A8|A0A087X0A8_HUMAN	tr|D6RGG3|D6RGG3_HUMAN;sp|Q99715|COCA1_HUMAN	9;9;3;3	9;9;3;3	9;9;3;3	tr|D6RGG3|D6RGG3_HUMAN Collagen alpha-1(XII) chain OS=Homo sapiens OX=9606 GN=COL12A1 PE=1 SV=1;sp|Q99715|COCA1_HUMAN Collagen alpha-1(XII) chain OS=Homo sapiens OX=9606 GN=COL12A1 PE=1 SV=2	4	9	9	9	3.5	3.5	3.5	333.2	3062	3062;3063;638;1874	0	59.163	154090000	8				586	1533;1542;1544;2220;2595;2631;3087;3224;3289	True;True;True;True;True;True;True;True;True	1604;1614;1616;2340;2738;2778;3255;3394;3467	2873;2896;2898;4252;5063;5113;6047;6279;6415	3712;3738;3740;5505;6576;6631;7955;8271;8451	3712;3738;3740;5505;6576;6631;7955;8271;8451
tr|F5H442|F5H442_HUMAN;sp|Q99816|TS101_HUMAN	tr|F5H442|F5H442_HUMAN;sp|Q99816|TS101_HUMAN	1;1	1;1	1;1	tr|F5H442|F5H442_HUMAN Tumor susceptibility gene 101 protein OS=Homo sapiens OX=9606 GN=TSG101 PE=1 SV=1;sp|Q99816|TS101_HUMAN Tumor susceptibility gene 101 protein OS=Homo sapiens OX=9606 GN=TSG101 PE=1 SV=2	2	1	1	1	2.7	2.7	2.7	40.917	365	365;390	0	6.9615	26412000	1				587	417	TRUE	435	738	992	992
tr|F2Z2V0|F2Z2V0_HUMAN;sp|Q99829|CPNE1_HUMAN;tr|B0QZ18|B0QZ18_HUMAN;tr|Q5JX55|Q5JX55_HUMAN;tr|Q5JX56|Q5JX56_HUMAN;tr|Q5JX58|Q5JX58_HUMAN;tr|H0Y524|H0Y524_HUMAN;tr|Q5JX59|Q5JX59_HUMAN;tr|Q5JX60|Q5JX60_HUMAN;tr|Q5JX44|Q5JX44_HUMAN;tr|E7ENH5|E7ENH5_HUMAN;tr|A6PVH9|A6PVH9_HUMAN	tr|F2Z2V0|F2Z2V0_HUMAN;sp|Q99829|CPNE1_HUMAN;tr|B0QZ18|B0QZ18_HUMAN;tr|Q5JX55|Q5JX55_HUMAN;tr|Q5JX56|Q5JX56_HUMAN;tr|Q5JX58|Q5JX58_HUMAN;tr|H0Y524|H0Y524_HUMAN;tr|Q5JX59|Q5JX59_HUMAN;tr|Q5JX60|Q5JX60_HUMAN;tr|Q5JX44|Q5JX44_HUMAN;tr|E7ENH5|E7ENH5_HUMAN;tr|A6PVH9|A6PVH9_HUMAN	2;2;2;1;1;1;1;1;1;1;1;1	2;2;2;1;1;1;1;1;1;1;1;1	2;2;2;1;1;1;1;1;1;1;1;1	tr|F2Z2V0|F2Z2V0_HUMAN Copine-1 (Fragment) OS=Homo sapiens OX=9606 GN=CPNE1 PE=1 SV=1;sp|Q99829|CPNE1_HUMAN Copine-1 OS=Homo sapiens OX=9606 GN=CPNE1 PE=1 SV=1;tr|B0QZ18|B0QZ18_HUMAN Copine-1 OS=Homo sapiens OX=9606 GN=CPNE1 PE=1 SV=1;tr|Q5JX55|Q5JX55_HUMA	12	2	2	2	3.4	3.4	3.4	58.634	533	533;537;542;152;174;201;208;209;231;304;427;481	0	11.958	59086000	2				588	441;3283	True;True	459;3461	771;6409	1026;8445	1026;8445
sp|Q99832|TCPH_HUMAN;tr|F8WAM2|F8WAM2_HUMAN	sp|Q99832|TCPH_HUMAN	7;2	7;2	7;2	sp|Q99832|TCPH_HUMAN T-complex protein 1 subunit eta OS=Homo sapiens OX=9606 GN=CCT7 PE=1 SV=2	2	7	7	7	17.7	17.7	17.7	59.366	543	543;98	0	45.16	185980000	7				589	1064;1908;2566;2630;2698;2746;3194	True;True;True;True;True;True;True	1119;1995;2707;2777;2848;2897;3364	1980;3562;4983;5112;5287;5378;6244	2571;4619;6456;6630;6870;6990;8228	2571;4619;6456;6630;6870;6990;8228	451	382
tr|E9PKG1|E9PKG1_HUMAN;sp|Q99873|ANM1_HUMAN;tr|E9PQ98|E9PQ98_HUMAN;tr|E9PIX6|E9PIX6_HUMAN;tr|E9PNR9|E9PNR9_HUMAN;tr|H0YDE4|H0YDE4_HUMAN;tr|E9PMW9|E9PMW9_HUMAN;sp|Q9NR22|ANM8_HUMAN	tr|E9PKG1|E9PKG1_HUMAN;sp|Q99873|ANM1_HUMAN;tr|E9PQ98|E9PQ98_HUMAN;tr|E9PIX6|E9PIX6_HUMAN;tr|E9PNR9|E9PNR9_HUMAN;tr|H0YDE4|H0YDE4_HUMAN	7;7;6;6;5;5;1;1	7;7;6;6;5;5;1;1	7;7;6;6;5;5;1;1	tr|E9PKG1|E9PKG1_HUMAN Protein arginine N-methyltransferase 1 OS=Homo sapiens OX=9606 GN=PRMT1 PE=1 SV=1;sp|Q99873|ANM1_HUMAN Protein arginine N-methyltransferase 1 OS=Homo sapiens OX=9606 GN=PRMT1 PE=1 SV=3;tr|E9PQ98|E9PQ98_HUMAN Protein arginine N-methyl	8	7	7	7	27.4	27.4	27.4	37.709	325	325;371;205;207;160;238;110;394	0	53.572	175720000	21				590	285;556;1111;1715;3029;3094;3305	True;True;True;True;True;True;True	296;585;1166;1796;3194;3262;3483	528;529;530;959;2078;2079;3234;3235;5965;6056;6447	722;723;724;725;726;727;728;729;730;1251;1252;2686;2687;4141;4142;4143;4144;4145;7858;7964;8490	730;1252;2686;4141;7858;7964;8490
sp|Q99988|GDF15_HUMAN;tr|A0A0A0MTT8|A0A0A0MTT8_HUMAN	sp|Q99988|GDF15_HUMAN;tr|A0A0A0MTT8|A0A0A0MTT8_HUMAN	3;2	3;2	3;2	sp|Q99988|GDF15_HUMAN Growth/differentiation factor 15 OS=Homo sapiens OX=9606 GN=GDF15 PE=1 SV=3;tr|A0A0A0MTT8|A0A0A0MTT8_HUMAN Growth/differentiation factor 15 (Fragment) OS=Homo sapiens OX=9606 GN=GDF15 PE=1 SV=1	2	3	3	3	11	11	11	34.14	308	308;113	0	18.14	54084000	3				591	262;1789;2280	True;True;True	273;1872;2404	492;3367;4360	679;4338;5628	679;4338;5628
tr|C9JDV8|C9JDV8_HUMAN;tr|H7C2U6|H7C2U6_HUMAN;sp|Q9BPW8|NIPS1_HUMAN	tr|C9JDV8|C9JDV8_HUMAN;tr|H7C2U6|H7C2U6_HUMAN;sp|Q9BPW8|NIPS1_HUMAN	1;1;1	1;1;1	1;1;1	tr|C9JDV8|C9JDV8_HUMAN Protein NipSnap homolog 1 (Fragment) OS=Homo sapiens OX=9606 GN=NIPSNAP1 PE=1 SV=7;tr|H7C2U6|H7C2U6_HUMAN Protein NipSnap homolog 1 (Fragment) OS=Homo sapiens OX=9606 GN=NIPSNAP1 PE=1 SV=1;sp|Q9BPW8|NIPS1_HUMAN Protein NipSnap homolo	3	1	1	1	12	12	12	9.2877	75	75;221;284	1	-2	6928100	1	+			592	2048	TRUE	2141	3885	5053	5053	452	45
[truncated: 79 more rows]

## Sheet: LN18_2
Protein IDs	Majority protein IDs	Peptide counts (all)	Peptide counts (razor+unique)	Peptide counts (unique)	Fasta headers	Number of proteins	Peptides	Razor + unique peptides	Unique peptides	Sequence coverage [%]	Unique + razor sequence coverage [%]	Unique sequence coverage [%]	Mol. weight [kDa]	Sequence length	Sequence lengths	Q-value	Score	Intensity	MS/MS count	Only identified by site	Reverse	Potential contaminant	id	Peptide IDs	Peptide is razor	Mod. peptide IDs	Evidence IDs	MS/MS IDs	Best MS/MS	Oxidation (M) site IDs	Oxidation (M) site positions
sp|P23142|FBLN1_HUMAN;CON__ENSEMBL:ENSBTAP00000016046;tr|B1AHL2|B1AHL2_HUMAN	sp|P23142|FBLN1_HUMAN;CON__ENSEMBL:ENSBTAP00000016046;tr|B1AHL2|B1AHL2_HUMAN	1;1;1	1;1;1	1;1;1	sp|P23142|FBLN1_HUMAN Fibulin-1 OS=Homo sapiens OX=9606 GN=FBLN1 PE=1 SV=4;;tr|B1AHL2|B1AHL2_HUMAN Fibulin-1 OS=Homo sapiens OX=9606 GN=FBLN1 PE=1 SV=1	3	1	1	1	1.4	1.4	1.4	77.213	703	703;706;721	0	6.9781	3074000	1			+	0	760	TRUE	790	1379	1543	1543
[truncated: 462 more rows]

## Sheet: LN18_3
Protein IDs	Majority protein IDs	Peptide counts (all)	Peptide counts (razor+unique)	Peptide counts (unique)	Fasta headers	Number of proteins	Peptides	Razor + unique peptides	Unique peptides	Sequence coverage [%]	Unique + razor sequence coverage [%]	Unique sequence coverage [%]	Mol. weight [kDa]	Sequence length	Sequence lengths	Q-value	Score	Intensity	MS/MS count	Only identified by site	Reverse	Potential contaminant	id	Peptide IDs	Peptide is razor	Mod. peptide IDs	Evidence IDs	MS/MS IDs	Best MS/MS	Oxidation (M) site IDs	Oxidation (M) site positions
[truncated: 703 more rows]

[truncated: 26 more sheets: U87_1, U87_2, U87_3, U118_1, U118_2, U118_3, U118_4, G166_1, G166_2, G166_3, G166_4, G166_5, GS090_1, GS090_2, GS090_3, GS090_4, LN18_All_Fasta_Headers, U87_All_Fasta_Headers, U118_All_Fasta_Heders, G166_All_Fasta_Headers …]
