# Supplementary material for: Cell-derived extracellular vesicles can be used as a biomarker reservoir for glioblastoma tumor subtyping
Source: Commun Biol. 2019 Aug 19;2:315. doi: 10.1038/s42003-019-0560-x (PMC6700082; doi:10.1038/s42003-019-0560-x)
Supplement: Supplementary file 11 — Supplementary Data 9 [file 42003_2019_560_MOESM11_ESM.xlsx]

## Sheet: TCGA CD44
Classical	Mesenchymal	Neural	Proneural	Normal
801.75	596.34	580.04	359.29	28.86
279.95	1271.22	352.38	1507.56	40.14
608.87	570.86	384.01	95.6	41.36
60.46	1488.87	822	431.73	64.53
215.12	1227.07	592.63	51.7	41.85
724.58	1291.65	181.9	90.7	30.93
264.29	1399.8	516.28	348.01	2005.85
4048.02	546.47	456.35	99.18	40.22
632.97	1000.15	260.29	765.89	52.56
495.25	996.69	178.9	291.43	33.43
1076.4	1102.07	264.29	63.96	29.61
890.83	1111.27	47.6	359.29	239.52
580.84	1316.96	685.02	108.23	419.64
726.09	482.71	38.11	23.36	153.81
272.1	355.82	218.43	289.82	581.24
1060.85	560.67	853.95	123.04	310.83
237.37	1333.5	327.65	636.93	250.73
908.28	896.4	291.23	260.47	5348.8
534.48	921.6	350.68	62.68	186.63
307.83	276.09	442.34	185.59	420.22
1311.5	734.69	186.37	126.68	217.52
390.45	189.62	205.5	734.19	105.49
288.01	534.11	150.75	751.69
351.16	912.7	488.09	85.63
628.6	1021.87	308.9	53.78
452.57	629.47	352.38	106.6
148.16	610.14	230.56	543.45
324.93	822	65.44	396.45
556.41	625.99	538.95	363.3
530.79	1314.23	380.3	162.13
1182.81	673.25	505.3	64.49
282.48	515.2	365.06	150.85
849.81	524.21	437.46	630.78
722.07	796.21	3827	385.34
229.6	892.68	1858.6	324.48
382.68	726.59	3029.79	299.62
349.46	299.41	2704.23	176.68
645.38	620.38	2679.97	198.5
531.16	774.43	1309.68	224.88
1454.19	825.43	2491.85	109.74
445.41	1500.26	2375.47	258.68
415.3	958.08	2139.41	433.23
444.18	1152.06	1839.38	414.43
178.53	700.38	2565.46	55.06
530.06	1130.7	320.68	61.35
616.09	1092.18	2323.36	892.06
1164.1	727.09	197.27	1009.2
444.18	964.74	1309.68	540.82
693.62	898.27	3699.21	476.72
473.1	1764.45	1689.05	362.29
1287.18	844.53	1560.72	197.68
568.49	1131.48	1629.26	613.53
567.31	392.9	2164.77	219.34
149.29	884.67	1762	352.38
1	1393.99	1260.69	41.73
1933.5	483.38	1221.98	414.72
2558.35	591.81	2320.15	427.86
485.05	956.75	1340.91	2408.63
1730.53	1998.91	1870.23	3918.27
2959.22	4800.6	1070.45	736.22
2062.24	2561.9	413.57	1925.48
6539.66	4935.57	2250.45	374.55
3171.61	3959.22	2036.67	809
2736.28	4653.18	2026.82	1584.71
3940.05	3717.2	2038.09	874.31
3893.9	2996.37	1694.92	3306.3
2561.9	2967.43		2148.33
3774.32	2294.56		535.22
1318.79	4184.97		2457.54
3771.7	3138.81		982.29
621.24	4076.17		190.68
4107.37	2953.07		1720.96
2613.92	1526.49		947.51
2221.01	3006.77		3387.49
3660.94	4311.58		2233.36
1381.48	3063.57		321.35
1905.56	2706.1		1024.71
1815.31	1505.47		778.2
2164.77	2370.54		3052.97
2797.65	1863.76		3029.79
1801.52	3272.1		560.28
1831.74	4448.18		374.81
3121.45	4692.04		988.43
1776.72	3076.34		2387.03
3359.43	2486.67		1863.76
2134.97	4073.35		2178.32
3704.34	3853.62		1275.64
3299.43	4062.07		802.86
1645.15	2105.58		1349.3
2474.63	2707.98		2214.86
1822.88	2604.88		1968.66
2336.28	2576.15		1799.03
2395.32	3224.81		1500.26
2942.85	2860.4		1044.07
2516.15	1672.74		1330.73
2299.33	2160.28		991.18
2102.66	3432.4		598
1105.9	2888.29		1325.21
2329.82	3722.36		2417
2679.97	3283.46		1779.18
2822.97	3231.53		439.89
2096.84	3244.99		394.53
2910.4	3494.81		3792.67
2031.04	3399.25		3888.51
2850.5	2741.98		2299.33
2957.17	4006.15		2269.25
2129.06	3524		2224.09
1013.41	4190.77		1387.24
	2996.37		2906.36
	2383.72		1350.24
	1956.42		1758.34
	3276.64		351.41
	4353.62		2392
	2428.75		1868.93
	2595.87
	2764.88

## Sheet: TCGA GDF15
Classical	Mesenchymal	Neural	Proneural	Normal
13.35	12.47	10.4	12.68	12.14
11.27	10.13	11.32	11.6	10.75
12.68	15.33	11.84	11.34	10.78
10.15	11.1	11.06	10.23	10.25
11.1	11.28	10.36	12.7	12.1
11.82	11.11	11.9	11.11	15.36
10.56	12.51	12.12	12.5	11.97
11.93	12.01	11.17	12.48	14.29
10.88	10.25	11.18	11.94	14.21
12.35	12.62	12.92	13.91	12.16
12.76	10.15	13.65	12.56	13.36
14.12	10.69	14.09	10.91	51.06
9.63	17.21	11.09	11.98	64.31
11.72	10.35	12.14	12.81	52.45
12.61	11.66	11.93	11.91	57.72
12.77	9.96	12.39	12.79	44.05
11.26	11.76	12.5	11.75	38.08
14.59	11.56	10.72	12.44	557.95
12.83	11.16	11.73	13.09	57.88
11.83	11.19	10.97	13.38	39.59
11.87	10.5	12.35	12.3	37.48
12.19	11.18	10.98	13.05	47.11
10.76	11.47	13.99	13.14
15.43	11.89	12.2	11.92
11.54	10.58	9.92	10.99
11.93	11.13	11.49	14.54
10.83	10.27	14.01	11.62
14.89	11.54	11.99	12.25
10.54	10.37	14.8	11.48
12.8	12.49	12.54	11.14
13.01	14.49	13.04	11.93
12.01	11.02	13.5	10.94
12.62	11.43	13.79	11.84
11.15	13.28	107.71	10.76
12.53	11.58	97.88	11.7
10.51	11.49	123.98	10.78
11.1	10.67	128.98	13.41
12.14	10.17	192	11.5
13.34	10.25	264.84	11.54
12.51	10.35	502.86	12.35
13.59	10.91	72.1	10.58
13.42	12.55	69.7	11.6
13.21	12.32	100.57	14.2
11.75	9.4	94.81	11.53
12.48	10.42	39.23	15.4
15.3	13.98	87.12	12.79
13.94	12.94	33.89	15.42
11.23	13.03	108.01	11.58
12.66	11.3	190.68	13.3
12.16	9.57	53.97	13.27
11.03	14.74	65.53	12.61
12.18	11.95	76.21	14.93
14.06	11.27	109.9	15.63
11.98	10.64	69.41	11.13
1	10.13	47.77	12.4
92.22	12.61	186.88	18.88
152.96	14.47	87.97	14.79
128.8	14.14	71.8	82.54
98.09	81.52	45.54	71.06
132.33	155.96	76.37	44.88
186.37	140.95	86.16	64.62
143.61	146.32	87.61	45.38
105.2	128.27	67.88	95.01
94.55	161.23	92.73	42.46
114.25	110.43	69.26	90.95
169.72	163.03	76.53	80.23
92.35	127.82		133.44
90.38	189.49		273.61
53.93	61.1		70.77
92.67	129.07		204.93
59.76	82.42		42.84
154.24	118.44		57.8
96.94	260.29		47.9
90.2	72.25		94.88
269.66	120.09		45.29
158.57	130.06		83.4
133.9	156.28		83.46
128.36	108.01		52.06
107.56	63.82		96.07
83.69	69.7		55.72
116.89	96.47		46.62
75.9	132.7		40.09
152.96	224.41		52.45
130.33	184.44		84.62
72.81	95.08		52.09
96.87	109.9		59.22
84.45	103.61		68.36
135.02	115.44		27.06
78.85	79.12		28.05
246.6	112.28		85.92
69.17	73.47		93.25
78.68	82.42		81.4
317.81	89.88		50.95
318.25	109.36		74.65
111.97	70.47		65.25
156.93	110.89		108.68
92.16	194.42		56.18
119.02	110.81		69.45
73.16	97.07		71.85
121.01	169.84		79.18
215.72	101.06		77.71
35.11	106.37		73.62
91.27	120.68		95.94
121.1	219.79		109.82
103.18	81.63		98.16
97.21	192.4		74.39
204.93	154.88		40.84
57.64	165.19		237.21
	507.06		67.93
	201.83		91.84
	102.04		90.38
	100.22		79.89
	234.75		82.77
	166		115.68
	91.52
	216.02

## Sheet: TCGA SERPINE1
Classical	Mesenchymal	Neural	Proneural	Normal
460.8	578.83	855.72	193.21	39.86
139.1	1005.71	369.13	35.43	58.16
481.04	944.23	358.29	65.53	22.9
110.97	1901.6	467.23	84.33	139.1
116.24	1493	392.9	15.32	38.21
285.83	1349.3	208.08	126.85	51.95
235.24	3206.98	426.38	123.81	4990.61
959.41	74.03	93.31	410.43	112.05
171.61	3382.79	146.32	222.86	62.94
188.84	1087.65	67.42	119.1	33.64
289.62	423.73	195.09	75.74	26.78
1786.6	929.3	34.82	137.66	62.73
748.57	534.85	25.33	133.62	151.27
126.24	410.15	30.48	27.32	45.66
165.19	1095.22	81.91	343.94	362.79
984.33	204.22	265.21	51.09	55.72
121.68	1091.43	44.79	226.29	86.04
918.41	1073.42	255.65	53.78	6779.67
333.84	739.8	76.9	30.59	253
72.96	173.16	371.7	38.88	165.54
239.52	68.88	92.09	118.19	102.25
417.32	62.86	21.3	807.88	76.48
126.24	444.49	54.76	269.47
292.44	178.53	107.63	111.43
259.21	800.08	66.35	41.13
314.95	1657.74	72.25	23.18
61.44	598	23.05	286.42
223.32	684.54	27.3	154.56
590.18	422.56	166.34	260.47
154.45	477.05	78.47	58.49
177.17	663.52	324.93	25.35
37.9	327.87	40.56	39.45
124.59	978.21	310.19	671.85
797.86	131.42	2425.39	299
80.34	335.46	982.97	255.11
525.67	158.46	1282.73	120.93
112.28	341.09	863.47	81.52
308.26	316.93	774.43	168.43
407.88	1000.15	546.09	136.52
286.03	728.61	947.51	190.28
53	1039.73	295.09	145.21
635.61	722.07	511.29	251.43
348.74	548.75	155.96	184.95
36.76	587.73	696.51	59.96
52.64	378.72	132.33	80.39
393.71	3774.32	68.36	436.25
308.9	953.44	141.14	240.02
166.57	662.6	309.54	462.72
389.91	2194.99	778.74	197.4
1076.4	1276.52	153.7	30.46
334.3	1048.42	553.72	92.6
84.21	1352.11	218.73	700.87
278.2	300.87	843.36	59.59
78.58	153.6	344.65	41.59
1	1555.32	56.26	40.28
450.69	3475.49	248.31	110.51
913.33	502.86	345.37	210.84
257.07	1496.11	151.06	617.8
362.04	1235.6	137.76	131.69
536.34	2422.03	77.82	293.66
894.54	2230.27	99.94	300.25
2238.01	3893.9	414.72	82.31
571.26	2908.38	214.97	439.89
572.45	2604.88	774.97	300.25
622.96	4217	128.36	1033.27
2719.26	329.7	585.29	657.11
1364.35	5333.99		396.45
348.98	1551.02		213.93
346.33	720.07		487.75
2083.8	1472.45		398.1
142.81	1157.66		84.62
1930.82	772.83		708.68
778.2	1606.83		133.07
250.91	517.71		280.33
689.78	2170.78		169.25
663.98	1686.71		70.62
392.62	1258.95		111.04
537.83	496.96		293.25
506.7	178.4		1477.56
1000.84	169.13		554.1
303.8	1676.22		275.33
413.57	741.86		92.35
1665.8	1711.45		72
197.81	3140.98		662.6
563.39	1406.6		417.61
113.85	1751.04		557.57
457.62	1335.35		229.92
1716.2	785.25		126.15
263.2	1115.91		120.51
1021.16	879.17		1553.17
329.47	1889.78		834.06
444.49	459.21		774.43
1039.73	897.02		341.8
539.32	528.22		136.9
141.34	787.97		529.32
1149.67	740.32		305.49
708.19	2253.58		354.59
132.42	1211.85		318.69
133.99	1844.48		528.22
874.31	1410.51		293.66
836.37	1100.54		204.65
371.44	1127.57		185.98
968.09	862.87		813.5
1677.39	4208.24		623.39
616.09	1501.3		1070.45
246.77	1092.94		436.25
759.02	2679.97		99.59
217.52	1983.73		261.02
	1678.55		1538.17
	1570.49		142.72
	584.88		151.17
	467.88		125.71
	2024.01		311.27
	4144.55		528.22
	933.17
	2025.41

## Sheet: TCGA TGFBI
Classical	Mesenchymal	Neural	Proneural	Normal
1244.2	8545.8	582.86	502.86	59.01
272.48	1880.63	1300.63	413.29	93.12
1630.39	4417.46	801.75	586.1	30.34
143.81	6234.25	797.31	273.8	152.01
770.15	5091.94	2205.67	60.59	117.13
753.78	4887.9	654.39	1830.47	174.13
1188.56	8939.63	353.12	514.85	12391
2166.27	830.02	905.77	332.45	46.14
1483.72	7136.5	1108.97	1143.31	83.63
1297.93	4516.53	632.53	3499.66	87.55
1817.83	4237.51	2210.26	559.89	55.22
1478.58	2874.31	44.23	225.03	114.88
1615.76	1488.87	328.1	642.7	114.8
2858.42	3805.84	55.91	188.18	69.89
550.65	1679.71	800.08	1335.35	174.73
2476.35	2069.4	1409.53	138.43	93.7
451.94	4659.63	850.99	867.07	164.51
1683.21	2418.67	840.44	778.2	4380.86
1637.18	2248.89	1075.66	177.42	118.69
358.05	946.86	375.85	279.75	91.96
1221.98	919.69	875.52	991.18	113.93
360.54	1276.52	462.4	798.97	103.9
341.8	1770.57	271.72	1103.6
962.07	2567.24	825.43	582.45
1748.62	2689.27	1223.67	254.23
2202.61	8927.25	301.92	181.77
496.62	4803.93	1994.76	437.15
256.18	3811.12	90.7	1453.18
1972.76	3027.69	1153.66	2093.93
1921.48	1371.94	1151.26	634.73
773.9	2633.93	906.4	355.08
1606.83	2828.85	1657.74	299.41
824.86	1607.94	810.69	5427.23
2104.12	3403.96	485.05	1754.69
500.77	907.65	662.6	892.06
1112.82	8677.12	561.44	1726.94
1101.31	1007.11	585.69	941.62
1097.5	3929.15	836.37	968.76
2018.41	3326.99	525.67	532.26
2357.43	2667	322.02	704.28
699.9	2355.8	431.73	417.9
1483.72	2547.74	482.37	1567.23
1050.6	2969.49	256.36	2093.93
614.81	2719.26	719.57	563.78
917.14	2612.11	83.29	232
556.41	8209.05	205.93	2850.5
940.31	1930.82	108.38	1318.79
87.61	1916.16	299.41	783.07
2493.58	1364.35	551.8	850.99
2222.55	4006.15	296.93	382.15
2318.54	1223.67	308.47	1824.14
647.17	3204.76	360.54	2726.81
1279.18	3494.81	231.36	559.89
235.24	1633.78	388.83	393.71
1	3082.75	247.45	291.23
284.05	2540.68	206.64	838.69
773.36	2486.67	345.37	1847.04
128.71	1309.68	271.91	425.5
554.1	2142.38	136.14	392.9
326.97	1089.16	506.7	464.01
718.08	1285.4	200.02	292.85
1257.2	3392.19	483.71	116.65
795.1	1889.78	427.86	933.17
666.75	1470.41	390.99	255.29
716.59	3036.09	622.96	375.59
554.48	568.49	285.63	607.61
871.28	3623.08		1369.09
1224.52	1200.98		313
248.14	1859.89		255.47
857.5	1408.55		377.94
221.32	516.99		286.62
702.81	1473.47		753.26
578.43	707.7		178.4
226.13	1009.9		311.05
438.67	1770.57		320.46
189.62	1061.58		128.18
290.82	711.64		318.91
342.51	357.3		321.8
491.82	331.3		374.81
1095.98	455.09		478.04
369.39	708.68		300.25
144.71	1180.35		155.63
803.97	1097.5		184.06
446.34	3880.43		259.39
317.37	1997.53		470.48
538.95	1614.64		615.66
431.44	1570.49		394.81
653.03	423.44		333.37
331.99	677.46		140.56
484.38	845.11		1171.39
443.87	577.23		630.35
346.33	1033.27		372.73
778.74	439.28		473.76
738.27	2297.74		246.42
284.25	407.6		439.89
641.36	754.83		230.56
493.53	1053.52		269.1
224.41	796.76		232.81
388.02	654.84		552.95
382.15	711.64		448.2
405.34	993.93		343.46
114.4	855.72		213.19
881	954.1		748.05
596.34	2357.43		548.37
625.99	633.85		368.88
360.29	775.51		382.95
502.86	515.92		224.41
165.31	1414.43		786.88
	512.71		794.55
	741.86		222.55
	929.3		267.06
	688.35		198.36
	917.14		373.25
	871.28		574.04
	842.77
	363.8

## Sheet: TCGA WNT5A
Classical	Mesenchymal	Neural	Proneural	Normal
105.86	107.71	164.85	141.44	32.76
153.92	263.75	168.08	763.24	33.82
73.47	51.66	99.8	37.63	31.78
89.45	203.66	80.56	374.03	36.71
140.56	354.1	197.4	268.91	33.15
198.91	101.41	57.72	97.07	36.5
105.2	147.54	113.69	49.69	2057.96
167.73	131.42	172.57	48.84	25.3
229.6	301.29	235.24	70.62	28.36
27.99	285.63	205.36	284.44	32.72
247.79	127.12	195.23	350.43	34.56
219.79	185.85	50.28	115.52	41.27
157.7	145.82	89.64	114.01	28.32
74.49	194.42	54.42	74.29	41.07
16.38	106.89	162.69	233.45	35.63
242.86	214.82	151.06	240.68	40.64
170.43	99.66	371.19	151.17	29.73
42.72	173.4	135.96	197.95	651.22
74.8	104.18	88.83	182.53	37.14
88.03	97.61	272.29	45.63	35.53
38.96	77.92	301.29	364.81	40.79
113.61	143.61	376.37	230.24	30.25
76.43	527.86	104.69	581.65
98.36	136.33	189.76	18.13
117.46	110.58	98.77	68.31
155.09	556.41	124.5	108.99
83.69	306.34	402.54	529.69
129.88	200.02	55.99	124.93
40.5	346.57	120.51	167.03
107.56	128.36	232.81	250.73
85.98	59.59	273.42	329.01
52.35	82.08	131.69	326.97
141.34	177.79	59.01	353.36
163.26	130.51	82.54	109.29
57.08	70.38	100.08	73.21
72.1	144.71	58.04	117.54
195.9	158.46	63.87	139.3
114.64	232.16	82.42	187.01
53.26	321.13	38.45	136.62
67.6	117.54	52.97	190.81
164.16	151.59	91.14	375.33
103.82	254.94	90.01	158.68
132.61	50.42	79.56	109.97
69.36	235.89	69.26	41.76
111.82	111.35	41.18	132.79
105.2	243.2	66.12	343.22
73.11	141.83	40.98	240.85
25.92	125.8	69.41	237.04
97.07	138.24	69.5	432.93
57.08	348.98	116.16	72.4
221.47	152.54	71.31	127.47
83.06	27.93	47.05	580.04
195.5	220.56	81.57	100.29
701.35	127.38	98.56	44.6
1	366.33	101.48	24.17
84.27	445.72	53.74	184.69
51.91	252.13	64.18	167.85
48.67	127.73	43.56	55.06
72.76	61.82	51.23	208.37
81.97	109.82	105.71	36.38
61.69	42.61	54.15	99.73
75.53	100.64	57.16	97.75
103.68	138.52	105.49	51.84
25.56	77.92	74.65	39.56
78.68	61.35	55.64	40.45
76.16	86.76	43.38	49.08
60.84	148.36		127.38
50.14	70.03		94.94
21.19	61.82		73.31
74.54	76.06		61.95
58.89	66.07		41.5
39.23	78.25		83.29
44.63	59.47		75.01
40.64	75.9		60.34
31.82	55.6		66.72
41.67	71.11		54.87
38.94	52.35		42.93
50.84	26.52		72.55
58.08	29.82		72.96
71.01	71.56		124.67
48.5	156.17		28.25
56.57	64.94		42.67
55.6	50.67		46.17
59.26	158.13		125.98
47.74	125.89		69.45
46.53	73.47		69.55
62.73	143.81		112.6
73.41	71.41		134.64
35.04	36.61		92.6
49.45	49.38		101.2
91.27	94.29		59.1
66.9	57.12		47.01
42.81	56.53		48.23
44.88	58.04		54.83
87.73	69.99		81.69
56.85	64.85		59.38
62.29	92.41		66.67
51.84	72.55		99.53
46.92	60.42		63.29
61.61	66.49		49.04
48.17	41.04		38.43
35.26	94.81		65.71
72.76	54.42		94.94
39.67	72.35		91.77
72.86	67.28		89.88
54.15	52.24		105.13
83.98	64.71		57.08
119.35	84.51		64.22
	65.48		172.09
	40.39		56.14
	91.01		39.84
	92.28		34.23
	126.94		77.17
	159.12		80.39
	90.76
	52.42
